# Supplementary material for: Evaluating the Microsatellite Instability of Colorectal Cancer Based on Multimodal Deep Learning Integrating Histopathological and Molecular Data
Source: Front Oncol. 2022 Jul 5;12:925079. doi: 10.3389/fonc.2022.925079 (PMC9295995; doi:10.3389/fonc.2022.925079)
Supplement: Supplementary file 1 [file DataSheet_1.csv]

	baseMean	log2FoldChange	lfcSE	stat	pvalue	padj
AC017074.2	51.7973595811432	-1.69786072822271	0.137629814041591	-12.3364311726064	5.76552865887659e-35	2.2566279170843e-31
AC115522.3	10.5475826592753	1.80664842069861	0.150107310110746	12.0357124470867	2.30634349930483e-33	4.51351422813955e-30
RP11.667K14.3	17.8717370526337	1.17731408577843	0.101534432675447	11.5952200131132	4.3574443617649e-31	5.68501241064927e-28
RP11.291B21.2	15.7139722773063	3.09748261690215	0.268864546266808	11.5206064165424	1.03877334256269e-30	1.01643971569759e-27
RP11.10A14.5	12.2602838290466	2.85711971952166	0.252532443795361	11.3138718993149	1.12034068681599e-29	8.77002689639557e-27
RP11.150O12.5	11.909129079712	-2.28988333974569	0.203050023588166	-11.2774344926456	1.6962064129655e-29	1.10649198339116e-26
LINC01547	48.9719986522454	1.26760832304243	0.113921280915349	11.1270546894952	9.26463019473171e-29	5.18025179745427e-26
RP11.11N5.1	120.51550388798	-4.67045180300833	0.422695836945155	-11.049202274529	2.21171419178028e-28	1.0820811683285e-25
RP11.150O12.3	846.411941369967	-1.56225751907845	0.141579588608584	-11.034482685195	2.60546537619009e-28	1.13308794248978e-25
RP11.436K8.1	26.5948000671487	-2.59672266208517	0.235659348368174	-11.0189673359712	3.09590297717826e-28	1.21173642526757e-25
LINC00909	233.005553630603	0.751914444399394	0.0702590408476429	10.7020311596613	9.9571303107055e-27	3.54292800328194e-24
CTC.537E7.2	9.03098140334086	-3.59011601572589	0.337353892217148	-10.6419878310312	1.90031245674656e-26	6.1981857964217e-24
AC002331.1	6.39241772266598	2.13453267810819	0.202181210794558	10.5575224805491	4.68873625422797e-26	1.41167028454218e-23
RP11.11N5.3	34.2278513919157	-5.07142853663311	0.480941366452233	-10.5447958740659	5.36893179010941e-26	1.41974688270922e-23
RP11.214O1.2	14.4322460733087	1.74467058350732	0.165472913682275	10.5435418080403	5.44103302009154e-26	1.41974688270922e-23
BCYRN1	118.659749316961	-1.20670205316993	0.1149895459137	-10.4940152914036	9.20322803620866e-26	2.25133965835754e-23
RP11.479G22.8	71.2504022468507	1.13090316375675	0.108234161235789	10.4486712036607	1.48592490793867e-25	3.42112358215996e-23
LINC01549	6.08442090959559	-3.91356482899712	0.375577209430484	-10.4201339451122	2.00670385278113e-25	4.36346604432519e-23
AC144835.1	16.1914796118225	-2.91350025768191	0.280693512509386	-10.3796494319921	3.06900061085138e-25	6.32214125835385e-23
AC019330.1	5.00813919424714	-3.42952772088891	0.330910528211356	-10.3639123826802	3.61851425999537e-25	7.08143240681095e-23
RP11.13K12.1	15.6907993225182	-3.04627495592284	0.294393177984798	-10.3476411266573	4.28923422006561e-25	7.99431558920799e-23
RP11.661P17.1	13.8340459188455	-3.98808289631536	0.385840227468622	-10.3360992773613	4.83832504782861e-25	8.60782010781871e-23
LINC00216	5.65313922665729	1.4526903812958	0.141023806751037	10.3010294131428	6.97112717543894e-25	1.18630398976817e-22
PTPRD.AS1	72.8711463709395	-2.22487188463332	0.21697995201226	-10.2538131472515	1.13764955176521e-24	1.85531681067043e-22
RP11.13K12.5	8.61772565646669	-3.38185881146563	0.330062922488927	-10.2461033367936	1.2321099063263e-24	1.92899126934445e-22
FLJ22763	109.717164695481	-2.16450443761768	0.213996740530388	-10.1146607759211	4.75661915330032e-24	7.1605412946221e-22
OSER1.AS1	327.982588864771	-1.24102742810123	0.123368430994115	-10.0595218574226	8.3402420580534e-24	1.20902620056374e-21
LINC00467	277.89682990902	0.959713531603463	0.0956162542311148	10.0371379251454	1.04667013399075e-23	1.46309532301422e-21
RP11.416I2.1	13.6072268909693	1.90702508664866	0.191666648678335	9.94969703805448	2.52952101544302e-23	3.41398112222206e-21
RP11.143E21.3	62.8463289980064	-3.83557998492984	0.387438196387308	-9.89984988753031	4.1690032958862e-23	5.4391596333662e-21
RP11.147L13.15	42.397355767845	1.27922620331161	0.13191870121283	9.69708003149439	3.10250458962398e-22	3.91716224638331e-20
CTD.2587M2.1	4.79917806482003	1.56065262319906	0.161234860047139	9.67937468822051	3.68965738917023e-22	4.51291219412883e-20
AC073283.4	35.8793112337292	-1.39751866900492	0.145428298242028	-9.60967491126869	7.27783986348375e-22	8.63195915929558e-20
RP11.349K16.1	60.1810097886786	-1.98576914034539	0.207550358264696	-9.56764978363888	1.09363392790023e-21	1.25896564523574e-19
RP11.883A18.3	1.27057374589223	2.99031302156951	0.313096735696552	9.5507639672988	1.28743360756676e-21	1.43971861143322e-19
RP11.474D1.1	7.32414710728879	-3.79365019933909	0.398554816341407	-9.51851550600608	1.75670495945321e-21	1.90992866980552e-19
RP11.468E2.5	10.3461831484676	1.11841177751539	0.118529271933017	9.4357432495445	3.88231930725231e-21	4.10686426177987e-19
LINC01006	418.440864564499	-1.10145538835775	0.117109218264262	-9.40536880600017	5.18480524625436e-21	5.34034940364199e-19
RP3.340N1.2	4.31592614533687	2.62621045283439	0.279976354555851	9.38011517794263	6.59006998406109e-21	6.61372664554234e-19
RP11.563J2.2	11.4045360382687	1.21705322432602	0.131231214749586	9.27411383525166	1.79101606049653e-20	1.75250921519586e-18
LINC00654	247.062314311523	-1.8267422059255	0.19746136642484	-9.25113726801248	2.22116599475816e-20	2.12040090328864e-18
AC018359.1	17.4445047050243	-2.02015024617091	0.21858338365082	-9.24201196097334	2.41905062123388e-20	2.25432479321652e-18
TUSC8	143.117712810991	-2.02142727298966	0.219238490658889	-9.22022071450392	2.96489290263167e-20	2.69874205137218e-18
LINC00365	46.4801108110664	-1.53774698592209	0.16690209963898	-9.21346699201711	3.15757825820576e-20	2.80880938695848e-18
LINC01003	231.637134857663	-0.94982643984967	0.103457046804678	-9.18087717739417	4.27593904203209e-20	3.71911675789191e-18
RP1.276N6.2	35.764570996567	-2.83907085858846	0.310205969547163	-9.15221219866571	5.57793883328002e-20	4.74609838988217e-18
RP11.478K15.6	20.1936443661519	-2.43874558382214	0.266540681638195	-9.149618620442	5.71348953549594e-20	4.7579995833896e-18
RP11.98G7.1	6.11553154185403	-1.9564443428445	0.215438790392274	-9.08120742454123	1.07376972504781e-19	8.7556972996607e-18
CTA.126B4.7	18.3011311873168	2.08580086771414	0.232589205349068	8.9677457927757	3.02644560089476e-19	2.41745062895961e-17
RP11.180I4.4	5.08698575482003	-2.17302767527943	0.242535752724878	-8.95961791556739	3.25805386047598e-19	2.5504045619806e-17
RP11.119J18.1	7.93735857986756	-2.33106969916281	0.26038736104781	-8.95231508081841	3.48103697703641e-19	2.67152524080794e-17
RP11.177J6.1	2.35648882778571	1.72404193417089	0.192918860075925	8.9366168423988	4.01266780890749e-19	3.00822087334952e-17
RP13.870H17.3	61.6458315056293	1.76149471823169	0.197146476180285	8.93495411310752	4.07347231189383e-19	3.00822087334952e-17
LINC01214	5.17445753943838	-2.50127680676536	0.280578486210687	-8.9147134569938	4.8907932607232e-19	3.54491941156863e-17
LINC00886	52.8628183936857	-1.64208720703027	0.186027055932833	-8.82714183050428	1.07384591201013e-18	7.64187799928665e-17
RP11.620J15.2	5.82149406705957	-1.84827037920075	0.210070617102223	-8.7983288890962	1.388685443535e-18	9.70591933213568e-17
RP11.4C20.3	6.33280650757178	1.17193813586776	0.133245153358211	8.7953528239573	1.42599188433194e-18	9.79181093907934e-17
RP11.473M20.9	96.6031963510214	-1.85076535136061	0.211462358101988	-8.75222128407356	2.09193694225097e-18	1.41169675723626e-16
RP11.44N21.1	152.482188716397	-1.02969752574788	0.117933539929974	-8.73116779466878	2.52056406636013e-18	1.6721165687684e-16
RP11.326I11.3	82.3536935111822	0.753033804415199	0.0866399916704359	8.69152674067207	3.57600945817538e-18	2.33275016988307e-16
LINC01555	31.3809736199709	-1.81794901975079	0.210695180175703	-8.62833700436224	6.22504315596475e-18	3.99423260859771e-16
RP11.333O1.1	1.13884634536903	2.30034963589014	0.267405073698081	8.60249061125668	7.80045366483693e-18	4.92435091035028e-16
CTD.2535L24.3	8.90707760726694	-3.11630600262947	0.362503018761075	-8.59663462467167	8.20878152612252e-18	5.09986839575294e-16
LINC01127	7.52362970797676	2.1261872261524	0.248189252470471	8.56679813887336	1.0640217568193e-17	6.50715805654802e-16
RP11.525A16.4	1.23145067185386	2.55376547843828	0.299125181647276	8.53744731344497	1.37219505446884e-17	8.26272529721697e-16
RP3.393E18.2	5.55420836441442	1.49560427865211	0.175319855710681	8.5307181698815	1.4544196527912e-17	8.62514927427995e-16
RP11.676J12.9	2.25530361794587	1.41535183827421	0.166442184763829	8.50356440755993	1.83856455387629e-17	1.07405099460773e-15
LINC00941	51.7402260247243	2.35203474410656	0.277140580284051	8.48679302647009	2.12417601937146e-17	1.22265072644411e-15
RP11.626H12.2	10.100304754199	1.74896818139209	0.206892098030777	8.45352818226976	2.8262967864196e-17	1.60320661189077e-15
RP11.54O7.18	2.20855364358109	2.23994761033736	0.26512369001499	8.44868902590601	2.94591989286618e-17	1.64719006581118e-15
RP11.47I22.2	4.77024446970081	1.66283464910669	0.197336335000212	8.42639876282745	3.56465941248019e-17	1.96508125921796e-15
DNAJC3.AS1	168.764573877648	-0.910661422178166	0.108556165230197	-8.38885032689831	4.90919227454544e-17	2.66869146702373e-15
LINC01176	37.5701605085271	-1.03120361040903	0.123965282002493	-8.31848719053695	8.90931265519451e-17	4.77685612773031e-15
AC092580.4	22.1999892989009	1.55788858386978	0.187367829487242	8.31460015378923	9.20621281528715e-17	4.86934012959918e-15
FLJ20021	156.750897762306	0.945202355662278	0.113866559024805	8.30096530322281	1.03268852633684e-16	5.38925718944321e-15
LINC00324	97.4925548849873	0.929960275292515	0.112198596841205	8.28851965598727	1.14666615939674e-16	5.90533072089324e-15
RP11.383I23.2	12.8602721301437	-1.35005636981577	0.164194143958399	-8.22231741807935	1.99608045884047e-16	1.01463102803917e-14
RP11.73K9.3	5.17152022225906	1.12765500914027	0.13761828858927	8.19407813234635	2.52521000323931e-16	1.2671374298306e-14
LINC01213	4.44465407924964	-2.72749640906741	0.337736466193161	-8.07581259971933	6.70287562772552e-16	3.32089306416679e-14
RP11.79H23.3	26.1166112368926	1.32423703970098	0.164275551055858	8.0610719683461	7.56282856970991e-16	3.70011387773057e-14
RP11.1398P2.1	28.1192502485279	1.23198349981045	0.153503722818661	8.02575649103854	1.00902196914835e-15	4.87569381141561e-14
MIAT	210.084808681	1.4914371555864	0.185916617892694	8.02207555457584	1.03973152427469e-15	4.96281608050137e-14
CH507.513H4.1	21.8374005243172	0.995947350340681	0.125176128345998	7.9563680671429	1.77162855681817e-15	8.35440261612811e-14
RP11.43F13.4	21.5536353297207	-1.38751920774654	0.174660451138682	-7.94409494937602	1.95613718628712e-15	9.04410540818136e-14
RP11.351J23.1	104.024885678026	-1.22448840635513	0.154147962182972	-7.94359126786043	1.96410056130663e-15	9.04410540818136e-14
RP11.379F4.7	29.301760175913	0.900012381103189	0.113492342697569	7.93015951306522	2.18864580017801e-15	9.96088332778691e-14
AC123023.1	33.9965461858164	-1.68878001830468	0.213654330791065	-7.9042629842882	2.69523475255052e-15	1.21254584154974e-13
RP11.222K16.2	5.51232501597361	1.7178481604868	0.217397005712415	7.90189430096964	2.74696318769226e-15	1.22177430870767e-13
CTB.60B18.10	1.74780538371684	1.90086429352656	0.243392879091811	7.80985992942516	5.72515759507469e-15	2.51778278956431e-13
CTB.61M7.2	9.29589142425994	2.1443495243256	0.275590604516745	7.78092391097935	7.19967903203022e-15	3.13106041459625e-13
RP11.470L19.2	1.04766721801674	3.51156172431211	0.451824382856761	7.77196153538565	7.72799191627731e-15	3.32388575388015e-13
RP11.701P16.5	5.77626313010997	2.09723886590268	0.270771430487571	7.74542152444311	9.52652752547238e-15	4.0529161668151e-13
LINC00707	1.76808937972637	2.35662693977737	0.305287167114587	7.71937766677507	1.16899054662576e-14	4.91981612848735e-13
CTA.384D8.35	19.4686655101084	1.31928869462468	0.170972825224179	7.71636482519858	1.19694390904581e-14	4.9838707021333e-13
RP4.738P15.1	4.19964093863047	-3.55382896747016	0.46155747647109	-7.69964554499586	1.36444180549388e-14	5.62150023863478e-13
AC024560.2	8.41961376869511	-1.93002199327135	0.250894235745686	-7.69257208135975	1.44206188690898e-14	5.8794064847518e-13
RP11.278H7.4	8.42324886471391	-1.41373565616855	0.183941773620572	-7.68577810435137	1.52069881514579e-14	6.13609810565011e-13
AC006946.15	1.33138392275463	1.38019158290903	0.179667676715436	7.68191367607556	1.56729440881419e-14	6.25958195520278e-13
RP11.440D17.4	7.74762477331568	-2.03755927510987	0.265734040854317	-7.66766376095157	1.75157320590626e-14	6.92490659385566e-13
GS1.124K5.11	256.822950358539	-0.63101332887313	0.0823964249707846	-7.65826101189304	1.88467555904783e-14	7.37662013811322e-13
RP11.2E11.5	5.42011746306262	-1.26289239024948	0.164977928876887	-7.65491722951559	1.93436790553672e-14	7.49615443789182e-13
RP1.140K8.5	27.9265855001328	-1.79494585039998	0.234731377008163	-7.64680833588581	2.06029062183539e-14	7.9058602881017e-13
LINC01168	2.79572027974138	3.12052731089878	0.409833443770245	7.61413534774424	2.65462511298381e-14	1.00875754293385e-12
C21orf62.AS1	22.7226687727417	-1.09364700967078	0.143854478219041	-7.60245369633558	2.90567959155284e-14	1.09354133859018e-12
RP11.696F12.1	18.7540387839521	-3.52211115632869	0.464665026624991	-7.57989294333362	3.45840214281548e-14	1.28916057018855e-12
RP11.305P22.9	4.11755708931729	2.53139423860674	0.334499914534287	7.56769771415673	3.79896720064721e-14	1.40275071918238e-12
AC005523.3	1.50336633669281	1.58607341507092	0.210072452167731	7.55012567666191	4.34838431661623e-14	1.5861833783714e-12
LINC01411	80.1221159820277	-2.71012021357509	0.35904348151066	-7.54816715282612	4.41426163149323e-14	1.5861833783714e-12
RP11.273G15.2	11.1362647175743	1.65521576294066	0.219289733348604	7.5480768646354	4.41732213189786e-14	1.5861833783714e-12
RP11.324E6.6	0.913429174775356	3.1775980250092	0.423172640504972	7.50898739865925	5.95864604227297e-14	2.12019460085967e-12
RP13.977J11.8	1.97724583144654	1.97791093448533	0.26440032040173	7.48074333450161	7.39033907835276e-14	2.60592677051105e-12
RP11.543D5.1	10.6179797823266	-1.77722251239706	0.237686664930305	-7.47716542246146	7.59427979654286e-14	2.65392956461328e-12
LINC00954	29.0957499638332	-1.36397552708982	0.182803890610366	-7.46141410084672	8.55987604454399e-14	2.96489865826063e-12
RP11.1275H24.2	15.5394013372717	-1.05912002178887	0.142156604095467	-7.45037508829069	9.30752279383625e-14	3.17155311535596e-12
CTD.2145A24.5	6.5020484959307	0.989954588530713	0.13287591026619	7.45021867806992	9.31856433995746e-14	3.17155311535596e-12
RP11.309L24.4	164.201336019465	-0.958567297673137	0.129222397767128	-7.4179655712671	1.18933004961623e-13	4.01296363292923e-12
RP3.380B8.4	4.09191237742017	-2.15810449807868	0.291178313609979	-7.41162510120643	1.2476102979134e-13	4.17362966327611e-12
RP11.440D17.3	104.920326096776	-1.64733566513936	0.223047009774719	-7.38559851935784	1.51769108821067e-13	5.03410416886148e-12
RP11.332J15.4	1.19623135349261	1.75396263223645	0.238623989526992	7.35031978852258	1.97733206880015e-13	6.50359472040655e-12
RP6.109B7.2	6.1597090983041	0.930492147167926	0.126817728656697	7.33724028197052	2.18042956440413e-13	7.11183442923148e-12
AF064858.6	126.138522748832	-1.53921234302477	0.21074561833262	-7.30365051099391	2.80063263350273e-13	9.0592364690328e-12
AC006272.1	2.79717037428979	1.48944417148929	0.204302039091816	7.29040286680603	3.09029539860295e-13	9.91427556568192e-12
AC144450.2	9.33248322323489	2.18037668017002	0.299354874003969	7.28358503406602	3.25063867356318e-13	1.03439022506718e-11
RP11.855O10.2	6.08858420788509	-2.32731605266197	0.320616334361613	-7.25888173257281	3.90303539133834e-13	1.23197423562083e-11
AC005224.2	17.4731774946299	0.754036589024387	0.10394740033153	7.25402065486448	4.04578383075405e-13	1.26681583308571e-11
RP5.875H18.9	2.05484012367903	2.18162162638983	0.301244379039956	7.2420326425426	4.42009424883282e-13	1.37303562618505e-11
WI2.87327B8.2	7.48191825840771	1.61220326588178	0.223121776455099	7.2256652465575	4.98654704424296e-13	1.53679882922574e-11
RP11.274B18.4	2.7499254258346	-2.41522205393334	0.334494739784246	-7.22050832695066	5.17935981540094e-13	1.58375111855307e-11
LINC00935	1.35875528850334	2.07012124003526	0.286742933448234	7.2194324551994	5.22049905342377e-13	1.58395606938765e-11
MIRLET7BHG	82.8859254874186	0.955828168278037	0.132495531661024	7.21404077779335	5.43154789337414e-13	1.63531372728203e-11
RP11.244M2.1	51.1713301054491	1.42136042152841	0.197324161816601	7.20317475793699	5.8826497069997e-13	1.75760999642724e-11
RP11.41O4.2	2.92666272093996	2.16609180751782	0.300931437682829	7.19795786108863	6.11210258416303e-13	1.81233102381925e-11
RP11.540A21.2	32.1036033020162	1.00817306163409	0.140309792108235	7.18533643650751	6.70418915659603e-13	1.9729470946554e-11
BANCR	2.49093237509775	2.04762819807452	0.285687273330247	7.1673763209869	7.64486777004585e-13	2.23298600387757e-11
RP1.10C16.1	7.63039855106958	-2.11343193087443	0.296324061855665	-7.13216442039681	9.88027462043757e-13	2.86454776773279e-11
RP11.567G11.1	9.78668669535793	1.76360751178087	0.247509863352975	7.12540295521794	1.03776628814398e-12	2.9866303322026e-11
AC012531.25	4.73124885288199	2.90846062588289	0.408973590536163	7.11160987698474	1.14697093111974e-12	3.27682060175377e-11
RP11.138A9.2	38.2194382104775	-1.46858038610107	0.20683026179569	-7.1004135146904	1.24384153389497e-12	3.52782301714849e-11
HAR1B	15.3302073735266	1.89164608051204	0.266551261385189	7.09674405846633	1.27730286782936e-12	3.59666433430512e-11
LINC00589	11.1528189581102	1.57093751898229	0.221465693919742	7.09336733458855	1.3088742634362e-12	3.65923847649236e-11
RP11.243A14.1	23.778275065877	-1.17255181288062	0.165486525374138	-7.08548209728662	1.3856108260781e-12	3.84629842075865e-11
RP11.288L9.1	0.799990755871265	2.23651569246923	0.315737244898748	7.08347123630106	1.40587584534969e-12	3.8750690554216e-11
ERVH.1	6.24735768304184	-2.60289951020443	0.367520914469129	-7.08231670016445	1.41764212355948e-12	3.88017571441386e-11
SNHG18	943.520329841014	-0.843545673936301	0.11918078675852	-7.0778662977403	1.46390857064609e-12	3.97898482326999e-11
RP11.121C2.2	102.254829653591	0.606018489227395	0.0859088452985846	7.05420364016206	1.73591999537117e-12	4.68578680129845e-11
RP4.794I6.4	14.8299745667623	1.38038361700198	0.19573444351255	7.05232861539505	1.75948062865721e-12	4.71685423326323e-11
LINC01191	1.8340340475748	1.47136316160203	0.208930186566904	7.04236752849913	1.89000496811425e-12	5.01366183251845e-11
RP11.84A19.4	2.95314361635498	1.2968336456502	0.184158576841661	7.0419399839586	1.89581489834627e-12	5.01366183251845e-11
RP5.1025A1.3	1.76951390548512	-2.4496792216051	0.348532789043913	-7.02854738093654	2.08694758085015e-12	5.48208914862246e-11
RP11.396O20.2	12.4855986819216	-2.11895916062805	0.301975071700469	-7.01700027322077	2.26682166451532e-12	5.91489332994197e-11
AC144836.1	0.982540415635325	1.66558556626401	0.237504514575006	7.01285855237081	2.33497487408702e-12	6.03259129133948e-11
RP11.196G11.6	15.0994313696039	0.616573629519659	0.0879262751673259	7.0123933755445	2.34275389954931e-12	6.03259129133948e-11
CTD.2547L24.4	3.47656664913196	1.43984009315979	0.205625588743957	7.00224180246683	2.51898832694422e-12	6.44400020369914e-11
RP5.828H9.1	6.6096200075893	-2.35060674460259	0.335744698177279	-7.00117308587082	2.5382812233725e-12	6.45119007031166e-11
LINC00158	1.09305052687708	1.97180034230104	0.281696924634824	6.99972264467272	2.56469713650942e-12	6.47627393051475e-11
RP11.47L3.1	9.83173538172725	1.22054258166389	0.174586496299412	6.99104803369608	2.72840319808437e-12	6.84549366493733e-11
CTC.490G23.2	26.3410132621275	1.92968247688676	0.276134801365331	6.98819007001498	2.78454991313167e-12	6.94186519745053e-11
LA16c.380H5.5	150.930948408511	-1.03657596115052	0.148585873314363	-6.9762753216616	3.03108454525973e-12	7.50864867730797e-11
LINC01315	180.993732716861	-0.910953254188228	0.131195685917793	-6.94346957992986	3.82585023742197e-12	9.41784769136453e-11
RP11.18H7.1	38.4224691993399	-0.630706835197294	0.0908570074010812	-6.94175224606604	3.87265970250416e-12	9.4734937972508e-11
LUCAT1	17.4671129756316	1.43940992138535	0.207441058487542	6.93888631247892	3.95203000013357e-12	9.6076058512564e-11
RP11.7F18.2	7.41019859176094	-1.11053089996542	0.160370056788862	-6.92480206219235	4.36585528460714e-12	1.05481219654027e-10
RP13.49I15.6	1.28633554979174	1.29172532210575	0.186703582866419	6.91858882552855	4.56164736276162e-12	1.09535507839564e-10
CTA.384D8.33	1.46704177195784	1.44653631188505	0.209279392146125	6.91198639794901	4.77913691737528e-12	1.13799125277394e-10
LINC00896	37.2415469688572	1.22559873742615	0.177328826596459	6.91144672273278	4.79735709524016e-12	1.13799125277394e-10
AC141930.2	1.30156843331002	2.30889733549997	0.335637576877206	6.87913837592948	6.02156481943803e-12	1.41978341586027e-10
RP11.480I12.7	25.1437392893662	-0.930924173956443	0.135384441173833	-6.8761533148491	6.14903226151757e-12	1.44115642344789e-10
CTD.2186M15.3	124.447752649414	-0.640469562026836	0.0931667046118937	-6.87444688201491	6.22308405684364e-12	1.44983041657655e-10
RP11.138I1.3	23.1017476616338	0.826094669178394	0.120289442191601	6.8675575688726	6.53104000523233e-12	1.51257340712895e-10
CCAT2	3.84255051584597	-1.81697146825629	0.264879575636358	-6.85961333142097	6.9047182839563e-12	1.58970984490617e-10
LINC01314	17.7623199588238	-2.18550226076124	0.319359236047579	-6.8433976978691	7.73365595491938e-12	1.76920759326748e-10
RP4.798A10.2	17.5670446737162	0.701154758232378	0.102479353104243	6.84191241448564	7.81428633083778e-12	1.76920759326748e-10
HCG11	267.100697582455	-0.972695437954625	0.142169343288321	-6.84180861679855	7.81995180468253e-12	1.76920759326748e-10
CTD.2035E11.4	4.1994507752685	1.08277192268592	0.158414653744599	6.83504901277377	8.19769964123604e-12	1.84401128711482e-10
LINC01094	51.2069368429946	1.30425743761379	0.191100798823884	6.82497114423772	8.7942990506456e-12	1.96690779909868e-10
LINC01011	94.7492367483655	0.605122500411131	0.0887030290248199	6.82189218410808	8.98490912408171e-12	1.99812126770772e-10
LINC00545	2.94158325957536	-2.84515691909145	0.418536013437249	-6.7978783850055	1.06171017656431e-11	2.34775911360039e-10
RP11.262A16.1	4.73424256548295	1.11716995745141	0.164363496530926	6.79694689532971	1.0685946374873e-11	2.34970753434005e-10
AC061992.2	4.48137276478553	1.11685031449707	0.164369066791149	6.79477188926408	1.08484040785526e-11	2.372103551031e-10
RP3.326I13.1	1.36952075694373	3.61117219884461	0.531600479891307	6.79301907248647	1.09810856055224e-11	2.38777605888971e-10
LINC01166	1.06440499711195	2.98302088021832	0.439187681493042	6.79213239787914	1.10488076314174e-11	2.38922834637391e-10
RP11.642C5.1	3.22485529703655	-2.35388119465548	0.34744371792094	-6.77485610832401	1.24530137680208e-11	2.67808219165019e-10
XXbac.BPG308K3.5	5.78136049478724	1.25438747901917	0.185386766183098	6.76632698679402	1.32092827383714e-11	2.82519850480796e-10
CTD.2410N18.3	12.9505090747491	0.640183275076235	0.0946753851449009	6.76187663875286	1.36215666972526e-11	2.89754413331775e-10
RP11.267C16.1	5.91427073549931	2.97765415284431	0.440648823095912	6.7574313075975	1.40459597386422e-11	2.97166953605651e-10
MIR155HG	39.6842555391034	1.03415793176232	0.153277640158603	6.74695885644007	1.50976063568474e-11	3.17699092906994e-10
CTB.114C7.4	4.56208970649051	1.47591077139543	0.219216797911076	6.73265363539396	1.66596323778495e-11	3.48694123673277e-10
RP11.326C3.12	11.0591915226629	-1.516267014997	0.225515328568622	-6.72356519896438	1.77331079158527e-11	3.69188214801317e-10
RP11.351J23.2	25.3102509282519	-1.23669197963593	0.184031530962068	-6.7200004975823	1.81723941053431e-11	3.76332013377316e-10
RP11.474D1.4	31.2093484324894	-1.95123650182759	0.290652472997361	-6.71329743630053	1.90274698068168e-11	3.91965878020427e-10
CTD.2227E11.1	76.732455757332	-0.97389885957898	0.145310426558239	-6.70219531141938	2.05311359556329e-11	4.19938892347612e-10
C10orf91	32.1996710091967	1.224931031752	0.182778976552599	6.70170637157222	2.05999661039196e-11	4.19938892347612e-10
LINC00657	15660.4024192879	-0.527497942232722	0.0789398871431801	-6.68227383294777	2.35262883044475e-11	4.74750124179369e-10
LINC00543	178.920917815666	-0.861835385041383	0.12897397420637	-6.68224260239022	2.35313040599891e-11	4.74750124179369e-10
LINC01366	1.57774027872561	1.55166362876086	0.232952503818191	6.66085834377578	2.7223293872619e-11	5.46420370345798e-10
RP11.280G9.1	0.525187891432967	2.92103292054038	0.440160115826356	6.63629623746449	3.21663070831274e-11	6.42341458792656e-10
RP3.510D11.2	18.9535363132001	0.982504099422283	0.14818485756647	6.63025976848929	3.35096624270648e-11	6.65770653500161e-10
RP4.568C11.4	478.401714544834	-0.917923190649846	0.138476314043775	-6.62873789635732	3.38569133940579e-11	6.69272520324962e-10
RP11.418I22.2	3.50652050881291	-1.6668847289343	0.251526745105423	-6.62706754399283	3.42420977709787e-11	6.73485279776938e-10
RP11.452F19.3	97.76036779247	0.642786659964621	0.0970100689199254	6.62597879912026	3.44954682472621e-11	6.75076313598919e-10
RP11.92K15.3	22.865606699645	0.965996621716472	0.146232426924077	6.60589885592208	3.95112590773067e-11	7.67399624479016e-10
RP4.563E14.1	28.0869213263356	-0.820075270581604	0.124149484757983	-6.60554711266227	3.96051926787842e-11	7.67399624479016e-10
RP11.307C19.2	3.836194671202	1.94370483013956	0.295062779678379	6.58742804584915	4.47510735643946e-11	8.62835970103647e-10
RP11.269C23.5	4.77178713433305	-2.43680251604983	0.370170633302553	-6.582916895134	4.61307023151859e-11	8.85076317949204e-10
CTC.235G5.3	2.45394880793818	-3.22158854930301	0.490147840045489	-6.57268743447697	4.94151219441376e-11	9.43467255070023e-10
LINC01337	1.43506286358183	1.36059725305629	0.207309509677087	6.56312030825603	5.26932987559813e-11	1.00117267636364e-09
RP11.60A8.1	33.1215825798123	-2.34665115476239	0.358071958357452	-6.55357421878818	5.61759929006882e-11	1.05830965372456e-09
DIO3OS	575.716283703185	-1.34013034422075	0.204493877318264	-6.55340082449039	5.62412897227156e-11	1.05830965372456e-09
RP11.95I16.6	9.57527472925646	2.69609543494581	0.411606669074536	6.55017432299569	5.74699580056723e-11	1.07625557719714e-09
AP000439.3	144.764401771522	-0.960447261771157	0.146680024593532	-6.54790769522074	5.83487628265756e-11	1.08750979858675e-09
LINC01540	26.0749236428219	1.01436447880846	0.155504964523575	6.52303598098101	6.88983261762269e-11	1.27804762395143e-09
LINC00526	144.702641097713	-1.00685347487348	0.154477109920638	-6.51781662273945	7.13381271807585e-11	1.31706334804476e-09
RP11.511B23.1	7.56738089428851	-1.9198867241835	0.294781156875503	-6.51292214377982	7.37027170370048e-11	1.35433067832318e-09
AC016831.7	93.5281603333519	-1.07811984441067	0.165735563942381	-6.50506034290554	7.76621990479145e-11	1.42041984613803e-09
RP11.61G19.1	0.510683227883766	1.81987029041937	0.279924820619223	6.50128233142609	7.96382060212796e-11	1.44978575984785e-09
LINC00243	2.98951321939818	1.28895478810648	0.198785635838518	6.48414450405034	8.92366640000804e-11	1.61158150389347e-09
RP11.1055B8.2	6.51521533305565	1.90689559493572	0.294094546650256	6.48395428155777	8.93493066798374e-11	1.61158150389347e-09
RP1.154K9.2	2.11532645952924	-2.95959801569678	0.456539833900529	-6.48267203851837	9.01122385441716e-11	1.61788670487104e-09
RP11.308D13.3	0.964986711984561	2.46969803110372	0.381299566285465	6.47705439364372	9.35304834886102e-11	1.67159046746311e-09
RP11.61K9.3	111.950137062558	-0.781713159305211	0.120754860882729	-6.47355438605796	9.57239365461185e-11	1.70301585291594e-09
RP1.150O5.3	5.43426873055321	-1.13760122649713	0.176031599392259	-6.46248304522966	1.02998689398865e-10	1.82414873442153e-09
CTC.497E21.3	9.47846940192057	-1.45951151126363	0.226833990711598	-6.43427163047751	1.24066816954157e-10	2.18737622323681e-09
AC092198.1	6.93186961873429	1.58969635322645	0.247395761128736	6.42572187160161	1.31245179745178e-10	2.30220463285557e-09
C20orf197	2.34394041474426	1.5166093776393	0.236043348623262	6.42513075028388	1.317562181297e-10	2.30220463285557e-09
RP11.77K12.10	5.23980755878407	2.01646090425318	0.314762349459177	6.40629639382807	1.49096987913276e-10	2.59362493641138e-09
RP1.213J1P__B.1	2.83880726663407	-3.09089843333323	0.482610090284826	-6.40454581359675	1.50817663731801e-10	2.61194838870031e-09
LINC01134	71.7101392982893	-0.89813184190428	0.140377552855154	-6.39797334856663	1.57452760687257e-10	2.71484627898646e-09
RP11.546K22.1	17.5112448454396	-1.60601188825903	0.251067605220422	-6.39673082016715	1.58738801732705e-10	2.72501609641144e-09
LINC00261	1729.26096251577	1.69610267652356	0.265548751917428	6.38716116824742	1.68993506479472e-10	2.88838683126922e-09
LINC00942	12.5495044428829	-1.54143818513777	0.241416749878953	-6.38496784465309	1.71433488167684e-10	2.91735075081876e-09
RP11.51J9.5	21.9325390147181	0.775422838258633	0.121825643429905	6.36502148831077	1.9526239722062e-10	3.30847195983337e-09
C8orf37.AS1	3.61280308683471	1.30028205605257	0.204460675721026	6.35957037443585	2.02318822382025e-10	3.41325806380709e-09
AC104820.2	4.90230636521118	1.38277554084971	0.217812651350587	6.3484629211185	2.17476837657444e-10	3.65323752185079e-09
RP1.206D15.6	14.7169081745147	-0.824220105552	0.129950476977623	-6.34257083714998	2.25962252598469e-10	3.77955665243764e-09
MIR4435.1HG	588.24151326308	0.608589083814709	0.096043999637957	6.33656538783077	2.34943499501116e-10	3.91305896615901e-09
RP11.217E13.1	5.71325061024043	-3.07209199171158	0.486283704620466	-6.31748907586629	2.65847226209439e-10	4.40900865840569e-09
AC133644.2	20.3203394336002	0.900864795233091	0.142629034276597	6.31613892502467	2.68178988201886e-10	4.42891375452397e-09
RP11.486M23.1	2.09745700509146	1.71709005331444	0.273128472200443	6.28674864791944	3.24183608968685e-10	5.33132203993039e-09
AL163953.2	27.7813661236658	-1.14522102538579	0.182265938428674	-6.28324214199764	3.31583984374577e-10	5.43020801189161e-09
LL0XNC01.7P3.1	64.1334218235484	-0.667530795535392	0.106409276582406	-6.27323873420413	3.53614068299754e-10	5.76685609718848e-09
RP11.346D19.1	7.30543024866107	-1.37187023774183	0.219239161433746	-6.25741418079819	3.91412912709928e-10	6.33639737219598e-09
RP11.88E10.5	67.8914761583628	-0.926939573897571	0.148138021375141	-6.25726984398026	3.91775207989634e-10	6.33639737219598e-09
RP11.848P1.3	13.9985689971235	0.846460679063667	0.135559146843056	6.24421662998264	4.25929342060863e-10	6.86044215977867e-09
LINC01468	1.69338158928236	3.20971239495751	0.514699049578521	6.23609543787946	4.48627460494622e-10	7.1964257392457e-09
RP11.419J16.1	9.62871007799308	-1.98170316227296	0.317949445004118	-6.23276182239379	4.58282686203706e-10	7.32129972980124e-09
RP11.234K24.6	10.2479865771409	-1.11892658683984	0.17967832519612	-6.22738766970658	4.7427655166687e-10	7.54600985050459e-09
LINC01207	595.665620482443	1.08561537935841	0.174501835936208	6.2212261179606	4.93284641789668e-10	7.81666432374396e-09
RP11.568A7.3	7.6215238219766	-2.0249873589514	0.325679871746106	-6.21772339842374	5.04419719626683e-10	7.96088218797918e-09
LINC00342	268.083368789731	0.823296091949733	0.132582840235673	6.20967306543051	5.30949466814632e-10	8.34592856671674e-09
RP13.1016M1.2	3.38869921330344	1.21321832997327	0.196510260292166	6.1738167165902	6.66608140705633e-10	1.04364170508874e-08
RP11.454P21.1	6.16593241698111	-1.95403846556572	0.316796026606782	-6.16812807438123	6.91031644069298e-10	1.07756886648894e-08
RP11.522B15.3	10.5459890365589	0.936522135642798	0.151874137439465	6.16643591484484	6.98463687518878e-10	1.084836060694e-08
RP1.122P22.4	69.1118634022659	1.73824236033944	0.282356736855083	6.15619226833457	7.45147527923532e-10	1.15276973292202e-08
RP1.80N2.2	4.62535331942009	1.09734991575868	0.17832954745856	6.15349464739532	7.57939360957069e-10	1.16794277904959e-08
RP11.159D23.2	2.22213796895139	-2.03289962410874	0.330708962257021	-6.14709565242689	7.89145443837077e-10	1.21126088908954e-08
RP11.356I2.1	0.961452885038966	1.60274005608616	0.260787209084076	6.1457770943415	7.95729663872648e-10	1.21659605640529e-08
RP11.18H21.1	5.05252291436269	1.24957543489947	0.203357052479233	6.14473616560251	8.00965360742448e-10	1.21983596184667e-08
LINC01560	91.4522754292128	-0.520216275423878	0.0846787754327645	-6.14340810628435	8.07694079155187e-10	1.2253157464393e-08
RP11.44N12.5	3.42751189687994	1.57718613524209	0.257219055504699	6.13168465356282	8.69533313662429e-10	1.3111834459269e-08
U91319.1	3.38314680812121	-3.85144459657138	0.628149146898548	-6.13141738007235	8.70995646246794e-10	1.3111834459269e-08
TP53TG1	435.343057946955	-0.66797969773708	0.109059287815098	-6.12492260970556	9.07276939893692e-10	1.36056779415476e-08
RP11.587P21.2	3.35068429663313	3.45654348272636	0.564773989760971	6.12022427624415	9.34437423906069e-10	1.39594964777418e-08
RP11.10J5.1	1.77012815235949	2.08469880618461	0.340958809910073	6.11422478490715	9.70274600779282e-10	1.44084148985981e-08
RP11.165A20.3	9.84824930921086	0.930121571106895	0.152130641578031	6.11396600618301	9.71850161785874e-10	1.44084148985981e-08
BACH1.IT2	3.16416345183098	0.952724800393776	0.155963238316134	6.10864977336917	1.00477542231073e-09	1.48403434072611e-08
AC109826.1	9.51614398901191	1.02793268087256	0.168893994470617	6.0862595149965	1.15579046853745e-09	1.70066311799082e-08
AC005235.1	2.4078911106338	-2.82364971103054	0.465710154798467	-6.0631053068887	1.33518180530178e-09	1.9572665115922e-08
RP11.421M1.8	13.7017665963692	0.584788751754717	0.0966176371649098	6.05260870493637	1.42518761199337e-09	2.08141205721719e-08
RP11.452H21.4	5.244873600413	0.849600969649223	0.14058473472709	6.04333728906278	1.50958608647427e-09	2.19647581504101e-08
RP11.255C15.3	8.38476676529299	0.84578556295237	0.14069804523503	6.01135262070998	1.83981726367399e-09	2.66705361852593e-08
RP13.977J11.2	32.6645369756268	0.909420967601669	0.151350837108336	6.00869466582938	1.87022964212152e-09	2.70113609566923e-08
LINC00242	24.2403112766988	0.736227723014283	0.122717031147767	5.9993932066998	1.98056233870981e-09	2.84997095356992e-08
RP11.458F8.4	262.167341863227	-0.667651491192553	0.111459495725389	-5.99008174985375	2.0973558528117e-09	3.00697831791392e-08
RP1.228P16.5	1.04880973046043	-2.08901460165081	0.348978608024518	-5.98608210823065	2.14955884874046e-09	3.05855145704553e-08
RP11.93H24.3	41.6545746089133	-0.742623515688791	0.124061824982127	-5.98591481139164	2.15176974986088e-09	3.05855145704553e-08
LINC00152	339.645283452072	0.731312136076746	0.1221798709562	5.98553698210169	2.15677108366011e-09	3.05855145704553e-08
CH17.360D5.2	7.4382424197324	1.96546708517634	0.328608047488539	5.98118974930123	2.21513645801992e-09	3.12997981829962e-08
RP5.1068E13.7	29.4313514263062	-0.833753636092333	0.139668940118749	-5.96949927008438	2.37982826056365e-09	3.35059273807414e-08
RP11.134N1.2	8.47466950402322	2.12702965993514	0.356497679503994	5.96646144483896	2.42453994664589e-09	3.40130801117277e-08
LINC01082	22.3807053280587	-1.2587317034206	0.211277377860773	-5.95772115389501	2.55779454756973e-09	3.57543137828141e-08
PAXIP1.AS1	435.559161986907	-0.434637455548631	0.073118332991092	-5.94430203436917	2.77637271703348e-09	3.86716114393915e-08
DKFZP434K028	8.24882027298845	1.37965666908676	0.232530182814363	5.93323693461417	2.97019734967636e-09	4.12246539951534e-08
WASIR2	7.87063100015282	1.39644667263236	0.235622114586859	5.92663670420282	3.09201992843748e-09	4.27638374554922e-08
CTD.2256P15.5	1.9436344718666	1.4539369411881	0.245741662732598	5.91652601769113	3.28812480579292e-09	4.53159172178644e-08
RP11.12L8.1	1.08702644851674	1.75712165881127	0.297475980208632	5.9067681954655	3.48884114159562e-09	4.79134183445799e-08
RP11.680F20.10	2.62434377022837	-2.30864125914886	0.391804715842984	-5.89232637024728	3.80796129541613e-09	5.21131486372684e-08
LINC00944	18.7009153888551	1.46740164386966	0.249536166775607	5.88051689192295	4.08987264611349e-09	5.56527759416202e-08
RP11.395G23.3	33.1662527341373	0.834866774800075	0.141976713985513	5.88030777276096	4.09504329871912e-09	5.56527759416202e-08
RP11.63P12.7	2.35488442465871	1.63831006505418	0.278665566646818	5.8791263117577	4.12437567795596e-09	5.58574616038741e-08
RP11.367N14.3	6.33934560891395	0.693026624769061	0.117948200015307	5.87568631551073	4.21095048973424e-09	5.68333110924821e-08
RP3.510D11.1	2.74598959180692	1.00304487639022	0.170911835964177	5.86878533444846	4.38999379701613e-09	5.90461708643337e-08
LINC00658	4.36069867855891	-2.1757892076113	0.370821692493996	-5.86748092588066	4.42465889542698e-09	5.93086127284287e-08
AF064858.8	60.3553570896403	-1.28602005997373	0.219445354066205	-5.86032028541261	4.61975261972402e-09	6.17123268040949e-08
CTC.537E7.3	4.1556302701825	-1.71380645258933	0.292903776836728	-5.85109031743435	4.88360926304317e-09	6.50151246787448e-08
XXbac.BPG181B23.7	51.9907561260515	0.637959438699269	0.109045939378985	5.85037317604339	4.90471324941951e-09	6.50747378245016e-08
CTD.2589M5.5	0.784573210856509	1.66328557243453	0.284481226590701	5.84673228658279	5.0132334470031e-09	6.62898503769261e-08
RP11.638I8.1	38.4098689489758	-0.682238318634176	0.117074969301476	-5.82736278048782	5.6310116057278e-09	7.41358928868269e-08
RP11.332J15.3	1.00920848252082	1.48941362163866	0.255607145966428	5.82696393720652	5.64448034754073e-09	7.41358928868269e-08
LINC00265	230.141333422712	-0.576912517745647	0.0990329837728957	-5.82545830456481	5.69560785983372e-09	7.45572212822381e-08
RP1.102E24.8	34.8848073688449	0.704885847394259	0.121018616407278	5.82460672845594	5.7247244223056e-09	7.4688571296347e-08
AP000476.1	2.60480026035757	1.34390906056307	0.230913693833291	5.81996259404743	5.88607987575405e-09	7.65385934674463e-08
CTD.2319I12.2	7.41607878592298	0.694344617092617	0.119332070394022	5.8185918906792	5.93454319758101e-09	7.69132519050731e-08
CTD.2639E6.9	10.0623935676712	0.657657577298197	0.113120590828718	5.81377424286963	6.10797757515673e-09	7.88997499312324e-08
RP11.35P15.1	6.11215075453576	-1.63637638349192	0.282061274815458	-5.80149254647784	6.57272189567086e-09	8.46237944067623e-08
RP11.307P5.1	3.48666089941394	1.4988924680383	0.259536666817869	5.77526284210992	7.68330497254294e-09	9.85982152869936e-08
RP11.527N22.2	13.9689447592886	-1.10642048224544	0.19160566611255	-5.77446640641372	7.71973290075992e-09	9.87419430508965e-08
LINC00667	799.974399374906	-0.731424799982543	0.127063909835357	-5.75635364070165	8.59502333460088e-09	1.09579548311491e-07
CTC.756D1.3	2.43781620324504	1.15803293439832	0.201201376453224	5.75559151141066	8.63389346304431e-09	1.09717724072583e-07
AC145110.1	4.65782568103483	1.17740728148519	0.204592029510721	5.7549029857172	8.66915656085296e-09	1.09809316437471e-07
RP1.151F17.2	87.6580254742553	-0.586627884676254	0.10199279557727	-5.75166002025922	8.83713786700662e-09	1.11575992295045e-07
LINC00698	3.70537097097166	-1.497986226092	0.260893495187133	-5.74175383336993	9.37009696034765e-09	1.17924628626369e-07
RP11.150O12.1	93.3956604479714	-0.887013143619881	0.154580952728488	-5.73817878569985	9.57000618573582e-09	1.20054500676186e-07
RP11.434I12.3	4.12448806619776	2.42689121944472	0.423879975671704	5.72542077648026	1.03177686642397e-08	1.29021554478704e-07
RP5.994D16.11	2.39020311811567	1.0583194376436	0.184894722130526	5.72390290782061	1.04104259960477e-08	1.29765628498506e-07
RP11.223C24.2	2.9107178355206	-2.6613065417835	0.465752404997694	-5.71399420212694	1.103547598916e-08	1.37120168322451e-07
AC064834.1	133.382182980284	-2.04251430905658	0.35764584892622	-5.71099682881525	1.12316339311021e-08	1.39115870906118e-07
RP11.579D7.4	31.2872918097083	0.841476870680128	0.14752414162873	5.7039943523132	1.17031956110402e-08	1.44499393128112e-07
AP006748.1	15.5631516373036	-0.937729415650249	0.164584569806919	-5.69755364521922	1.21538745353163e-08	1.49592028085622e-07
RP11.599B13.7	0.680870992660049	1.42820570492262	0.251374797120989	5.6815787472728	1.3345704148562e-08	1.63746351214645e-07
RP4.809F18.1	4.46789388329336	3.3752625927483	0.59458548188712	5.6766649969921	1.37346074618804e-08	1.67991417518125e-07
RP11.1094H24.4	6.59945631029128	0.842234003375621	0.148386248572627	5.67595724992936	1.37915221043887e-08	1.68162048338248e-07
RP11.29B2.6	6.04028530329849	-1.07756181526437	0.190521636440287	-5.65585009344644	1.55076777008329e-08	1.88500156897702e-07
RP11.575F12.1	9.66200283900954	1.53040328553191	0.271164136770046	5.64382629562009	1.66311874426363e-08	2.01530859599004e-07
RP11.486I11.2	7.51483251639185	0.653867245960712	0.11593975422614	5.63971564650162	1.70331212020686e-08	2.05764309829928e-07
RP11.111M22.4	19.0235605958073	-0.792456593617833	0.140531485667073	-5.6389967689889	1.71043745377785e-08	2.05774958835479e-07
RP4.739H11.3	2.53138208661719	-1.24249172743955	0.220352814292436	-5.63864696454752	1.71391508892095e-08	2.05774958835479e-07
RP11.279F6.1	65.6460175878167	-1.39705715733955	0.247811411384945	-5.63758202066568	1.72454471945652e-08	2.06417982628526e-07
LINC01229	1.38935816262041	1.4794390428561	0.262529915296408	5.63531604078624	1.74737583721741e-08	2.08513080087468e-07
RP11.865I6.2	2.82760007054546	2.04827385907689	0.363944222493619	5.62798839075621	1.82323356914235e-08	2.16903835550856e-07
RP11.443C10.1	4.67462543182135	1.27584861952163	0.22677377787075	5.62608530625088	1.84345207193711e-08	2.18558917475842e-07
RP11.676J12.4	7.5197731040515	0.758194455667735	0.13477501349441	5.62563071603166	1.84831378856678e-08	2.18558917475842e-07
RP11.121A8.1	8.44762796993252	1.03583800491398	0.184253987259464	5.62179424348262	1.88984272647725e-08	2.22796519019035e-07
RP11.432J24.2	1.63288852862795	1.25315441445109	0.222995427583552	5.61964174795268	1.91353828873652e-08	2.24912578441884e-07
RP11.430C7.5	9.30907241103558	1.11908843569005	0.199171654871369	5.61871334760356	1.92384731764298e-08	2.25447257522593e-07
SNHG19	408.178464253084	0.772258938003643	0.13750566642829	5.61619719436346	1.95205873689983e-08	2.28070384961968e-07
CTC.338M12.2	1.43798065613602	1.17755795159398	0.210045337493705	5.6062084769164	2.06806842360522e-08	2.40905351487822e-07
RP11.408H1.3	3.62439781314198	1.24226405227641	0.22185873787372	5.59934697268263	2.15160767391555e-08	2.49892950614405e-07
RP11.158H5.8	4.42182919897531	0.93441583761611	0.166943493197865	5.5971983077449	2.1784348026241e-08	2.52260172114519e-07
RP1.27K12.2	16.3154492422849	-2.17016251192375	0.38776157289254	-5.59664150249662	2.18543959000372e-08	2.52324795140842e-07
LINC01522	0.795431759286847	2.39656992875302	0.428763743966567	5.58948829623964	2.27739714871497e-08	2.62168601178541e-07
CTD.2129N1.1	1.15035966951241	1.25971132482889	0.22555852102124	5.58485362967188	2.33897122909368e-08	2.68467254858436e-07
RP1.149A16.3	4.09761791100279	0.905655109143483	0.162841936744789	5.5615594314802	2.67374591772597e-08	3.0599536613975e-07
ZNF503.AS1	164.090934070591	-1.1854306946683	0.213911057533312	-5.54169900489458	2.9955088632561e-08	3.41819874366891e-07
RP11.343L5.2	12.1222112275119	0.64918760050106	0.117435372873934	5.5280413781115	3.23825684412401e-08	3.68445851392482e-07
RP11.785H5.1	875.999146665475	0.37141697635111	0.067317667583048	5.5173773793173	3.44096011683969e-08	3.90374431806102e-07
RP11.568A7.2	5.46354619924778	-1.38297894229329	0.250825376391667	-5.51371221759376	3.51342927799644e-08	3.9716888667659e-07
AC007879.7	4.6171709916271	1.05816652724562	0.191928876156114	5.51332633441211	3.52114470303466e-08	3.9716888667659e-07
LINC01443	25.1958236843455	1.80280261481353	0.327065024243383	5.51206176503909	3.54654409294029e-08	3.98884298269204e-07
LINC01451	31.1721662425982	-1.35411511175386	0.247048306413149	-5.48117544869675	4.22509223204699e-08	4.73839856625556e-07
HAGLROS	32.8365455685476	1.20535078120104	0.220292339095672	5.47159645291866	4.45999494640109e-08	4.98754863434682e-07
CH17.360D5.3	3.85227360339218	2.21685312891478	0.405397664616912	5.4683421302134	4.5426440768744e-08	5.06550111592205e-07
RP11.30K9.6	9.51265355069953	0.565705287043342	0.103461820365113	5.46776854541111	4.55736435067062e-08	5.06747842855818e-07
AP001434.2	1.82998611908167	2.00237337371062	0.366812752380544	5.45884340365923	4.79246207164473e-08	5.31379505620892e-07
CTD.2619J13.19	20.6698009003422	0.743594142892079	0.136319715392531	5.45478062913284	4.90333409712407e-08	5.4213699593626e-07
RP11.322E11.2	3.95358838037734	-1.229631689352	0.225702412350486	-5.4480219176503	5.09330831951457e-08	5.59553824590814e-07
AC017002.1	5.43642280757252	0.925267318204974	0.169838601378786	5.44792120691912	5.09619235179575e-08	5.59553824590814e-07
RP11.546K22.3	8.71408698208002	-0.928636203317495	0.170465229306486	-5.44765760792112	5.10374847672255e-08	5.59553824590814e-07
AC005307.1	17.8557689305455	-2.09376251897569	0.384403015919432	-5.44679004135214	5.128694229021e-08	5.60718134424252e-07
AF064858.10	3.7332902639526	-1.64387234034175	0.301901237024377	-5.44506659377821	5.17860076651988e-08	5.63303059205968e-07
RP11.405M12.4	4.69305030336448	0.92850569268654	0.170525088868337	5.44497996657514	5.18112164829199e-08	5.63303059205968e-07
RP11.734K21.5	26.0461177928831	1.25514575042862	0.230570475023522	5.44365340055172	5.21987406350356e-08	5.65944240569334e-07
LINC00940	11.4901962058285	-1.56503445393991	0.287723813368415	-5.43936365786996	5.34712112225855e-08	5.78139007528176e-07
RP11.624L4.1	27.8047016640947	-1.07014564168558	0.196860197352464	-5.43606912965531	5.44688293751014e-08	5.87303025273132e-07
LINC00943	4.64490711553937	1.31334078353618	0.242096917134762	5.42485546317436	5.80014548334666e-08	6.23674984115902e-07
RP11.576N17.5	0.995809625570649	1.16883618972727	0.215830967615788	5.41551660838574	6.11119988245309e-08	6.5532154355949e-07
RP5.1061H20.4	32.0574751223846	-0.579211088121902	0.107214533165761	-5.4023561080698	6.5771212951295e-08	7.03356632490078e-07
LL22NC03.75H12.2	2.85130000821279	1.84387766430245	0.34252376716031	5.38321086326096	7.31687384734537e-08	7.80333630477105e-07
RP11.982M15.6	13.9576700567449	0.880836793333815	0.163684907518049	5.38129511565804	7.39518405704904e-08	7.8534890390903e-07
RP11.734K21.3	2.5157607329562	1.50176018684198	0.279081560417596	5.38107994163021	7.40403028979132e-08	7.8534890390903e-07
RP11.219E7.4	2.93409354359409	-2.55427262798013	0.474820552675604	-5.37944832755627	7.4714435115083e-08	7.90357564974148e-07
RP11.88H9.2	10.7805521662507	1.31842525317915	0.245181499168032	5.37734395805935	7.55926778322441e-08	7.97492563437745e-07
LINC01550	19.4794952913434	1.38303695328696	0.257259306698595	5.37604244929155	7.61408479830931e-08	8.01116341413512e-07
LINC01272	161.662462922153	0.776346825497637	0.144556730554355	5.37053392478133	7.85038628210212e-08	8.23764394320314e-07
RP11.148B18.4	0.476450688431809	1.79590699681998	0.33461743985176	5.36704541644807	8.00369083266314e-08	8.37605505856779e-07
RP5.1057J7.7	16.4364547067112	0.893920203495177	0.166575329347876	5.36646217056738	8.02960319627974e-08	8.38076450939704e-07
AC093382.1	1.30493282925609	1.04378046906511	0.194625547879467	5.36301878369806	8.18424917006488e-08	8.51945512011541e-07
RP11.93K22.13	35.3001775847895	0.648306983046026	0.120914863892986	5.36168145232997	8.24508434625263e-08	8.56001594992912e-07
LINC00930	5.21311564616945	1.7932736546646	0.334652060326565	5.35862128837536	8.38594305885148e-08	8.68322252178431e-07
RP11.119D9.1	32.2817056059903	-0.800940159375986	0.149587487028116	-5.35432592182956	8.58759493648705e-08	8.86856110327449e-07
LINC01235	59.4063272721965	1.09125320775042	0.203870496853645	5.35267841395322	8.66617857818384e-08	8.92616393552936e-07
RP11.94H18.1	0.778270373923225	1.64806173450396	0.308002013310397	5.35081481056128	8.75590895954457e-08	8.97235428924355e-07
RP13.126P21.2	1.08643961706388	1.31293033028254	0.245371079950357	5.35079492884074	8.75687107432559e-08	8.97235428924355e-07
LINC00294	295.569444390241	0.392339397941682	0.0734576900354196	5.34102553119361	9.24222374287015e-08	9.44492525576861e-07
RP11.473M20.16	11.1107336943277	0.608068298098341	0.113867195066671	5.34015348092407	9.28679253647119e-08	9.46056391792483e-07
OSMR.AS1	1.58959484242467	1.25534201558019	0.235092395546166	5.33978146193875	9.30586895350296e-08	9.46056391792483e-07
LINC00484	2.4674690973109	0.973287699173756	0.182478518638541	5.33371109342286	9.62255803680823e-08	9.75717413369622e-07
RP11.121C6.5	2.52222631392361	0.989718749551604	0.185839574979517	5.32566192997747	1.00586060599726e-07	1.01729674725407e-06
CTD.2527I21.15	10.2978338185781	1.97095958107312	0.370157146578493	5.32465629609333	1.01144102428018e-07	1.02030416727645e-06
LINC00865	42.3990772650831	-0.957932412528557	0.17999033428839	-5.32213252625948	1.02557810628733e-07	1.03063628950571e-06
RP11.503N18.1	5.59891306132713	0.934955465819717	0.175681113945647	5.32188944401261	1.02694980303328e-07	1.03063628950571e-06
RP11.326C3.13	6.98925076893676	-1.31154151627596	0.246716504385264	-5.31598613373633	1.06081228186263e-07	1.0618975118185e-06
L3MBTL4.AS1	5.60543170245064	1.0591857520364	0.199559324095537	5.30762346904587	1.11063771678855e-07	1.10893776109959e-06
AC003090.1	10.0276318313456	-1.10817820360335	0.209230661894797	-5.29644266078245	1.18080393415744e-07	1.17599658989624e-06
RP4.539M6.22	1.87848174483058	1.13959118876558	0.215207003197795	5.29532576464619	1.18804424716165e-07	1.18020436126668e-06
HCG17	3.30511248457402	1.04226630002613	0.198016205944394	5.26354040092464	1.41307437553789e-07	1.40019572300134e-06
CTA.384D8.34	2.39180465885291	1.23111530654813	0.233975384608526	5.26173002603655	1.42706205904733e-07	1.41048507553314e-06
RP11.476D10.1	1.25185793468085	1.98359653637454	0.378442220024657	5.24147790974618	1.59295549895767e-07	1.57048559771293e-06
USP27X.AS1	38.3771796392242	-0.642538648555921	0.122622124517318	-5.23998952950105	1.60585708465371e-07	1.57922729380267e-06
RP11.563J2.3	7.23109206271104	0.793717632502982	0.1518716159341	5.22624077989263	1.72991057862874e-07	1.69695990094058e-06
RP13.735L24.1	7.31570418334865	0.824396306293116	0.158167074473623	5.21218660101472	1.86627682454239e-07	1.82615187281473e-06
LINC01281	2.80858427975066	1.25818567659984	0.241593226983267	5.20786816878348	1.91022558255298e-07	1.86449449628737e-06
RP11.25H12.1	3.82919571183802	-1.87507568106	0.360232367147445	-5.20518379819134	1.93804688529152e-07	1.88694415647538e-06
LINC01089	242.419279773647	-0.553167196948929	0.106340479106438	-5.20184977157431	1.97314697472128e-07	1.91635167718588e-06
AC093323.3	556.12359751616	0.354916211105178	0.0685776733241205	5.17539009274531	2.27435283526403e-07	2.20342004881768e-06
LINC00839	29.2113599741488	0.885480664016687	0.171605947637844	5.15996488586397	2.46996164314429e-07	2.38165226826137e-06
RP11.378I6.1	2.00977124973694	-2.05122433958498	0.397542441111373	-5.15976189573762	2.47264109246659e-07	2.38165226826137e-06
RP11.130L8.2	6.60997368657716	-1.07124642622781	0.207627461718059	-5.15946405819126	2.47657760138574e-07	2.38165226826137e-06
RP11.271C24.2	1.39833539190554	1.09197844787849	0.211793645164089	5.15586030464921	2.52469070266693e-07	2.42197044368588e-06
RP11.158H5.7	51.4461403571591	0.518385928762668	0.100552635334438	5.15536889747857	2.5313209451133e-07	2.42239368683948e-06
RP11.557L19.1	1.17434901239943	1.12219321383977	0.217794125437618	5.1525412431806	2.5698007624652e-07	2.45321955714361e-06
RP3.446N13.5	19.3150945212681	2.28280984829638	0.443176060831868	5.15102247177208	2.59070141381851e-07	2.46386420755958e-06
RP11.221J22.2	0.857534884281582	1.98895719700094	0.386144020984337	5.15081702399743	2.59354127111534e-07	2.46386420755958e-06
RP11.399K21.14	13.7877754766812	-0.797162239154326	0.15483975831251	-5.14830459464699	2.62851415094641e-07	2.49104222440781e-06
LINC00528	9.04832839726115	0.829039086226108	0.161138604864853	5.14488186689604	2.67689207615977e-07	2.53076221886216e-06
RP11.417E7.1	12.2268588977542	1.05793734084161	0.205669429835648	5.14387258080609	2.69132107670038e-07	2.538272456435e-06
SPATA41	8.66994392273383	0.628797356246531	0.122456538361541	5.13486143459379	2.82351975603046e-07	2.65655200122674e-06
LINC01558	115.047256258803	-0.944429585199003	0.184359958626039	-5.12274786910054	3.01114871100693e-07	2.82629161987557e-06
RP6.91H8.3	1.72161656489755	1.28965435669997	0.251844660121474	5.12083264373332	3.04189519790108e-07	2.84832004894374e-06
RP11.214O1.3	1.87226142944882	1.28706656887316	0.252045609274611	5.10648280117771	3.28210468042556e-07	3.0659087635288e-06
RP11.161M6.2	153.931457644853	1.2900385790009	0.25278862604052	5.10323031224561	3.33904226384971e-07	3.1116693858828e-06
RP11.582E3.6	150.184046344695	0.506818701304043	0.0994692856556694	5.09522811954724	3.48321574424202e-07	3.23831506483688e-06
LINC00639	13.5787032132937	-1.06764379080917	0.209564473299853	-5.09458389581873	3.49508037664356e-07	3.24164563843197e-06
LINC00887	4.75668500891602	1.12040606330239	0.220014651010272	5.09241570121656	3.53529915163473e-07	3.27119642541331e-06
RP11.147L13.11	676.656810995665	0.377823053423464	0.0743718435004686	5.0801894324575	3.77058687238946e-07	3.48067854210669e-06
C15orf54	2.15128237043548	1.16100424876677	0.228708975067779	5.07633882064619	3.8477690361495e-07	3.54356894293862e-06
AC005256.1	15.644227309392	1.47442304513848	0.290948131301447	5.06764913231509	4.02758928125132e-07	3.7004658325863e-06
LINC00640	0.758066834212095	1.19769296173579	0.236386421248631	5.06667411524481	4.04826461771772e-07	3.71075122101807e-06
RP11.363J20.2	1.70495074344634	0.903231186498641	0.178830713709239	5.05076095578977	4.4005348531846e-07	4.02422743349638e-06
RP11.54O7.16	1.83826273167253	1.61511501211844	0.320065248925499	5.04620547697882	4.50670730983975e-07	4.111713848651e-06
RP11.539G18.3	6.43196534252049	0.597603846680374	0.118513015199046	5.04251660188276	4.5944887921e-07	4.1820532865766e-06
RP1.40E16.9	5.59274665689173	-2.3221173128741	0.460579452056007	-5.0417301564546	4.61341540265637e-07	4.18953779257472e-06
CTA.276F8.1	18.7445028554614	0.604488833023174	0.119988503159428	5.03788960697339	4.70692769739964e-07	4.2645636591718e-06
RP11.616M22.7	5.97715556001439	1.33498252942682	0.265159669187853	5.03463642685813	4.78756613822266e-07	4.32760597344191e-06
RP11.218C14.8	11.5875778576473	-0.73991150025255	0.146998577476	-5.03346027531016	4.81704672611828e-07	4.34422140231035e-06
RP11.370I10.12	8.00099337900239	-1.24446539703391	0.247379007569574	-5.03060227001644	4.88941493818166e-07	4.39606099212797e-06
AC112721.2	3.8378698682744	1.40726054632738	0.279756482664156	5.03030540320589	4.89699180523197e-07	4.39606099212797e-06
AC108004.2	1.43136702476339	1.22196152261768	0.242988760134592	5.0288808500477	4.9335081891523e-07	4.41870733463206e-06
LINC00501	25.4128798133054	-0.894426329116735	0.177882881240929	-5.02817540888211	4.95168824794014e-07	4.4248647950771e-06
TPRG1.AS1	1.72547528209866	1.28044956063853	0.254692367358991	5.02743593738607	4.97081466297269e-07	4.43183794780754e-06
CTD.2376I4.2	7.24553024393771	0.693712852124033	0.138202453664205	5.01954078043774	5.17951493618778e-07	4.60741396823613e-06
RP11.498C9.15	183.468756642906	0.484918101900732	0.0966701417527279	5.0162138288894	5.26996750039826e-07	4.6772455320995e-06
LINC01285	5.27246532014599	-0.977119036406845	0.195339973683448	-5.00214583826189	5.66956736194254e-07	5.02051734267944e-06
RP11.67L2.2	166.631022339707	0.432825563939437	0.0865370889796125	5.00161917904828	5.6850805215026e-07	5.02289055556685e-06
CTD.2118P12.1	1.62422845451595	-2.43538852143584	0.487622769906676	-4.99441099090172	5.90156014825634e-07	5.20241135591786e-06
AC016735.2	311.325342568492	-1.82212402978363	0.364968300125176	-4.99255422774711	5.95859760477933e-07	5.24088787081041e-06
RP11.91G21.1	5.8831452885799	0.603483131258203	0.121140611551176	4.98167479535352	6.30363076083437e-07	5.53193067217617e-06
AC141928.1	21.1125422530683	-1.25881855236997	0.252721324733372	-4.98105394824934	6.32389056316275e-07	5.53729477946734e-06
RP1.224A6.3	2.19626493931623	0.868422591880491	0.174397712915769	4.97955264069274	6.37314170314097e-07	5.56796353261022e-06
CTA.398F10.2	6.49798419579394	-1.19975445619712	0.241266405328722	-4.97273731318898	6.60140847350196e-07	5.75454627289235e-06
RP11.430B1.2	6.44462322662842	0.654334391405499	0.131599782407346	4.97215405250529	6.62130560448144e-07	5.75906447465341e-06
RP11.626G11.4	8.1133019647081	0.883004844407329	0.177671564654102	4.96987149365402	6.69972902135893e-07	5.8143546318401e-06
RP11.776H12.1	76.9055531034272	-1.13391289323596	0.228185800244883	-4.96925265296557	6.72114470785943e-07	5.82003548375261e-06
RP11.567M16.3	0.921552413977245	1.36933135447289	0.275625951383763	4.96807846865741	6.76196015565448e-07	5.84245299100036e-06
RP5.899E9.1	5.36663178270241	1.00677730735992	0.202870669804267	4.96265580594413	6.95357452259362e-07	5.99477768313468e-06
CTD.2201E18.5	3.33383585782754	0.85014902370816	0.171324328541753	4.9622200824851	6.9691962355854e-07	5.99504045408379e-06
RP11.805I24.3	13.7691211490258	-1.00594587063807	0.203264932002154	-4.94893959685783	7.46188977173787e-07	6.40478872074167e-06
RP11.114H23.2	4.89946263548867	1.41880314197354	0.286969685561708	4.9440871749098	7.65014674996071e-07	6.55200752283287e-06
CTD.2016O11.1	0.888207964044817	1.88739525500564	0.382065711671544	4.93997549989045	7.81323874380146e-07	6.67707782603469e-06
CTD.2171N6.1	10.6229996130861	1.24120293761982	0.252139926575235	4.92267509743033	8.53691218278183e-07	7.27962402688629e-06
RP11.109E24.1	0.982739419883368	1.56136342323447	0.317923227977461	4.91113352480544	9.05513974428091e-07	7.70474281719902e-06
AC005330.2	9.66043668018661	-1.13945345500816	0.23207510892137	-4.90984776568271	9.11471236012491e-07	7.73860828145963e-06
RP11.326C3.15	5.5392883824187	-1.38306583960595	0.283147970285296	-4.88460446392181	1.03636685772958e-06	8.76332789601763e-06
RP11.443B7.3	2.49881734078741	0.895371454762341	0.183306772406846	4.88455196175229	1.03664302908946e-06	8.76332789601763e-06
RP11.385D13.3	1.3542670301376	1.12324372309723	0.230557074439455	4.8718683901942	1.10547802834267e-06	9.27329920107539e-06
RP11.44F21.5	136.881218739902	-0.630338811098208	0.129388396745683	-4.87167958605407	1.10653518536074e-06	9.27329920107539e-06
RP11.680C21.1	21.5445502781807	-2.02048720996345	0.414748699068826	-4.87159384586317	1.10701558519914e-06	9.27329920107539e-06
RP11.738E22.3	12.4336690120121	0.661711463824708	0.135831295289841	4.87156853222026	1.10715745518721e-06	9.27329920107539e-06
RP11.775C24.5	25.9399943329643	0.559942214597701	0.11494782257264	4.87127291379403	1.10881554064979e-06	9.27329920107539e-06
CTD.2526A2.2	2.42988899251603	0.852517279876095	0.1750492817628	4.87015582863858	1.11510272855531e-06	9.30599590525692e-06
RP11.498P14.5	6.524403863013	1.08742348805523	0.223495462735667	4.86552825164664	1.14151502815041e-06	9.50614855357599e-06
RP11.798K3.2	4.6263036311661	-1.39116025038746	0.286325701833352	-4.85866354811957	1.18180764473487e-06	9.82079643628937e-06
RAMP2.AS1	32.0385669592681	-0.942126500756323	0.194069648941786	-4.85457930126379	1.20642585480313e-06	9.99653369551537e-06
RP11.141J13.3	1.39055906177296	1.08498475900121	0.223509552284076	4.85431046643689	1.20806347418977e-06	9.99653369551537e-06
RP5.1119A7.14	11.9150044087298	-1.0656612984836	0.219626794554096	-4.85214611744978	1.22132584546579e-06	1.00849564539095e-05
RP11.434E6.4	10.6171205138241	1.8061629980644	0.372512869985023	4.84859220605457	1.24340732784032e-06	1.02456763814042e-05
AC084149.2	1.42025206345038	-2.28621682559458	0.471816312972262	-4.8455654515044	1.26251580650049e-06	1.03812749299221e-05
RP11.141J13.5	14.3445103318814	-1.42198147056716	0.293636845483062	-4.84265340825282	1.28116651326987e-06	1.05125487063695e-05
AC112721.1	2.2929399775734	1.23824092715162	0.256472668230011	4.82796445990546	1.37935702137696e-06	1.12762430110253e-05
LINC00628	13.0540059347047	0.604726680630921	0.125257407210461	4.82787161333174	1.38000010278006e-06	1.12762430110253e-05
LINC00869	190.005611950366	-0.500709077469724	0.103761003065049	-4.82559981764847	1.39582533647404e-06	1.13817924311654e-05
CTD.2540B15.9	8.78783255166433	-0.733814422741298	0.152135503489214	-4.82342652379839	1.41112764715576e-06	1.14826478398496e-05
AC016995.3	2.79085127325807	-1.237708617875	0.256708225500634	-4.82146068931455	1.42510807651421e-06	1.15723506462171e-05
RP11.873E20.1	9.97921236398461	0.84137745443037	0.174561326345389	4.8199533771049	1.43591774789627e-06	1.16359877127661e-05
PKI55	195.489772552639	0.526044521078174	0.109235984720194	4.81567060914613	1.46706355085513e-06	1.18638155744772e-05
FAM95C	54.9610355585203	0.917621339735354	0.190835124611962	4.80845096834882	1.52104324849776e-06	1.22749758239593e-05
UG0898H09	5.88380041443504	-1.65098838762533	0.344201352186266	-4.79657728576237	1.61399701608738e-06	1.29983216480782e-05
RP11.426C22.7	1.85910043258572	-1.59637272567551	0.333025675923518	-4.79354248361958	1.63861738799727e-06	1.31695040177029e-05
RP11.269G24.4	2.07000965109266	0.937545450924351	0.19566174021097	4.79166468576561	1.65403171819479e-06	1.32661478381443e-05
LINC00925	10.1402082181545	1.05005388896466	0.219266308947459	4.78894315321498	1.67661963971248e-06	1.34198144577395e-05
AC079922.3	55.4778501688485	-0.425406269240257	0.0889694788082859	-4.78148545926558	1.74004591532339e-06	1.38990606379097e-05
RP11.290F5.2	16.6470358139418	-0.624139131652581	0.130832694268581	-4.77051348014977	1.83756887212924e-06	1.464815593791e-05
CTD.2341M24.1	6.71423205255516	0.880151584074206	0.184521814929505	4.76990530583313	1.84312541973396e-06	1.46625871805665e-05
KB.1732A1.1	99.3853428755103	-0.609353400726804	0.127819018058763	-4.76731405061069	1.86698172504649e-06	1.48222443647707e-05
AC009410.1	15.5570001369488	-1.97722106105124	0.41480035725687	-4.76668119122865	1.87285304446726e-06	1.48387587369329e-05
RP11.276E17.2	1.95324535440818	1.14053778603625	0.23929816652676	4.76617854031368	1.87752899865131e-06	1.48457545469115e-05
MTHFS	12.5736053346324	0.526470671094908	0.110578419613148	4.76106163333438	1.92577219720319e-06	1.51965168948655e-05
CITF22.49E9.3	7.36832756801849	0.92575670081111	0.194856952133488	4.75095546078805	2.02457726909738e-06	1.59440551936562e-05
RP11.80H18.4	1.49673914622998	0.893683577346001	0.188128163023758	4.75039761714541	2.03017062322386e-06	1.59559996371449e-05
RP11.637A17.2	3.90735871826584	0.717688664780565	0.151101073891177	4.7497257716212	2.03692674971168e-06	1.5977016630003e-05
RP11.214C8.2	0.761695813758681	1.33031043118276	0.280233502793693	4.74714985153695	2.06303107765121e-06	1.61494072758536e-05
RP11.486O12.2	94.3234610875593	0.409867531898113	0.0864034264283484	4.74364905236719	2.09902368231043e-06	1.63983606637984e-05
LINC00694	4.90405496232228	1.19134835233705	0.251193198552053	4.74275720522813	2.10828893772853e-06	1.64379340682658e-05
RP3.473L9.4	1.77880820374307	1.15697171241451	0.244092784381544	4.73988493902397	2.13839616256937e-06	1.66395279926372e-05
RP11.589P10.5	24.3266431212303	0.459479080374595	0.097053458065106	4.73428860274473	2.19824750093408e-06	1.70713109497143e-05
RP11.324E6.10	8.37333166486264	0.679263032311044	0.1435091567144	4.73323826759611	2.20965842743915e-06	1.7125946702964e-05
RP11.424I19.2	2.66735576534451	0.767568220678487	0.16219127193844	4.73248783060174	2.21784605191281e-06	1.71554336900923e-05
CTD.2547G23.4	90.5976086896291	-0.516246135312882	0.109276875772415	-4.72420291725798	2.31019658598259e-06	1.78345353797552e-05
RP11.138A9.1	8.98446560561126	-0.973968444921648	0.206293463340361	-4.721276327184	2.34369271855514e-06	1.80575064968993e-05
LINC00989	2.09846921426214	1.32374353144546	0.280888937046024	4.71269372644807	2.44463486414859e-06	1.87982335133155e-05
RP11.480C16.1	0.984724025085664	-1.54920943096541	0.328811594988511	-4.71154136465151	2.45850181079851e-06	1.88677962499321e-05
CTD.2023M8.1	3.0878261324512	0.950057214753587	0.201662816876178	4.71111744579532	2.46362201214009e-06	1.88700911066856e-05
RP11.863P13.3	18.1105897082925	1.02737085670571	0.218122774271843	4.71005771926097	2.47646648253001e-06	1.89314254152782e-05
LINC00665	111.174361307839	1.14640938117776	0.243474312690619	4.70854345375849	2.49493182741977e-06	1.90354057943879e-05
RP11.142A23.1	0.557119497810274	1.42040459740749	0.302203794620068	4.70015473893447	2.5996443045907e-06	1.97465430972209e-05
RP11.428O18.6	5.35985172111939	0.986809495238133	0.209964719270615	4.69988243103964	2.60311310917448e-06	1.97465430972209e-05
RP11.834C11.4	37.6690944055576	0.763118116329358	0.162370055590085	4.69986977313048	2.60327446044097e-06	1.97465430972209e-05
LINC01473	22.9407374136093	-0.574156631477545	0.122196217163263	-4.69864489103153	2.61893360996623e-06	1.98268977744832e-05
CASC19	44.0391548315364	-0.74845334253924	0.159370353355447	-4.69631475855456	2.64897243587906e-06	2.0015594814731e-05
LINC00677	0.706788299277131	1.24683145648362	0.265703621331762	4.69256478415401	2.69801056603429e-06	2.03468465423087e-05
LCMT1.AS1	3.65503751012797	0.747103961269562	0.159254296166626	4.69126409304448	2.71522220575671e-06	2.04372686794842e-05
RP11.390F4.6	7.82148715347031	-1.93535430867942	0.412691696174721	-4.68958868476979	2.73754768712161e-06	2.05657613193743e-05
RP11.403P17.4	0.890683220020793	1.12693897833275	0.240364719993348	4.68845418896723	2.75276521081739e-06	2.0640465584558e-05
RP11.220I1.5	0.743537785906868	1.23119344829742	0.263245448923654	4.67697904496153	2.91131994709897e-06	2.17875836958803e-05
XXyac.YX65C7_A.3	1.09247402744035	2.46338975541859	0.527805504362106	4.66723013507748	3.0528732730161e-06	2.28033320431012e-05
LINC00964	2.62273117044228	-1.49670039434112	0.321126539837616	-4.66078074735883	3.15012152357206e-06	2.34849059871639e-05
LINC01506	3.40655684018149	1.14311237412688	0.245434694241288	4.65750116404931	3.20070614660349e-06	2.38166613266275e-05
AC000403.4	18.9321715564001	0.954555379219419	0.205252341531644	4.65064306743734	3.30901598630018e-06	2.45758796401877e-05
CTD.2555A7.2	5.45143773327057	0.94029189165851	0.202380664753857	4.64615477373852	3.38179319559834e-06	2.50688230446438e-05
RP11.114H23.1	12.9710429769742	1.17049073014576	0.252096336823537	4.64302950568094	3.43337296673616e-06	2.54030657690082e-05
CTB.43E15.2	3.83365455715169	-1.18396823117633	0.255110492493435	-4.64100170715949	3.46724260589872e-06	2.5605259546203e-05
RP11.338N10.2	4.10782710334399	-1.20897945693164	0.26075358599843	-4.63648257147622	3.5438806108804e-06	2.61219373088247e-05
RP11.17E13.2	5.37746667366099	0.879961820831642	0.189827804444616	4.63557919455565	3.55939415295348e-06	2.61869712681578e-05
LINC00939	7.73385034952636	1.69701893456917	0.366282512856497	4.63308750760383	3.6025216885378e-06	2.64545401293376e-05
RP4.655C5.4	0.600735520992614	1.82275074175575	0.393460286992497	4.63261681550725	3.61072476036595e-06	2.64651249289744e-05
RP4.665J23.1	35.9176599974679	-0.801585363812822	0.173106385593904	-4.63059384587514	3.64618475927233e-06	2.66750787809195e-05
LINC01220	5.13486762622951	0.622433835557317	0.134485634719069	4.62825518024686	3.68759460710055e-06	2.69276964406559e-05
GTSE1.AS1	9.86429064744446	0.528167546001093	0.11413697464169	4.62748857378748	3.70126645676883e-06	2.69772009530599e-05
CTD.2319I12.5	0.756544900334105	1.51525618778926	0.328308213154001	4.61534657702424	3.92439863002173e-06	2.85503647544703e-05
RP11.338N10.3	6.5958100922199	-1.18338158365448	0.256451390310647	-4.61444791631277	3.941415953738e-06	2.86209685397598e-05
RP11.325F22.2	11.6104932371629	0.865033874223239	0.187672558912197	4.60927201737546	4.04081362501084e-06	2.92884157931342e-05
RP11.138H8.2	0.651281005092098	1.3028442097197	0.282689260016493	4.60875029225974	4.0509650399053e-06	2.9307721194435e-05
RP11.212P7.2	223.914351231814	-0.396583097518684	0.0860671458018641	-4.60783373055801	4.06885816187873e-06	2.93568875748919e-05
LINC00337	11.6787239470245	0.785929919696165	0.170571245897864	4.60763427950083	4.07276186846354e-06	2.93568875748919e-05
LINC01098	0.807664836957051	2.17039434393472	0.471549642436616	4.60268474114358	4.17079319491543e-06	3.00082436854761e-05
RP13.516M14.4	4.26790987108523	0.7007180745922	0.152554708712907	4.59322482081417	4.36448420980594e-06	3.13442040315238e-05
RP11.202G11.2	1.02796617072782	-1.80807096691031	0.393990574256534	-4.58912239289523	4.45113401042454e-06	3.19079460014682e-05
LINC00355	5.50639880471392	-3.21138607470623	0.700325969635653	-4.58555903099947	4.5277332276678e-06	3.23669924359856e-05
RP1.234P15.4	8.1701187402938	0.484936664399215	0.105757238634755	4.58537562685427	4.53170972276958e-06	3.23669924359856e-05
RP11.105N14.1	6.3705442299329	0.806752192957832	0.175968998538393	4.58462683574239	4.54797945240724e-06	3.24086022545708e-05
RP11.1018N14.5	3.50484093885089	1.04711976992305	0.228412028665957	4.58434599980906	4.55409587123503e-06	3.24086022545708e-05
LINC00937	10.083083268653	0.643488370393003	0.140478574417123	4.58068693438114	4.63451158033615e-06	3.29210132948016e-05
RP11.350N15.5	12.9844444230178	0.587207532152608	0.12820861749249	4.58009409692763	4.64766781590056e-06	3.29546591149181e-05
AC017074.1	0.81037933205152	-1.50464331946679	0.329113299397148	-4.57180953253155	4.83530360516394e-06	3.42231072524623e-05
RP11.45M22.5	1.01844647147546	1.3434695565099	0.294459554078701	4.56249266801113	5.05498594455544e-06	3.57133844530505e-05
RP11.348P10.2	42.2417526872066	0.491236693691391	0.107862420045362	4.55428956150623	5.25629127401566e-06	3.70686919756708e-05
RP11.218F4.1	2.3480628899443	2.71491277839974	0.596413564000333	4.55206410831767	5.31221418804409e-06	3.730066852509e-05
RP11.108E14.1	3.02561983457898	-2.47129686857259	0.542910639698772	-4.55194038920247	5.31533975439391e-06	3.730066852509e-05
RP11.584P21.2	1.91326647413506	0.901388318199853	0.19803335797744	4.55169940764494	5.32143282516289e-06	3.730066852509e-05
RP11.379B8.1	46.8772111387837	-0.90247268220855	0.19828169781489	-4.55146739287592	5.32730549451337e-06	3.730066852509e-05
RP11.54G14.1	2.69655507286247	0.730729862108879	0.160564932493354	4.55099286476595	5.33933589868127e-06	3.73181441204259e-05
RP11.213H15.1	2.00868846949726	1.0461777178535	0.230009948360998	4.54840203786115	5.4054795134111e-06	3.77130959277915e-05
RP11.358N2.2	8.99794032009064	-0.629474875624691	0.13851007776265	-4.54461426773114	5.50359451364614e-06	3.83293041395213e-05
AL161668.5	3.46832510005346	-1.24744660141004	0.275045900724185	-4.53541244616105	5.74910243576524e-06	3.99680052106308e-05
SERPINB9P1	37.1034088903556	0.783120205885475	0.17273780721502	4.53357732456719	5.79930222160237e-06	4.02455122258008e-05
RP11.18C24.8	4.71236309780087	0.583163770675091	0.12885019121074	4.5259053571857	6.01374905646965e-06	4.1659847446057e-05
RP11.328K4.1	5.2172641819143	-2.09491533584305	0.462968442555712	-4.52496356831265	6.04059104052913e-06	4.17718610117156e-05
STK4.AS1	11.7129472496787	-0.733468085234869	0.162118649477137	-4.52426718086068	6.06051251691431e-06	4.18357072155249e-05
RP11.545D19.1	2.10531106689024	-2.62001012580557	0.579725174076367	-4.51940030028855	6.2015042702598e-06	4.2733605129924e-05
LINC00330	3.03598592301174	1.58533975022473	0.351219208381572	4.51381847117651	6.36707206367476e-06	4.37973990460861e-05
RP11.474D1.3	709.793567999103	-1.30289121976486	0.289302410065722	-4.5035615827358	6.68239918237425e-06	4.58858077189698e-05
RP11.799B12.4	3.96600331908037	0.751679978382343	0.166973253217516	4.50179872463245	6.73807766879563e-06	4.61871033199056e-05
RP11.134G8.5	75.3493490536449	0.441837680569437	0.0982569086103733	4.49675943216873	6.89969786943066e-06	4.72122682883769e-05
RP11.59H7.4	4.61379448488407	0.757167004328476	0.168494027405589	4.49373200930066	6.99856938793877e-06	4.78052366219762e-05
RP11.367F23.2	0.769389752053988	1.4831400582137	0.330265553104345	4.49075007754475	7.09727905111296e-06	4.83950352021884e-05
PCAT19	70.048900723319	0.641985618432926	0.143126544040988	4.48544064788623	7.27633997742705e-06	4.93660285902911e-05
RP11.131N11.4	1.03453349656381	1.18685472630435	0.264615914141173	4.48519783912603	7.28463116948649e-06	4.93660285902911e-05
RP11.1079K10.3	1.58674739734388	0.827625523933275	0.184524576161518	4.48517775328116	7.28531744540019e-06	4.93660285902911e-05
FLJ22447	6.84586045902883	0.888231742292503	0.19804334851212	4.48503698289138	7.29012890270522e-06	4.93660285902911e-05
CTD.3075F15.1	2.38647493397557	0.892518726578441	0.199207826838334	4.48033965704952	7.45243480657077e-06	5.03779444437271e-05
RP11.297N6.4	6.98902145402021	0.606802856336597	0.135455880648701	4.47970847356796	7.47450555274946e-06	5.04138120789293e-05
FENDRR	418.328571342966	-0.704678752555724	0.157313617166092	-4.47945171721354	7.48350148642256e-06	5.04138120789293e-05
RP11.583F2.2	3.54713905049382	0.873350312091348	0.195409770500621	4.46932776111403	7.84658147659078e-06	5.27689345350108e-05
RP1.197B17.4	3.54544049125896	0.76131277797797	0.17046201296358	4.46617263718824	7.96313597059288e-06	5.34609162759872e-05
AC092580.3	0.495639136925261	1.31671158064269	0.295120820928563	4.46160178227958	8.1349291705607e-06	5.45207410506414e-05
PSMB8.AS1	360.696597847858	0.409247489357553	0.0917514969285378	4.46039032667011	8.18105163280349e-06	5.47361300697314e-05
HCP5B	3.23574759342344	0.971626268663366	0.218033388686261	4.45631870658804	8.33790489324472e-06	5.56903750036857e-05
RP11.417L19.4	4.94010485382704	0.548206082385516	0.123068764763493	4.45446968968145	8.41008086982949e-06	5.60767572819635e-05
RP11.817J15.3	2.15462184990138	-2.17220885384685	0.487701128089766	-4.45397545491638	8.42947412615454e-06	5.611047913226e-05
RP11.354K1.2	2.56141750429537	-1.15459372847986	0.259254886135396	-4.45350807342881	8.44785300397852e-06	5.61373457683734e-05
GAS6.AS2	21.1740796070727	0.715113640200851	0.160742443436938	4.44881653476545	8.63447294201312e-06	5.72802154153209e-05
LINC01504	55.6569043606738	-0.580247465006454	0.130441832374472	-4.44832347448694	8.65431309889108e-06	5.73146894569538e-05
RP11.368L12.1	4.09600596115347	1.86284712155711	0.419219029512536	4.44361298131723	8.84606693068184e-06	5.84856519707579e-05
RP11.221N13.3	1.65619819093578	1.02713444334964	0.231219150955854	4.44225506020366	8.90209451944961e-06	5.87568262211227e-05
AC093609.1	7.74777900012111	0.887400871526978	0.199896278363468	4.4393066183725	9.02491645069477e-06	5.94672104175409e-05
RP11.41O4.1	10.079733034983	0.645021603440117	0.145491669975874	4.43339198420829	9.27619913064919e-06	6.09794996800877e-05
RP11.493L12.5	2.17754550672871	0.908714184249321	0.204980489980086	4.43317402713598	9.28558554147478e-06	6.09794996800877e-05
RP11.248M19.1	3.7565265482835	0.717494337593596	0.161860402715589	4.4327971854508	9.30183579499532e-06	6.0983894977574e-05
RP11.526I2.5	47.403215063913	0.720823749564799	0.162687644217862	4.4307221549014	9.39180356891201e-06	6.14707678406716e-05
HIF1A.AS1	1.18080911676458	1.12824640668247	0.254807972785726	4.42783008062013	9.51858393891218e-06	6.21965568228752e-05
RP11.247C2.2	9.70474591283849	-1.00779383510366	0.227938736756684	-4.42133640575294	9.80923167715783e-06	6.39598629585276e-05
CTD.2033C11.1	3.95973622477629	-0.703936257994848	0.159222884510288	-4.42107464740323	9.8211235661919e-06	6.39598629585276e-05
RP11.426C22.6	1.81867906780866	1.15904266172991	0.26227509657972	4.41918686464998	9.90729571292555e-06	6.44138794358648e-05
RP11.557H15.4	3.5232401993432	0.819745978811339	0.186434675727134	4.39696089589643	1.09777112856716e-05	7.12549949786382e-05
CTC.448F2.4	0.930271050073623	1.09115568190977	0.248353865166752	4.39355224520919	1.11513374371713e-05	7.22621435912062e-05
AC005498.3	1.71731832375751	-1.27511397181669	0.290451638421725	-4.390107691406	1.13294538581919e-05	7.32950122329969e-05
MIR210HG	259.705821469341	0.670159368254826	0.152717900992844	4.38821751672861	1.14283447350777e-05	7.38127744110466e-05
RP11.1275H24.3	50.887495870167	-0.505495941477176	0.115405140934796	-4.38018564322695	1.18578243376308e-05	7.64605015774086e-05
RP11.6N17.2	1.1029105679701	0.882017070439576	0.201435697431331	4.37865324610726	1.19414957108179e-05	7.68733786383903e-05
RP11.353N14.3	0.358569184413804	1.73556998495355	0.396890187919485	4.37292237949111	1.22594320937301e-05	7.87905044578975e-05
LA16c.352F7.1	5.93898453008101	-1.34059549306899	0.306981581073809	-4.36702256982209	1.25951716829589e-05	8.08155769952475e-05
BACH1.AS1	2.28809412610336	0.697264143698983	0.159686124148578	4.36646670095281	1.26272527878272e-05	8.08888173675217e-05
LINC00205	83.7546367562775	0.45667959325743	0.104682833119948	4.36250700947457	1.28580465147432e-05	8.21148516569928e-05
RP11.481J13.1	0.915423487907372	-1.59008882602322	0.364493323923232	-4.36246351211119	1.28606040024876e-05	8.21148516569928e-05
RP11.340I6.8	1.86598038697078	-1.25623869954648	0.288072993793594	-4.36083467250173	1.29567240265166e-05	8.25938401299448e-05
RP11.650P15.1	2.29559488226576	1.20124169695709	0.275545914876874	4.35949739082089	1.30361508066565e-05	8.29650313126077e-05
U91328.19	85.452807611816	0.389059066155804	0.0892964811805098	4.35693614140668	1.31895728574043e-05	8.38051755907153e-05
RP11.47A8.5	65.7952444033254	0.64395172847817	0.14782999651323	4.35602884168735	1.32443332702877e-05	8.40167267745643e-05
RP11.390F4.3	188.555228492972	0.7925845695448	0.182132670775453	4.35168806436686	1.35093372983821e-05	8.55591362230868e-05
RP11.250B2.6	32.9561243147945	0.457850863444349	0.105380567289037	4.34473712965086	1.39442542086322e-05	8.81709385663754e-05
RP5.1022P6.7	1.00057080825249	-1.99203052247457	0.459828398841446	-4.33211721479918	1.47682277442e-05	9.32303925658047e-05
LINC01579	20.8146246347312	-0.93042724089054	0.214809303030613	-4.33141036148672	1.48157262713671e-05	9.33796338585036e-05
MLLT4.AS1	62.4129215067155	-0.463322326266921	0.107144514090665	-4.32427483757927	1.53034415120098e-05	9.62985049485631e-05
RP11.305L7.3	1.329881333232	0.874617240289067	0.20242049619267	4.32079387581669	1.55468850711002e-05	9.76733678463664e-05
LINC01267	2.43262895665046	-1.14291999569112	0.264780406012683	-4.3164825256608	1.58535225003242e-05	9.94402036318412e-05
AC005537.2	6.07617806194455	-1.5151553986534	0.351204266696458	-4.31417138779505	1.60202631720099e-05	0.000100325296088395
RP11.844P9.2	16.9235977581887	1.0476103087746	0.242898844593646	4.31294891718064	1.61091348591462e-05	0.000100720693033064
EWSAT1	4.60132567019033	-0.942692430327875	0.218732592182993	-4.30979407741492	1.63406631592236e-05	0.000102005351842426
LINC00488	1.72640330183808	-1.69778079411303	0.394162035852675	-4.3073168892085	1.65246791479204e-05	0.00010298979965758
CTC.301O7.4	5.59863803426402	0.778572336030116	0.181451337482601	4.29080516479947	1.78026459128065e-05	0.000110778308589387
RP11.202G18.1	0.658253080704431	1.91627725853319	0.447206257880115	4.28499651954087	1.82742049005564e-05	0.000113532123779012
AC006129.2	16.8958107740515	0.707052860687016	0.165498202042732	4.27226913621969	1.93493838736817e-05	0.000120021376357512
RP11.459C13.1	1.90444953259378	1.16871145376404	0.275068719960286	4.24879809646395	2.14920513829025e-05	0.000133101090368165
RP11.680H20.2	1.63711929691453	1.09794359273858	0.258463616505327	4.24796188950622	2.15724079869802e-05	0.000133387685404487
RP11.344P13.6	0.669119831656432	1.28800980528376	0.303679922288374	4.24134001213511	2.22189242604336e-05	0.000137168563967409
RP11.626G11.6	3.37208894442591	0.77066079745666	0.18194461898039	4.23568886936812	2.27852091169442e-05	0.000140290479373361
RP11.567M16.6	80.210713607487	0.376897757681903	0.0889837532280629	4.23557946264555	2.27963068169284e-05	0.000140290479373361
RP11.51J9.6	6.74964747307582	0.532736987042446	0.125841473349463	4.23339756650043	2.30187052159743e-05	0.000141436753870209
RP11.294N21.3	0.647133958283994	1.14343222635337	0.270149558716	4.23258965066616	2.31015778441578e-05	0.000141723472855852
AC058791.1	96.5353170353279	0.584615591153222	0.138184929545677	4.23067546566268	2.32990616685592e-05	0.000142711310439344
SNHG23	1.88674761556065	1.05083473684072	0.248593009002641	4.22712907759025	2.36691902573712e-05	0.000144751891667736
RP11.462G2.1	471.047225108916	-1.46795085357079	0.347395419086572	-4.2255907041911	2.38314806906802e-05	0.000145517028741532
RP11.403A21.1	3.92757702103968	0.912516369995564	0.215985263787	4.22490106035877	2.3904577751389e-05	0.000145612431838899
RP11.557C18.4	0.547253392358967	1.34671073260743	0.318767599004837	4.22474158857971	2.3921510902507e-05	0.000145612431838899
RP11.616K22.2	0.491981645140383	1.31210094619158	0.310744148467658	4.22244780042301	2.41663378178484e-05	0.000146874295371209
RP11.560J1.2	15.6362019419225	-0.55393111864613	0.131288822835226	-4.21917956672778	2.45192934277103e-05	0.000148788394536524
RP11.242G20.1	1.10703872243532	-1.32696375828636	0.314589742780995	-4.21807699944668	2.46394684396457e-05	0.000149286191134324
RP4.758J18.10	36.6930358274736	0.716450879450363	0.169954465420792	4.21554607392337	2.49174511646985e-05	0.000150737100245178
RP11.469A15.2	1.04731502696584	1.28772391575344	0.306401090291388	4.20273933923934	2.63704189032878e-05	0.00015928058578313
RP11.347I19.8	42.4960439195124	-0.502641389018357	0.119634801334925	-4.20146465250676	2.65193658514115e-05	0.000159933432885092
AC017002.2	1.18139833717303	0.989763926658704	0.235944174679579	4.19490724025223	2.72983279746657e-05	0.000164377931835141
RP11.54O7.1	7.51650283003962	1.26006135011567	0.300621247182679	4.19152459090813	2.77086147988256e-05	0.000166592194043937
RP11.46H11.3	7.60363629460833	-0.835653913587078	0.199527424665404	-4.18816568693963	2.81218184462343e-05	0.000168817173924174
AF127936.5	3.38441262068114	0.924065628568158	0.220747579857059	4.18607365555953	2.83821281773445e-05	0.000170118912229903
RP11.38L15.2	0.402550037466949	1.32301517329481	0.316227719656761	4.18374193992491	2.86749606350967e-05	0.000171611308754998
RP11.71L14.4	2.04752699069953	-1.24937396457799	0.298806734198019	-4.18121086839373	2.89960796814635e-05	0.000173268176905722
RP11.157J24.2	5.24933859852583	-1.43455583378467	0.343195175559015	-4.17999999984846	2.91509096011604e-05	0.000173927835638631
RP11.143E21.6	4.3441388571182	-1.25434097921842	0.300358979320266	-4.17613943840496	2.96498111404499e-05	0.000176635252364872
LINC01399	1.41322250608689	1.10980006048605	0.265935517268635	4.1731923282928	3.00361182210793e-05	0.000178664691059733
RP11.117D22.2	1.06179020875153	1.37613125077332	0.330418463918164	4.16481341404138	3.11607298024997e-05	0.000185072983986319
RP11.90K6.1	1.61052568178787	1.2081859422556	0.290237826350396	4.1627445927637	3.14445024379715e-05	0.000186475428094273
RP11.1149M10.2	3.21022260949816	0.830869219974784	0.199778509264833	4.15895194649468	3.19711143250953e-05	0.000189311560466601
AC093850.2	24.3361146061814	1.24322541831011	0.299639059355791	4.14907662900487	3.338190609964e-05	0.000197298791538941
CH507.513H4.5	13.8948379637947	0.864539207120301	0.208382459653766	4.14880987851262	3.3420822378722e-05	0.000197298791538941
AC114730.2	1.97686141830685	0.942042038703049	0.22736921295271	4.14322601758305	3.42454140211323e-05	0.000201862274817337
RP11.480A16.1	68.0334379096119	-0.504187342915261	0.12178922006418	-4.13983555071266	3.47554880937072e-05	0.000204560872780105
CITF22.49D8.1	0.443538979200564	1.65408900692557	0.400043829814163	4.13476945187224	3.55311149189574e-05	0.000208811987676876
GS1.259H13.2	7.9538289463414	0.843820461126715	0.204264927783683	4.13101000882699	3.61172854370123e-05	0.000211938613493952
CTB.25B13.5	16.5174620615675	0.537646448443588	0.130270791770625	4.12714501183238	3.67294796392286e-05	0.00021520835824542
LINC00883	45.6102618751693	0.632306600863266	0.153359262995162	4.12304146821057	3.73902353668562e-05	0.000218752438304746
LINC00900	18.2123382218059	0.732445761213103	0.17767293086949	4.12243867216399	3.74882434771828e-05	0.000218998485029393
AC096559.1	1.7980607283918	1.29119102954002	0.313597251216298	4.11735442365038	3.83246458970277e-05	0.000223550915113214
LINC00565	4.54897450040071	0.937165379064647	0.227815642149236	4.11370075480038	3.89366115928744e-05	0.000226654305820229
RP13.494C23.1	1.34381878666849	0.968546789296334	0.235456318360899	4.11348820893301	3.89724956098656e-05	0.000226654305820229
LINC01516	1.34591867925067	1.41018769432513	0.343131979042226	4.10975304097666	3.96082479945889e-05	0.000230009914912197
RP11.395I14.2	5.01373210896378	0.599362799946789	0.146260156913055	4.09792258258744	4.16874649074424e-05	0.000241725537255896
ARRDC3.AS1	19.5691166521818	0.521378754280405	0.127256805832917	4.09705988507173	4.18430684434897e-05	0.000242268890366596
C17orf82	11.2828171209181	0.799886869027725	0.195271633164395	4.09627786722262	4.19845959305906e-05	0.000242729259191037
RP11.532F6.3	25.0288518355898	0.647134197593364	0.158119776590196	4.09268348051467	4.2640959645125e-05	0.000246160348157845
RP11.95O2.1	0.585753334939536	1.22039302229577	0.298980539213602	4.08184768649402	4.46790753390921e-05	0.000257546245769082
RP13.616I3.1	40.1691921025249	0.653087199906501	0.160058294643646	4.08030837364932	4.4975993907056e-05	0.000258876529635614
RP11.161M6.3	2.32432292684491	1.15245038051788	0.282588890089032	4.07818715079276	4.53882248470704e-05	0.000260726915511788
AC091814.3	1.1135900465957	1.14980573846928	0.281955444231666	4.07796962957224	4.54306991259682e-05	0.000260726915511788
AC113617.1	1.85397305276877	-1.87726287474718	0.460688973675418	-4.07490298665107	4.60335333800605e-05	0.000263799779867579
LINC00958	8.70833821556601	-1.21099411380815	0.297276433045819	-4.07362972369053	4.62860507298687e-05	0.00026485906806536
NCBP2.AS2	912.101315047895	-0.35691325146298	0.0876560744820071	-4.07174578113514	4.66620906961206e-05	0.000266621055451994
CTC.429P9.2	27.8404609571426	0.347426675763409	0.0853528072597264	4.07047743264259	4.69168861409277e-05	0.000267686140460045
RP11.1112C15.1	13.3764818029498	-1.54486930370273	0.379599911866738	-4.06973040669481	4.70675710934838e-05	0.000268154982911056
RP11.16E18.3	26.581976479026	0.434021495706592	0.106707219694468	4.06740515730158	4.75395470808322e-05	0.000270450272201129
LINC01132	33.1788996548595	-0.490135691726921	0.120612435230524	-4.06372436465721	4.82958543089967e-05	0.000274354098353284
RP11.340F14.6	1.31387956464901	0.959060596122928	0.23617994194964	4.06071992484199	4.89216298787483e-05	0.000277506172964378
RP11.234B24.4	0.716313857297839	1.55144729144695	0.382182425618299	4.0594417415636	4.91901784589163e-05	0.000278625699693485
RP11.356N1.2	1.0459931044175	1.33383030332346	0.328733964076642	4.05747640670464	4.96058266922079e-05	0.000280573996637719
RP11.265E18.1	4.21052947761338	-0.738390762995132	0.182153244350309	-4.05367889893354	5.04184099989439e-05	0.000284758523428379
RP11.129K12.1	1.15355832290843	-1.07720894904875	0.265886519842741	-4.05138609390903	5.09151112475021e-05	0.000286598399732985
MAPKAPK5.AS1	814.34492301046	0.244378687730775	0.0603238535435429	4.05111201250394	5.09747961852869e-05	0.000286598399732985
RP11.561P12.5	0.470087593326545	2.07283360408521	0.511679028021967	4.05104272515976	5.09898949399996e-05	0.000286598399732985
AC022182.3	17.9215725219271	1.06232559271388	0.262249105317069	4.05082637528728	5.10370681180099e-05	0.000286598399732985
RP11.567C2.1	2.52077212589161	-1.35858452144165	0.335641898343086	-4.04772028804621	5.1718899201897e-05	0.000290011133920093
CTD.2215E18.1	1.27533445825742	0.902583652137984	0.223037949122537	4.04677166235107	5.19288511763842e-05	0.000290771850506964
LINC00968	5.15186384438972	1.03862722610774	0.256723656075122	4.04570128825143	5.21667185691922e-05	0.000291686480685455
SNHG8	1721.27011440518	0.396219690378968	0.0980016927639036	4.04298823014724	5.2774270770691e-05	0.000294662618825228
AC004009.3	6.36992198727451	2.02555163234535	0.501123325663958	4.04202225003519	5.29922028520391e-05	0.000295457951514075
NEAT1	11266.2303311704	0.528797570505782	0.130999712970021	4.036631520153	5.42241333125252e-05	0.000301896526010276
LINC01503	55.5173631560505	0.619899667889674	0.153846511970043	4.02933846176754	5.59340365406501e-05	0.000310974174744467
DKFZp779M0652	2.13316535449005	0.965822302732394	0.239893793277744	4.0260412307299	5.67237470139477e-05	0.000314917369946938
RP11.338N10.1	1.92190953746866	-1.39600377201683	0.346786609875004	-4.02554116065788	5.68444357668804e-05	0.000315140398854915
RP11.554I8.2	0.666325648210028	3.32443478415864	0.826746785388506	4.02110397392887	5.79260284927894e-05	0.000320436681269125
AC009784.3	0.607490060809266	1.36482873138195	0.339429283940149	4.02095162662103	5.79635080067809e-05	0.000320436681269125
RP11.626H12.3	0.575954946420635	1.61138826626883	0.4008760317563	4.01966727521497	5.8280390193945e-05	0.000321734058136954
RP4.806M20.4	3.0429605238441	-1.45501028604972	0.362419543910654	-4.01471253550393	5.95182905443452e-05	0.000328105055197982
LINC01093	0.623241014702744	1.81044346374903	0.451457358531995	4.01022029995491	6.06621221898878e-05	0.000333940290086105
CTD.2626G11.2	0.811003992968473	1.66185414847125	0.414507715755376	4.00922367739952	6.09186921701766e-05	0.000334583987244904
RP11.66B24.2	6.06322209785291	-0.831900967044915	0.207503055324819	-4.00910225510985	6.09500211818131e-05	0.000334583987244904
AC021224.1	6.08014685779413	0.63197329103099	0.157827184037162	4.00421064904881	6.22249006752588e-05	0.000341104007343085
RP11.666A20.4	3.88409917754156	-0.777034598961252	0.194288001133438	-3.99939571372492	6.35044228300152e-05	0.000347284991626208
RP5.856G1.1	2.42778576360904	-1.39370883737667	0.34848812919132	-3.99930075268511	6.352990649064e-05	0.000347284991626208
RP11.766N7.3	2.1232389603835	0.931148497986258	0.232884546292313	3.99832669368063	6.37918636048001e-05	0.000348230619454934
RP5.856G1.2	1.19401823721331	-1.34559303186401	0.336645104432345	-3.99706698284821	6.41321584341852e-05	0.00034960065196574
CTD.2378E12.1	1.95074025328857	0.786808327058276	0.197168111554678	3.99054553423604	6.59214910944838e-05	0.000358854959866216
FAM157A	4.70040279589623	1.02000631033888	0.256676197355406	3.97390299859604	7.07043675824575e-05	0.000384272182901887
LINC01330	2.36645087241682	-1.45991736892057	0.367401898317713	-3.97362500195386	7.07869810608739e-05	0.000384272182901887
RP11.384O8.1	3.9236141616051	0.954174865851006	0.240169142988015	3.97292863679254	7.09943239854958e-05	0.000384863966868741
AC006272.2	1.57769435646951	0.899554788017679	0.226509974854512	3.97136942245244	7.14606657715655e-05	0.000386856218298627
RP11.823E8.3	16.6030927886944	0.600707996992858	0.151297346287713	3.97038025935054	7.17580129066716e-05	0.000387929368117006
RP11.38M8.1	18.7085872429182	0.694965728481514	0.175088883723046	3.96921674125701	7.2109269933599e-05	0.000389290596579457
RP11.322E11.5	8.32446519597068	0.767715719707218	0.193467875254019	3.96818189427689	7.24230481115387e-05	0.000390446019708764
RP11.344B5.2	6.66566125543499	0.850502340406328	0.214413828430703	3.96663940302342	7.28931483031077e-05	0.000392439865829936
DPH6.AS1	3.03229628845819	0.831061025994423	0.209575690184575	3.96544573114612	7.32589192924559e-05	0.000393867321580594
CTC.498J12.1	2.61468267129443	-0.960294516821784	0.242383096143574	-3.96188732671753	7.43596318629706e-05	0.000399153259507972
RP11.48B3.4	28.6549726892902	-0.626471395114594	0.158135553449248	-3.961610032975	7.44460601535053e-05	0.000399153259507972
RP1.78B3.1	3.51779639770265	0.622653888788407	0.157367344179916	3.95669058300008	7.59952620207616e-05	0.000406902127974365
RP11.247A12.7	2.95156565709646	0.779458815622293	0.197087860137536	3.95487989508007	7.65731093035032e-05	0.00040943599701354
DGCR9	4.52653309244024	0.943105812917923	0.238580686674088	3.95298473679996	7.71823621568719e-05	0.000412130648679395
AP001258.4	144.456410508912	0.261323301236996	0.0661585009011653	3.94995802017021	7.81649012845842e-05	0.000416808479057033
CTD.2192J16.11	1.83591804922506	0.620707953628412	0.157267881123189	3.94681958703447	7.91961872317162e-05	0.000421733165748214
SRP14.AS1	73.6699807621828	0.354962793784593	0.0899605967410455	3.94575855033916	7.95477427433902e-05	0.000423029708013083
LINC01391	0.514418018113363	2.15594437712019	0.547230643391859	3.93973620292379	8.15712546882128e-05	0.000433202022862503
C3orf35	20.7861191165123	0.402001660137841	0.10209992890574	3.93733535807822	8.23914244438649e-05	0.000436964817443479
LINC00960	112.876159488434	0.993461061416481	0.252724052971426	3.93101111562501	8.45893605395937e-05	0.000448014556362611
LINC00211	1.13327748317163	1.20517546925156	0.30689343800762	3.92701609091309	8.60062293088192e-05	0.000454903218263133
FLJ12825	3.66646788142208	1.03839237321504	0.264538417266471	3.92529895636696	8.66220904180352e-05	0.000457542323746545
LINC01483	0.462472709281631	1.14124832351531	0.290981741934747	3.92206162464737	8.77945293642922e-05	0.000463110226323234
RP11.8L8.2	3.21873638274775	0.829475325325102	0.211735697473498	3.91750344992687	8.94707657855138e-05	0.000471317062294079
AP001046.5	22.2617999676025	0.608943348282492	0.155503009478697	3.91595860635683	9.00456980965979e-05	0.000473708148320006
RP11.338C15.3	2.1825421590405	0.76835922560775	0.196243913003842	3.91532768505645	9.02815053325582e-05	0.000474311156874675
CH507.154B10.2	2.68967987891229	0.82609048860602	0.211033048988548	3.91450766865832	9.05888588037503e-05	0.000475287926753188
RP11.305L7.1	6.70911170078648	0.588375275400191	0.150528375886823	3.90873329984355	9.2781321305727e-05	0.000486139346172176
RP11.147L13.12	33.6802784030792	0.406078297326874	0.103902863932992	3.90824932014155	9.2967341431949e-05	0.000486294163826587
PACERR	2.56322095636137	1.15713499691058	0.296093132375439	3.90801025213702	9.30593583817358e-05	0.000486294163826587
AL035610.2	0.794400755714361	-1.35302151104197	0.346685646792047	-3.9027329904245	9.51126087071334e-05	0.000496361000639627
MIR22HG	407.995212726187	0.476737346091394	0.122173590204536	3.90213093757226	9.53495522176067e-05	0.000496934949906408
RP11.170M17.1	5.28671358606339	-0.880896608811157	0.22616130719575	-3.89499255966323	9.82017441157675e-05	0.00051111918413446
RP11.81A22.5	4.75661630072388	0.721227305309446	0.185314688798556	3.89190576303127	9.94598788143083e-05	0.000516980034102527
AF064860.7	3.14340464661822	1.06995249999706	0.275017300365295	3.89049161116729	0.000100041335646773	0.000519312715810965
RP11.586D19.1	0.872658714835909	1.10294373902522	0.283960624523974	3.88414323596512	0.000102691358206592	0.000532362882146494
AC021218.2	801.262500140552	-0.568382698089337	0.146547887150479	-3.87847760306299	0.000105112201773123	0.000544192007592599
LINC00239	71.0646866204277	0.635184162483397	0.163800450597382	3.87779252234577	0.000105408549964521	0.000545005369301366
RP11.1017G21.5	48.0597918137541	0.400909497837296	0.103411076736747	3.87685256249568	0.000105816435488138	0.000546392517810782
AC092614.2	15.0091245655951	-0.48471565415529	0.12505868556331	-3.87590555563537	0.000106228884868143	0.000547799545947181
CTD.2521M24.5	1.74665802443532	1.13903080829317	0.294248448022641	3.87098323184877	0.000108397249074367	0.000558245832732988
AP001055.6	1.56964830044896	0.98182293500308	0.254406473197305	3.85926868394432	0.000113726846859545	0.000584156283339401
RP1.30E17.2	1.16917153230517	-1.29410327778241	0.335323456928616	-3.85926856902795	0.000113726900333322	0.000584156283339401
RP11.1069G10.2	6.9334207409379	-1.11820501660504	0.290382576489789	-3.85079928046014	0.000117732961810548	0.000603940776574686
RP11.1293J14.1	8.26982429517942	0.444430222813791	0.115491910612225	3.84815023370779	0.000119013063952619	0.000609708288364594
AF038458.5	0.92278248402242	1.0583679103343	0.275149388435024	3.84652103482408	0.000119806849554543	0.000612884994687507
CTC.501O10.1	2.17710330391	-1.04984485936774	0.272953845448322	-3.84623582658596	0.000119946322414571	0.000612884994687507
CTD.2532K18.2	3.07069867465947	1.47123371223295	0.383057979839116	3.84075985794858	0.000122654057388164	0.000625903494937777
RP11.761E20.1	2.89512009406017	0.992313617064689	0.258473834353718	3.83912599720528	0.000123473058678249	0.00062926243706597
RP11.304L19.13	30.6830629685077	-0.428250870210468	0.11161498347809	-3.83685825025932	0.000124618353283742	0.000634273387194494
RP11.197K6.1	21.6661133667308	-1.70927211382822	0.445950019001452	-3.83287821728438	0.000126652661650111	0.00064379028272537
TTLL11.IT1	1.3411329478371	0.893164711353808	0.233187348154469	3.83024515876459	0.000128015652581954	0.000649874532043795
FAM225A	12.8926608704661	0.631468399720418	0.164967916663002	3.82782550991649	0.000129280351252548	0.000655444682386623
AP001065.15	10.7103006156078	1.29951148225145	0.339620260992449	3.8263661845556	0.000130048791917914	0.000658487673436891
CH17.340M24.3	96.7220065648225	-0.411094626264207	0.107561012948944	-3.82196685391334	0.000132391488221156	0.000669483572219126
LINC00174	216.925295997647	-0.412102272732354	0.107905007423991	-3.81912093396259	0.000133928095721143	0.000676380086003297
RP11.359G22.2	1.83167909685562	0.784589493938778	0.20565839324604	3.81501324383164	0.000136175630012198	0.000686844608076988
LINC00176	44.3225905439213	-0.811910857795387	0.213015645074124	-3.81150810548616	0.000138121525667651	0.000695762743195862
RP11.128M1.1	19.9419646928662	-0.767178153323703	0.201447106923276	-3.80833542382862	0.00013990541294626	0.000703842912945583
LINC01184	1007.52492711823	-0.300468902727539	0.0790312082227038	-3.80190192563981	0.000143589569228453	0.000721450030757594
AC093627.10	33.5848941780305	0.699695349799561	0.184124843580046	3.80011374996973	0.000144629684294938	0.000725744338885111
AC106869.2	2.32141317096191	-1.08038933220456	0.284504576666752	-3.79744095811171	0.000146197583750491	0.00073267265403255
AC091814.2	0.765958929137775	2.09224996723153	0.551095018025827	3.79653217466298	0.000146734325857208	0.000734422188497588
RP11.890B15.2	1.19573368091943	1.00785629612667	0.265510512690754	3.79591860944708	0.00014709775599413	0.000735300915659034
CTD.2568A17.1	1.28560619209334	0.866648319710264	0.228545058697715	3.79202387769204	0.000149424542890353	0.000745979159276584
KIF25.AS1	5.92295319865914	-1.62936548222164	0.430028335819047	-3.78897236880517	0.000151271736070431	0.000754238949018682
LINC00028	0.412191409754877	1.33783105706104	0.353236234148259	3.78735511176219	0.000152259417226827	0.000758197657793641
RP11.434P11.2	3.03027542252433	0.573148420413751	0.151482948708688	3.78358373202753	0.000154586285712106	0.000768771641026597
LINC00910	88.7230536893071	-0.329080731213561	0.0869957873830723	-3.78272030304762	0.000155123693073037	0.000768771641026597
AE000658.31	0.436065015814782	1.15174424420722	0.304494989029715	3.78247355687954	0.000155277593273197	0.000768771641026597
RP11.76E17.3	2.99515808785486	0.925547600958399	0.244706779137713	3.78227200823697	0.000155403409556051	0.000768771641026597
MEG8	2.00558091535553	0.879387488327015	0.232509621764457	3.78215525729028	0.000155476334952867	0.000768771641026597
RP11.888D10.3	5.10394119428591	0.702098490717391	0.185641175192969	3.78201920984166	0.000155561354035019	0.000768771641026597
RP11.736K20.6	6.83210682584078	0.559841516587261	0.148645455178921	3.76628747857371	0.000165692997421779	0.000817808817035109
LINC00607	12.1611812816178	-1.13374088320634	0.301169823639811	-3.76445710763591	0.000166911314128757	0.000822784488035207
RP1.170O19.17	15.8898262456453	-1.27187038600325	0.338122764611452	-3.76156390258076	0.000168854267921631	0.000831315225968886
RP5.1159O4.1	76.7882726438182	-0.399616325349652	0.106245724571545	-3.7612461768337	0.000169068930764664	0.00083132637564434
RP11.127O4.3	0.561321080890731	3.08987471275165	0.821863349287281	3.75959667191777	0.00017018750622305	0.00083577653620705
AC079305.11	0.624660782464765	1.1633773942984	0.309659044045312	3.75696242906495	0.000171988306077216	0.000843561691712061
RP11.98D18.17	3.77958684519028	-0.625756126312324	0.166651844812116	-3.75487068275665	0.000173430998346802	0.000849573125819001
CTD.2600O9.1	1.5815429088731	1.15616378711639	0.308416438487135	3.7487099999847	0.000177746470901342	0.000869554531874453
RP11.542M13.3	0.820626185699269	1.15543972672188	0.308247394117806	3.74841685208308	0.000177954312731588	0.000869554531874453
RP11.725P16.2	2.03213547350512	-0.858742863636123	0.229350730276306	-3.74423426775912	0.00018094476651247	0.000883064608640657
RP11.494O16.4	0.609502803932386	1.04282167244291	0.278629703221545	3.74267947884125	0.000182068403066023	0.000887441755417703
LINC01119	9.4770524722961	0.55129350138388	0.147589499867713	3.73531654947008	0.00018747920891593	0.000912678636438991
RP11.545M17.1	0.889131119229672	0.853612026475889	0.228848584834847	3.73002973600171	0.000191457173542225	0.000930886182912134
RP11.205M3.3	1.12616205787293	-1.37050801535749	0.367673275004235	-3.72751600001851	0.000193376287998867	0.000939050609463479
FAM41C	1.53912700320375	-1.53382261359294	0.411749944537127	-3.72513131803139	0.000195213572653195	0.00094663924867579
RP1.71H19.2	1.38302464625462	0.846808947430581	0.227339732106099	3.72486120039667	0.000195422716640275	0.00094663924867579
RP11.534C12.1	4.80461645635703	0.4788692293401	0.128614533852892	3.72329016787346	0.000196643299453536	0.000950521178728412
RP11.517P14.2	28.7871415267814	0.395749818126098	0.106292786814014	3.72320483814731	0.000196709799379155	0.000950521178728412
RP11.20G13.5	1.27250491951816	0.8807591849543	0.236697861303955	3.72102722053442	0.00019841404751812	0.000957574083829741
RP4.813D12.3	4.98495516481648	-1.17793504879445	0.316623595895119	-3.72030090007771	0.000198985559244537	0.000959149604535857
RP11.360F5.3	2.85325234694365	0.720809470686371	0.193772626429086	3.71987253292539	0.000199323348465966	0.000959596046612287
RP11.626P14.2	2.50434877384229	-1.78526677224244	0.480472884358321	-3.71564521195966	0.000202685820431322	0.000974585136570263
GS1.124K5.4	43.0645612342355	-0.439939999579243	0.118557856202647	-3.71076210105611	0.000206636226718378	0.000992360971013169
RP11.12M5.4	1.82795740559248	0.697849396007512	0.188094623509082	3.71009751894273	0.000207179426902942	0.000993750339335925
RP11.374M1.5	0.925754532981192	1.08999401268826	0.293953931425981	3.70804366317082	0.000208866647798317	0.00100061696387101
CTD.2292M16.8	37.3306358976289	-0.469428689210787	0.126619147296922	-3.70740681194114	0.000209392429969149	0.001001597958074
PPP4R1.AS1	1.330825521891	0.774027970987875	0.208791800699968	3.70717608829931	0.000209583221170825	0.001001597958074
LINC00885	2.87160143056504	-1.20169547157383	0.324232288915491	-3.70627945659984	0.000210326219762946	0.00100392295628314
LINC00672	34.7924096085059	0.471527103382306	0.127294086941464	3.70423414560597	0.000212030345162786	0.00101022572202578
CTD.2554C21.2	7.08684545645207	-0.91529369600912	0.247104478067956	-3.70407571390676	0.000212162887967602	0.00101022572202578
RP11.363G15.2	1.02769807693721	-1.77438181199767	0.479931741760805	-3.69715452761616	0.00021802963500042	0.00103689913899349
FLJ43879	1.34995490225674	1.84822647773039	0.500337543057056	3.69395921488872	0.000220789230138514	0.00104874884315794
LINC01385	0.377980737128482	2.22277845806733	0.60185681191448	3.69320146264818	0.000221448447187954	0.0010506051179317
LINC01485	19.9796270178992	-1.09239098176655	0.295991908328926	-3.69061096275851	0.000223716071173395	0.00106007833241243
RP11.33B1.3	1.23865365825952	0.870581479257365	0.235966392352981	3.68942996744666	0.000224757086706287	0.00106372338254946
RP11.1008C21.1	17.1469704774714	0.987893341078226	0.267902408848981	3.68751197618052	0.00022645743860053	0.00107047634623487
CTB.40H15.4	1.98625511966688	-0.850030839764964	0.230692783281953	-3.68468760778725	0.000228983312328724	0.00108111059644707
RP11.442N24__B.1	6.11840842739652	0.473518451202607	0.128570352030676	3.68295212483845	0.000230548470413442	0.00108718881108218
RP11.138I18.2	4.31194635964748	-1.11153709557983	0.301893532816048	-3.68188442200624	0.000231516368778058	0.00109034657685961
AC009014.3	168.324273219577	-0.943090846470566	0.256163342510275	-3.68159954983699	0.000231775255990597	0.00109034657685961
FTX	70.171574972571	-0.406907206020569	0.110542181081437	-3.68101300372205	0.000232309155398705	0.00109154625958047
RP11.251P6.1	0.833792553846914	-1.91859285791803	0.522055065458045	-3.67507756338822	0.000237777166669729	0.00111589907715266
RP11.89C3.4	2.57519017019022	0.916044692332317	0.249513950684185	3.67131653288507	0.000241304266663586	0.00113056321303858
RP11.1143G9.5	99.1413196320022	0.886056940326031	0.241363611004491	3.67104608950163	0.000241559771318301	0.00113056321303858
RP11.6O2.2	2.34570309151334	1.07047705394235	0.291617527600393	3.67082549101519	0.000241768372333493	0.00113056321303858
C5orf17	10.6561464923573	-1.88574710868116	0.514300622509162	-3.66662420022166	0.000245773573880655	0.00114792096440201
AC011747.4	82.87086034117	0.386024989476285	0.105420453165404	3.66176560511093	0.000250482987156977	0.00116852254080144
AC009495.2	13.368380513982	-0.417829061760136	0.114127726545437	-3.66106532047483	0.0002511687072108	0.00117032657145604
RP11.722E23.2	29.879299295233	0.43603414659286	0.119147491907351	3.65961666177514	0.00025259282854851	0.00117556281919009
SFTA1P	4.79286696700543	0.912571926345295	0.249797231021472	3.65325076908821	0.000258941118808459	0.00120367641213338
RP13.297E16.4	4.69885790143937	0.841901053649693	0.230688592511163	3.64951315747854	0.000262737782800324	0.00121987625371349
RP11.640L9.1	2.24273323142292	0.717811950431096	0.196791605486852	3.64757403475248	0.000264728044896446	0.00122766062526622
RP4.597N16.4	4.44761262719713	0.652337652826599	0.178973404151784	3.64488598693336	0.000267510367907656	0.00123909536093558
RP5.998N21.4	0.890743203628568	0.97847032128405	0.26870841526935	3.64138324549027	0.000271177101423765	0.00125459476947118
LINC00102	0.906417501603932	0.907590054305382	0.249310114794123	3.64040606637584	0.000272208403497837	0.0012578792104965
RP4.758J18.13	93.0777251090082	0.288640516527551	0.0793108952881933	3.63935516650913	0.000273321611403133	0.00126153394697154
CTA.363E6.2	26.6400413374166	-0.823149394431202	0.226399797768873	-3.63582212768378	0.000277095489188521	0.00127744610681257
SLC2A1.AS1	25.4727993286932	-0.674604114660512	0.185732092724904	-3.63213543100328	0.000281085527381205	0.00129431618137651
RP11.673E1.1	0.950729213240905	-1.26763059597204	0.349930778947203	-3.62251814426218	0.000291748989556879	0.00134183965349662
RP11.332H14.2	66.5551632245766	-0.342540804761762	0.0946977209279345	-3.61720220302279	0.000297804655943343	0.00136712837726998
AC004221.2	1.38515822607083	0.948266354716318	0.262163546351591	3.61707936863421	0.000297945964693738	0.00136712837726998
RP5.943J3.2	20.8609494364918	-0.421587173501819	0.116672075700176	-3.61343681400864	0.000302165016116483	0.0013848640199999
HAR1A	61.7609933747102	0.807144975418715	0.223735395676079	3.60758731527348	0.000309057547191403	0.00141479677158731
RP11.575F12.3	175.040121778126	0.892015340940096	0.247660259794874	3.60177018985166	0.000316057704407305	0.00144515169982499
LINC00244	3.79139047446938	-0.824595500177284	0.229568306036703	-3.59193964712816	0.000328225873902546	0.00149903858862843
AC004543.2	0.689741594243971	1.09432849787694	0.304763905098393	3.59074181545098	0.000329738146423344	0.00150419009918528
CTC.340D7.1	1.23790465580155	-2.02565979931879	0.564465472753354	-3.58863366688844	0.000332415549146822	0.00151463848586806
RP11.6F2.5	1.48590046936479	0.836276946433687	0.233104760701163	3.58755841758969	0.000333788964278352	0.00151758640488218
RP11.70D24.2	3.22828407112442	0.647256280211587	0.180418857622352	3.58752011148639	0.000333837990445467	0.00151758640488218
RP4.610C12.4	9.76152457204749	-1.09775114421197	0.306080187520855	-3.58648219965945	0.000335168932029841	0.00152186914149048
CH507.513H4.6	0.54776892249295	1.72927835654426	0.482328954450025	3.58526756602465	0.000336732793108495	0.00152719832239473
RP11.284F21.9	166.132658546443	0.66959832254892	0.187058277384636	3.57962412522419	0.000344088779539768	0.00155875403138733
RP6.99M1.3	1.13409359448892	1.24393634272556	0.347576582994907	3.57888420447411	0.000345064305813637	0.00156136611902263
RP11.405M12.3	1.01299503371067	0.861200129604343	0.240749050885457	3.57716936551531	0.000347335138780664	0.00156982648174079
RP11.815M8.1	8.3978994436277	0.953395533687849	0.266770453746392	3.57384230636802	0.000351780837927145	0.00158808558206095
RP11.795F19.1	19.224258140453	0.450100707742759	0.125953950381669	3.57353386994893	0.000352195662793521	0.0015881265255459
LINC01186	12.0918202988119	-0.552564112826955	0.154679537778858	-3.5723155160765	0.000353838738450098	0.00159369945028042
AC008269.2	0.454263985582399	1.26007437747961	0.35294123366566	3.57021015763003	0.000356694940272844	0.00160471723704358
RP11.114G22.1	0.582495858414892	1.4826237767283	0.415410260594144	3.56905911425434	0.000358265587328403	0.00160993284592809
AC008746.12	28.7079783706438	-0.476579505017854	0.133722648767091	-3.56394006110311	0.000365329411406058	0.00163979279385701
RP1.63M2.7	10.8321084570396	-0.511245985229807	0.143483350990834	-3.56310318722949	0.000366496531406658	0.00164185900014209
AC098823.3	1.65461215584001	0.678369198524761	0.190392244543678	3.563008567658	0.000366628708769593	0.00164185900014209
RP1.60O19.1	16.7223342013083	-0.758264742323721	0.212861485218656	-3.56224491032192	0.000367697120804225	0.00164401455453112
RP11.610P16.1	12.1580188896341	-0.424818932527995	0.119262002788205	-3.56206438426515	0.000367950114912944	0.00164401455453112
LINC01198	1.36769677409371	-1.73344712873356	0.487004085206719	-3.55940983122917	0.000371689118938432	0.0016588269230616
RP11.109A6.3	1.0848890752237	0.818410023268484	0.229997239486505	3.55834715710361	0.000373195853697741	0.00166365440930861
RP11.433J20.1	0.802944690999801	1.20770315646405	0.339656908646254	3.55565609213575	0.000377037012827073	0.00167886560660428
RP3.500L14.2	4.73621765762007	-0.819011601226109	0.230363590932648	-3.55529968043242	0.000377548508446257	0.00167923279779392
RP4.594A5.1	9.71079382216044	-0.723797807471527	0.204035218918855	-3.54741603585302	0.000389029732226669	0.00172644973000316
AF127936.7	6.69222779581922	0.442726391540555	0.124802903951801	3.54740456769768	0.000389046668845883	0.00172644973000316
RP4.760C5.3	9.93252396530969	-0.697450215647148	0.196773806221609	-3.54442610548313	0.000393468781460974	0.00174409604828794
LINC01348	41.1871799030384	-0.717545753936972	0.202722938450474	-3.53953903500798	0.000400826487399637	0.00177352921512237
RP11.394I13.2	15.2469921231065	-0.471088417630971	0.133098548022137	-3.53939561799441	0.000401044337240871	0.00177352921512237
CTC.444N24.11	830.762727638519	0.297569796182057	0.084080243518206	3.53911672624526	0.000401468289371082	0.00177352921512237
LINC01183	29.5266092964136	-0.479654411477602	0.135563620452399	-3.53822367591624	0.000402828661889724	0.00177753256216052
USP46.AS1	49.1981697052739	0.297947719784146	0.0843714164191806	3.53138221958795	0.000413393919419257	0.0018220988745574
RBAKDN	2.07456241247018	1.15530563471776	0.327400071495181	3.52872749673412	0.000417562868161499	0.00183840389874478
RP11.803D5.4	0.863232701573364	1.14022670743365	0.323226223614453	3.52764294518912	0.000419277306606496	0.00184387795287396
RP11.709A23.1	0.469361891026819	1.37142964676398	0.388929118911919	3.52616860007997	0.000421618466986299	0.00185209279437079
RP3.523C21.2	5.1551953779416	-0.679935178783893	0.192990492813652	-3.5231537516225	0.00042644389585879	0.00187118991972119
LINC00299	9.64869006568623	0.509300337472045	0.144869664298993	3.51557615554981	0.000438800891324856	0.00192325497048767
RP11.212I21.2	8.71384340361245	0.850706992154037	0.242657648115405	3.50579097242981	0.000455252592372868	0.00199313047712238
RP11.78O7.2	18.8877268762507	0.349272707999262	0.0997100119434587	3.5028850282088	0.000460248074131822	0.00201274967838207
CTD.2619J13.17	16.6252150272696	0.439364053607937	0.125490547332543	3.50117250220964	0.000463215907080704	0.00202346770124317
RP11.705O24.1	0.320782261288134	1.76185988554995	0.503394800945499	3.4999564601	0.000465334156896148	0.00203045472696937
BPESC1	0.314499282871307	1.96685294636331	0.562380600125877	3.49736983445565	0.000469869947205037	0.00204796322200503
RP11.44N11.2	6.63869581939497	0.480005286451946	0.137365919688528	3.49435498659594	0.000475208691887245	0.00206892860961811
PTGES2.AS1	29.2132352192763	-0.547586742648357	0.156780549353351	-3.49269564947251	0.00047817116324253	0.00207951325881251
RP11.110I1.12	34.4448450239065	0.404231014423652	0.115756984229081	3.4920658750377	0.000479300023896658	0.00208210909381967
CTD.2162K18.4	2.36783731829173	0.717761134912466	0.2055634418877	3.49167696513168	0.000479998379687859	0.00208283110653911
RP11.806H10.4	9.39690312682373	0.533532577450149	0.152959148681282	3.48807235166992	0.000486516408202044	0.00210739476047652
SAMD12.AS1	13.5000757413806	-0.467438206793621	0.134015104050619	-3.4879516760817	0.000486736040743683	0.00210739476047652
RP11.440I14.2	3.04554268575765	0.811185189708119	0.233042178570825	3.4808513835687	0.000499822738824386	0.00216166430912558
LINC01215	10.5467639861391	0.7530539560282	0.216386151521969	3.48013932837908	0.000501153086532296	0.00216502558574769
RP11.589C21.6	0.761996736705806	0.942167156623303	0.271010211719849	3.47650057407153	0.00050800314102711	0.00219219878057344
CASC15	111.135614414005	-0.522940717773443	0.150709877375263	-3.46985033018995	0.000520748458914109	0.00224472408390949
RP11.474P2.4	1.48410668814669	0.692156139528912	0.199515712786553	3.46918109787873	0.000522047427377332	0.00224784777860823
RP11.254F7.2	56.5669946021073	0.406439255096572	0.117267372617435	3.4659193433327	0.000528421775317047	0.00227279431713288
RP11.379F4.6	9.68035644381597	0.493849209266643	0.142677188368572	3.46130460596759	0.000537564191341088	0.00230957875401649
RP11.338H14.1	0.479457475549455	1.22690607224598	0.354777986787842	3.45823618695844	0.000543724488891156	0.00233348426482455
RP5.944M2.3	1.25695760309427	2.7924902681181	0.808393916962825	3.45436823499318	0.000551583677903647	0.00236462049870194
RP11.495K9.5	2.25867545930985	0.681524327200863	0.197563983421937	3.44963851910869	0.000561337659570545	0.0024038026253382
RP11.410E4.1	8.77409709377379	-0.475815671523339	0.138156989306261	-3.44402171698002	0.000573129664853479	0.00245161694889237
AC093901.1	8.76582025748614	0.598869935474031	0.173960489788869	3.4425629417396	0.000576229754605899	0.00246218696454966
RP11.365H22.2	4.1615265082537	0.510051536630234	0.148175870774218	3.44220374049579	0.000576995496569006	0.00246277030923783
RP11.440G9.1	0.397664844451193	1.7567086635079	0.510417753060474	3.44170760710152	0.000578054707428869	0.00246460362186993
CXADRP3	0.810011743040437	0.974248177313609	0.283111161684272	3.44122136166464	0.000579094564597765	0.00246635051777546
RP11.804H8.6	21.0186903103731	0.460790560461666	0.1340204656006	3.43821041358627	0.000585572490157727	0.00249122905051885
RP11.598F7.6	12.9660135744527	0.575280928255729	0.167479359965459	3.43493627139712	0.000592693193420842	0.00251878518897847
CTD.2376I4.1	2.64446274028896	0.560074880137205	0.163077111159564	3.43441747376304	0.000593828860315755	0.00251916024293297
RP11.329B9.3	1.85291171623483	0.707711665997709	0.206071109684513	3.4343080263953	0.000594068703175047	0.00251916024293297
CTD.3035D6.2	5.52662238238611	0.702645691160574	0.204637562236455	3.43361054286154	0.000595599287520738	0.00252291732830754
RP11.7K24.3	100.403518992968	0.633238149932156	0.184590572030669	3.43050104328702	0.000602467655979766	0.00254925233027547
LINC00637	2.48559161873245	0.684110871654048	0.199460763243601	3.42980173408114	0.000604022433701397	0.00255307106426271
RP11.599B13.3	1.36015210314619	2.22625236869662	0.649538963492165	3.42743467878733	0.00060931287532475	0.00257265436248228
MIR7.3HG	1.05615528165018	1.40564052610977	0.410160300966207	3.4270516254219	0.000610173054314326	0.00257351005882141
RP11.184M15.1	3.08880062790863	0.98281194885362	0.286903078759725	3.42558871484507	0.000613468554397968	0.00258462424317938
RP5.1065P14.2	1.02299548417875	-1.08526476933734	0.316862269599556	-3.4250362806177	0.000614717325951724	0.00258710065997317
RP11.490B18.5	2.94567452505522	0.58506596477244	0.17089916111868	3.42345720682704	0.000618299860865856	0.00259938308853809
PART1	65.0099326787879	-0.864178510877432	0.252698343544913	-3.41980283192413	0.000626665384603054	0.00262974960626613
LINC00858	57.2354872548507	-0.890011441843553	0.260258918676685	-3.41971543710745	0.000626866730364409	0.00262974960626613
RP11.521O16.2	0.789774163466411	-1.27055676073016	0.371757779066639	-3.41770053587073	0.000631525511084998	0.00264568076059306
LINC01515	77.5998277260163	-0.523553521688106	0.153198299964997	-3.41748910926379	0.000632016226661858	0.00264568076059306
CTC.499B15.8	2.3006766045694	0.635184200605042	0.185896077194309	3.41687791475616	0.000633436788547939	0.00264670314722099
LINC00475	7.37008193280974	0.584357256914616	0.171024606185962	3.41680223651105	0.000633612889357707	0.00264670314722099
LINC00339	321.235643801682	0.239987199079631	0.0703355379343684	3.41203332095887	0.0006448023080684	0.00269057167780354
AC002115.9	0.344273462975528	1.68579707487711	0.494376005867987	3.40994921854535	0.000649749763525311	0.00270832862027483
RP11.284F21.11	0.519982559761709	1.5179885187929	0.446277546356601	3.4014449778747	0.000670306207017297	0.00279104095134649
RP11.127L20.3	3.02786822978512	0.653688237144122	0.192281696689662	3.39963838679434	0.000674750252848236	0.00280655950015728
RP13.631K18.2	0.418413512037801	1.32502988646454	0.38981352042175	3.39913783655053	0.000675986396989774	0.00280720295449689
GS1.166A23.2	4.54282920688962	0.491738860362315	0.144671837558542	3.39899505432998	0.000676339393482516	0.00280720295449689
RP4.737E23.2	2.71610061537072	1.33464025995678	0.392715953547921	3.39848750196984	0.000677595588721456	0.0028094376422201
RP11.458D21.1	20.2174018912168	-0.493919611690975	0.145486661602172	-3.39494773095818	0.000686417038089437	0.00284300136199159
RP11.258F22.1	10.1768198802843	-0.48920298687009	0.144144013913577	-3.39384878766729	0.000689177350202643	0.00285141664766717
AC009262.2	0.969539698770464	-1.06007693442191	0.312475823072322	-3.39250865554662	0.000692557439070196	0.00286237573022254
RP11.849F2.9	15.6584922293212	0.406527244959759	0.119918677443955	3.39002442008881	0.000698863979198993	0.00288539410821188
RP11.66B24.1	0.685241136344417	-1.59301976249542	0.470110610609467	-3.38860626955468	0.000702488018141287	0.0028973004246628
RP11.37L2.1	2.55573861903549	0.70338144034354	0.207619654918337	3.38783647733256	0.000704462502944937	0.00290238551213314
LINC01342	24.5098017986694	-0.512026043768779	0.151156346932463	-3.38739361038907	0.00070560077373716	0.00290401832640089
AC009495.3	0.613135746695246	1.07181660341232	0.316900440559873	3.38218716742305	0.000719111307217067	0.00295651434500798
RP11.403A3.3	0.511948153394908	1.24410626607443	0.368385507007594	3.37718569924299	0.000732315918401382	0.00300764376140925
TMEM191C	12.2663555584118	0.42811397181729	0.126779230157376	3.37684628062385	0.000733220144726266	0.00300820088727317
RP11.95M15.1	5.47642893764621	0.921845750348013	0.273550489012073	3.36992908942425	0.000751875293361671	0.00308150774682469
KBTBD11.OT1	17.7188601854071	0.48473122860288	0.144023352951604	3.36564327012831	0.000763653980219464	0.00312650803198638
LINC00520	16.3950703859834	0.916460353723566	0.272377597556507	3.36466861425136	0.000766356423440048	0.00313161198855808
RP11.576D8.4	1.70405381020426	1.18250484289205	0.35145307077339	3.36461661948178	0.000766500839304711	0.00313161198855808
RP11.435O5.7	4.42500934285072	-0.598551783863791	0.17813146922539	-3.36016868028211	0.000778948978424245	0.00317915151361053
RP11.54A9.1	3.5619047373726	0.711338417543896	0.211848116065353	3.35777551745825	0.00078572395187457	0.00320346202878861
RP11.161I6.2	8.56247907890801	-0.792267799809352	0.236078617434413	-3.35594899876716	0.000790931530769294	0.00322133820128098
CTB.30L5.1	1.39595114199491	-0.882501617242948	0.263398353663941	-3.35044469704201	0.00080681918312433	0.00328263023154743
AC007383.3	60.4700647579808	-0.36082335627449	0.107986283803443	-3.34138136405603	0.000833626335943491	0.00338817599053253
LINC00987	21.0722428314801	0.491891062777332	0.147422665363005	3.33660405315647	0.000848086755599415	0.00344337298902086
MIATNB	86.2420788834316	0.248711791545439	0.0745483510867254	3.33624805807041	0.000849173575833157	0.00344421282467459
RP11.131L12.3	6.40189118533665	0.521008907929226	0.156295653541828	3.33348302478413	0.00085765904961081	0.00347502848879577
RP11.849N15.4	0.508980697313562	1.03182320865028	0.309576427620253	3.33301607161119	0.000859099796200777	0.00347726639330904
UNQ6494	9.44430119289531	0.643557877780468	0.193134254523722	3.3321788481671	0.000861688602861678	0.00348414172686013
RP11.12G12.7	314.908308244879	-0.366453629971752	0.110050834104137	-3.32985781484391	0.000868903421928215	0.00350968833171004
MIR99AHG	16.4345303595199	-0.778915037276295	0.233989878944754	-3.32884072075699	0.000872082625494227	0.00351804459494948
LINC00656	0.769211960987429	1.1739456810992	0.352705879785655	3.32839838624927	0.000873468624334715	0.00351804459494948
RP11.383J24.1	5.13872069707417	-0.984548558890787	0.295808169072663	-3.32833458243318	0.000873668713922049	0.00351804459494948
AP000439.1	1.683281553033	-1.79721844232865	0.540216218597541	-3.32685021378	0.000878335724808475	0.00353320249424499
GMDS.AS1	162.413573043271	-0.244429177311781	0.0735962286077628	-3.32121878981715	0.000896252489594404	0.00360157314607032
AC007381.3	0.478809123645928	1.75688185427704	0.529303350532453	3.31923433416717	0.000902646476510932	0.00362354698365517
RP11.1112J20.2	1.01212956491083	1.00075208590777	0.301527853050516	3.31893745729723	0.000903606651785047	0.00362368487201503
AC145343.2	9.88612940106989	0.480180033766803	0.144726505807222	3.31784444797147	0.000907149885924756	0.0036326021112325
CTD.2357A8.3	19.9680083544051	0.668113995791941	0.201379923136298	3.31767926706253	0.000907686475417829	0.0036326021112325
RP11.1M18.1	3.11514698117561	-0.869085557600137	0.262363169036025	-3.31252881566163	0.00092456601017646	0.00369637524395369
CTD.2008P7.10	1.58745634323892	-0.843130498383528	0.25461107242585	-3.3114447472785	0.000928155669059297	0.00370694009050825
RP11.219E7.3	1.28826179539608	-1.34371893993562	0.406494359769097	-3.30562751399281	0.000947639736069585	0.00378089900813084
RP4.806M20.3	1.58961844661065	-1.43086850428394	0.432927073387837	-3.30510285043343	0.00094941552800674	0.0037841266564342
CECR3	2.63101045842694	-0.819917422345075	0.248203640204824	-3.30340611309511	0.000955179480696328	0.00380322735243685
RP11.725G5.2	3.62193682212901	-0.740763150953668	0.224271135566506	-3.30298033709291	0.000956630954378154	0.0038051357270692
RP11.442O1.4	1.93770371180744	0.665657621417979	0.201612534781299	3.30166783598081	0.000961118145918187	0.00381910296763836
RP11.50I19.2	15.9778510695045	0.361824217363424	0.109815074032788	3.2948501883757	0.000984741629597765	0.00390900480552297
RP11.83N9.6	3.02076205686769	0.6935577064934	0.210578533627361	3.29358218307625	0.000989194190804019	0.00392270117812252
RP11.154H12.2	0.636554855961094	1.14406465343058	0.347423637914249	3.2929960099979	0.00099125881320523	0.00392690991385149
RP11.330M19.1	1.49581240140361	0.908951444023969	0.276189372073233	3.29104424692691	0.000998162118517919	0.00395025938511541
RP11.615I2.6	2.11485692772342	0.563943683062977	0.171465685952083	3.28895942025726	0.0010055852083709	0.00397561667228658
RP11.504P24.8	125.163398409256	-0.368638964950134	0.112111285910754	-3.28815214235958	0.00100847324619642	0.00398301138810575
CTC.444N24.8	98.3986641074801	0.2713422671563	0.0826193826018696	3.28424467251054	0.0010225610612182	0.00403458063871777
FAM215B	1.73112091414905	0.680826357999283	0.207528479687921	3.28064060905328	0.00103571625070396	0.00408125044798915
RP4.781K5.6	2.10827064200542	-0.953470151055172	0.290653656622768	-3.28043404694769	0.00103647494770087	0.00408125044798915
RP11.141O11.2	2.35247467223393	-0.849922890643948	0.259170322674195	-3.2793989754467	0.00104028448869969	0.00409213415956843
AC098828.2	4.08585032473623	-0.755424701041561	0.230458938975549	-3.27791451440167	0.00104577061036531	0.00410833479485319
RP11.672L10.6	15.5384320091462	-0.471017800971585	0.143703006717047	-3.27771708979636	0.00104650224590409	0.00410833479485319
RP5.965G21.4	54.0014457532692	-0.612122359494044	0.186849561841878	-3.27601709878268	0.00105282186595031	0.00412900278890733
AF064858.7	1.86680840757122	-0.981023791756033	0.299543439043583	-3.27506352630644	0.00105638215693684	0.00413881858083164
RP11.20G13.1	2.70064856697602	0.826316247805815	0.252363187837846	3.27431371780245	0.00105918948716603	0.00414566765276783
RP4.646N3.1	2.88705918287578	-0.757903744012947	0.231549047405559	-3.27318878010963	0.00106341427257468	0.00415804541743984
RP11.242D8.1	81.1320449436419	0.297333294158216	0.0908473454269134	3.27288918306832	0.00106454205694338	0.00415830100885869
RP11.686O6.2	27.833116475306	-0.344608158067721	0.105348325151924	-3.2711308658278	0.00107118328978361	0.00418007118266506
RN7SL832P	9.87303063796879	0.451244046639607	0.138281129534504	3.26323662641917	0.00110147510455293	0.0042939975689444
RP11.443C10.2	0.448543539824658	1.40703822972113	0.431402500153009	3.26154398554038	0.00110807239998925	0.00431541828214719
TRBV11.2	4.16508090330168	0.791566715136159	0.242992070740902	3.25758249115952	0.00112365594094695	0.00437175880006598
AC008697.1	1.05491099779857	0.890771179859003	0.273809165719525	3.2532555202022	0.00114090853844293	0.00443447469658949
RP3.470B24.5	1.45405118589217	-1.5622134567691	0.48032489148286	-3.25240995099427	0.00114430848104356	0.00444327717738542
LINC00371	0.569544984784889	1.20522966613907	0.371050522476586	3.24815515174249	0.001161559140816	0.00450579036387891
AC092620.3	0.726224838660005	0.783486880623982	0.241380569571494	3.24585728675199	0.0011709752480539	0.00453781893156729
RP11.514D23.2	2.19105494914756	-0.766768805699202	0.236269749255892	-3.24531095543997	0.0011732243392295	0.00454203764959866
RP11.145M4.3	0.926024525228628	0.945844099836356	0.291498879172932	3.24476067462076	0.00117549372401577	0.00454632651758667
RP4.616B8.5	17.6366439880652	-0.403356763800495	0.124354787606895	-3.24359658009764	0.00118030787899584	0.00456043932713694
RP11.550H2.1	0.242600688205798	2.77565400065175	0.855933633466477	3.24283786981301	0.00118345535193515	0.00456809097384039
RP11.296K13.4	0.493608784700521	1.04452585503061	0.322520014729363	3.23863886682227	0.00120101538436957	0.00463130464475123
AC011298.2	46.856516391898	-0.756335078608307	0.233840066355798	-3.23441183709515	0.00121893547307734	0.00469578094648101
RP5.1182A14.5	0.787090271331545	0.803225004097676	0.248362857401547	3.23407860781309	0.00122035861692185	0.00469664073415154
RP11.834C11.10	0.61948693358816	0.897550217064014	0.277633886033313	3.23285543377913	0.00122559567118081	0.00470925711997013
CTD.3131K8.2	32.4081521015867	0.266772002274096	0.0825216637364313	3.23275113703654	0.00122604317967541	0.00470925711997013
RP11.783K16.13	48.8463658950533	0.316202946587126	0.0978686365192471	3.23089150756627	0.0012340477127534	0.00473535563501648
RP11.706P11.2	3.18058787365822	-0.625768112910462	0.193913320253668	-3.22705068476916	0.00125073303063704	0.00479468078541957
RP3.468B3.2	1.33378065274908	-1.02387756326772	0.317451918525371	-3.22529965490157	0.00125840878153575	0.00481938549014767
RP11.415C15.2	0.488761353086886	1.53626443156825	0.476859171520356	3.22163129770626	0.00127463045610563	0.00487673861700629
GATA6.AS1	121.491749558802	-0.365348444371618	0.113473991005379	-3.21966682527541	0.00128339661713009	0.00490110438707288
RP11.108P20.4	0.316486878575964	1.45543776897812	0.452049427102805	3.21964298971918	0.00128350332057989	0.00490110438707288
RP11.400N13.2	32.4359300912246	1.5247914798757	0.473919366429247	3.21740698499887	0.00129354962648411	0.00493465227880974
RP11.621L6.3	1.60893494923319	0.775892168589906	0.241347148085611	3.2148387695664	0.00130517807537998	0.00497416454434005
AC016722.3	0.496132728947999	0.937343488001235	0.291699678301846	3.21338540192454	0.00131180134979882	0.00499454327151031
CTB.41I6.2	3.64725999650334	0.720829570594285	0.22470451913108	3.20789974933167	0.00133708097611998	0.00508584542325909
RP5.933K21.3	3.48574033206576	0.476307284403957	0.148659904799503	3.20400638656637	0.00135529470233902	0.00515011986888827
RP11.302L19.3	4.89129792345442	0.678264210638975	0.211720807265769	3.20357842669456	0.00135731066183632	0.00515277781806726
LINC00466	0.288341424511643	1.51126284937637	0.471944070124006	3.20220751789354	0.00136378713976901	0.00517071807241873
LINC01117	4.48239211212418	0.681164751995368	0.212729745679686	3.20201930303165	0.00136467853061026	0.00517071807241873
RP11.57C13.6	3.66691666088433	0.542641082763112	0.169484105352003	3.20172255466728	0.00136608503079526	0.00517104140283623
RP11.380B4.3	15.9228524988955	-0.470389233333106	0.14697132178043	-3.20055115266536	0.00137165019895001	0.00518709070404863
RP13.539F13.3	0.344088869608192	1.55570999380019	0.487591365773328	3.19060201431747	0.00141976707732229	0.00536334776542737
RP11.1275H24.1	97.8212206942935	-0.339481026434877	0.106408665704066	-3.19035131385831	0.00142099939518349	0.00536334776542737
RP11.893F2.5	0.50188214405228	1.16430854898705	0.365501748450637	3.18550746726264	0.00144500374702837	0.00544869428311082
LINC00636	1.14939650799456	0.89366317540508	0.280947716133341	3.1808878452706	0.00146824459153	0.00553100031881463
EBLN3	2313.17462631769	0.221764618632226	0.0697502439173952	3.17940993718761	0.00147575221450483	0.00555393669958837
AP001056.1	0.705298997096575	1.03491614563521	0.325565061008393	3.17883049989978	0.00147870533832442	0.00555970479750412
AB019440.50	2.1642480221973	-3.26788162148855	1.02843660170213	-3.17752364713585	0.00148538576323575	0.0055794624542272
RP11.406D1.2	0.462499535470639	0.995108451404333	0.31332452658754	3.17596730215216	0.00149337782725438	0.00560410432969668
RP11.3P17.4	0.482871193117848	1.00537510989034	0.316621884644885	3.17531781171079	0.00149672475924139	0.00561128420274982
RP11.736N17.10	3.42378459908895	-0.850940395331346	0.268269276095764	-3.17196366171871	0.0015141195155433	0.0056710658218531
LINC00630	56.3591160910658	0.301398009961061	0.0951135201491535	3.16882404823646	0.00153057022729013	0.00572720064016594
RP11.439E19.7	3.24264855790349	-0.782421269970078	0.247124261309897	-3.16610463830142	0.00154495206942199	0.00577549417356035
RP5.1098D14.1	1.16039326607607	0.811174340538908	0.256397590677697	3.16373620514473	0.00155757902697787	0.00581714151869406
AC226118.1	11.7418685225941	-0.745387279651198	0.235707040347738	-3.16234626912938	0.00156503344911117	0.00583940983777039
RP11.79P5.9	11.9033640917709	0.359184917067189	0.113657416523362	3.1602417867149	0.00157638262546744	0.00587615390102816
AC006262.4	0.813260954692174	1.1550775759463	0.365848639668359	3.15725535290599	0.0015926181378993	0.00593102511107312
AC004449.6	1.9441785096807	0.636719028921809	0.201688816030137	3.15693770955881	0.00159435400773664	0.00593184561433573
SPATA13	3.92024895701487	0.707222374867091	0.224066152092085	3.15631061748425	0.00159778607959305	0.00593896934048165
RP11.462L8.1	8.18013661074659	0.494459357804383	0.156770906485364	3.15402499666317	0.00161035291975597	0.00598000125989075
AP000253.1	3.24807945518577	0.512367138862566	0.162795070621313	3.14731359436805	0.00164778133156142	0.00611319064619089
RP11.321P16.1	1.11167539533532	0.787107956319602	0.250138093563293	3.14669367271098	0.00165127861310777	0.00612036410199223
CTD.2377D24.4	57.8432740163889	-1.51642694852763	0.482522544666835	-3.142706937299	0.00167393343038287	0.00619846305252465
RP13.463N16.6	7.08737380510866	0.652920725665884	0.207864257546007	3.14109185183687	0.00168319234528662	0.00622685712613595
RP4.781K5.4	1.11980335884024	-1.08594062789363	0.345861651107969	-3.13981218910745	0.00169056178466435	0.00624821418807957
C8orf49	2.35849854957314	2.05926894225266	0.656388338365246	3.13727228515566	0.00170527680677435	0.00629665417142907
CTA.228A9.3	65.8662603790323	0.383233254121183	0.122211085679427	3.13583053444468	0.00171368196393606	0.00632172592539656
RP1.79C4.4	3.90603990007452	0.878293314915794	0.280175852683431	3.13479304695174	0.00171975389221328	0.0063381513503981
RP4.594I10.3	2.7743403523716	-0.716215121193356	0.228559145975805	-3.1336095439785	0.00172670453556053	0.0063577813284891
LINC00544	0.339150069026541	1.11069392281202	0.354511107264456	3.13302996733321	0.00173011776994052	0.00636436179656692
CH17.360D5.1	5.28265101359092	-0.769784902449048	0.245899962777997	-3.13047994701823	0.00174520914032383	0.00641248549504078
LINC01116	73.3826074836235	0.621306142110845	0.198483452560737	3.13026670029695	0.00174647663201673	0.00641248549504078
RP11.816J8.1	1.08691655968996	-2.17289776439413	0.695100871368909	-3.12601789739508	0.00177190767739416	0.00649976255793885
LINC00864.1	2.36203282531123	-1.38690442374269	0.44396998877105	-3.12386976331839	0.00178489440956706	0.00654127033618492
RP11.575F12.2	39.0244280980422	0.801171062281473	0.256509212221154	3.12336175119797	0.00178797840615223	0.00654644292018695
RP11.723O4.9	11.5333231103215	0.732811811801508	0.234824451520832	3.12067932898588	0.00180434399057711	0.00660018913936336
RP5.1198O20.4	24.6810026967152	0.425623471537764	0.136422872247488	3.11988352485082	0.00180922564352031	0.00661186663747758
LINC00862	2.09553988098679	0.674386519006068	0.216274959802949	3.11819047207551	0.00181965163996393	0.00664376540934593
U47924.32	3.53850709966862	-0.510109207510204	0.163701323629907	-3.11609702474642	0.00183261964393689	0.00668487724731501
RP3.465N24.6	3.19074283958407	0.412965142801493	0.132637809101648	3.11347982598999	0.0018489514992018	0.00673817147846915
RP11.83N9.5	20.9209608322788	0.454213367278098	0.146116866334237	3.10856219869307	0.00188000069658271	0.00684495137341837
RP11.23F23.2	5.49897650270625	0.581776889542671	0.187289449997971	3.10629824343535	0.0018944553714609	0.00688828298422748
KB.1184D12.1	4.034974107773	0.658260879593085	0.21192196773528	3.10614744959025	0.00189542176137276	0.00688828298422748
C1orf220	24.0347678227245	-0.370647456476766	0.119341767240577	-3.10576477160415	0.00189787625600546	0.00689080488497715
AF186192.1	2.07722735609736	-1.07211714423607	0.346014129792837	-3.09847792885787	0.00194517458310011	0.00705599010032793
RP11.46A10.2	0.600443420722152	0.888684123829805	0.28700865748087	3.09636695850904	0.00195907752336274	0.00709984206152014
RP11.879F14.2	4.72296014544193	0.525713119011804	0.170118637595684	3.09027350819285	0.00199972255580375	0.00724043856005171
AF038458.3	0.703385093122795	0.848097798830327	0.274923599327259	3.08484903044202	0.00203655498627552	0.00736354115881255
RP11.867G23.3	21.4062195184272	0.30590105215711	0.0991667700267683	3.08471327718487	0.00203748468957435	0.00736354115881255
RP11.27M9.1	0.564628935822889	-1.4362932110302	0.465953694033582	-3.08248057569146	0.00205283127460258	0.00741216015571447
LA16c.380H5.1	28.3752806089666	0.656780925360377	0.213095597143135	3.08209523878253	0.00205549061299753	0.00741492189794685
CTD.3051D23.4	10.9016887663586	-0.509831343295934	0.165507677069958	-3.08040903190511	0.00206716490462031	0.00745016891039032
RP11.369C8.1	0.660181457564799	1.8090144662658	0.58751997041338	3.07906889529724	0.00207648655855958	0.00747687984379228
RP5.1009E24.8	12.8601681686604	0.588776103707994	0.191248126606822	3.07859801899358	0.00207977099943427	0.00748182324612659
LINC01096	7.8504928653359	-0.679808789961504	0.221024484139632	-3.07571712069707	0.00209996972788026	0.00754754960048056
RP11.188P17.2	3.04673406419545	0.487954130143177	0.158672372745345	3.0752305628296	0.00210339881779901	0.00754759472488868
RP11.834C11.11	1.1268067923856	0.808756783390365	0.262995954026669	3.07516815756167	0.00210383899970709	0.00754759472488868
CTC.296K1.3	5.3376333994545	-1.00411035331599	0.326606592155372	-3.07437258595906	0.00210945805360453	0.00756082309689388
RP11.497G19.1	18.361517062601	-0.950689293970512	0.309415713422743	-3.0725307498253	0.00212251963907675	0.00760067874414127
RP11.253I19.3	2.8666833573899	0.47437583353098	0.154718695143649	3.06605373765947	0.00216904327696178	0.00776017859783219
RP5.1057I20.2	0.891450202003272	0.730507865889115	0.238306176791629	3.06541725323325	0.00217366515754517	0.00776961226176421
RP11.77I22.2	0.662001490175852	0.929624483336674	0.303377134443202	3.06425362294638	0.0021821382957177	0.00779278219839332
RP11.388C12.5	3.60797158595143	0.502360619714245	0.163981915474013	3.06351232855222	0.00218755191157084	0.00780499378476597
RP11.521O16.1	0.738051462951831	-1.10340071154483	0.360595603008511	-3.05993945111635	0.00221381742871909	0.00789151312933198
LINC01481	2.31633068367456	0.537135092829355	0.17570012129506	3.05711281739711	0.00223480146886719	0.00795601204993033
RP11.84A19.2	0.811901121395128	-1.02931793356894	0.336713449025424	-3.05695521384185	0.00223597681525891	0.00795601204993033
RP11.256I9.2	0.503467229324641	1.67571837118335	0.548573812577257	3.05468167229976	0.00225299515056153	0.00800362095411487
CTB.41I6.1	2.25347673850871	0.738597569484055	0.241796750778623	3.05462156586331	0.00225344667640127	0.00800362095411487
RP1.228P16.8	12.5253649306346	0.299829964879935	0.0982351189085305	3.05216676287749	0.00227195840598122	0.00806178871071651
RP11.254I22.1	0.94986451856714	0.72951869896937	0.239037188452446	3.05190461656764	0.00227394346873557	0.00806178871071651
RP11.672A2.6	0.473861008731014	0.958397955232494	0.314562812172587	3.04676178539077	0.00231320952064917	0.00818768911962925
AC006372.4	0.460525662696794	1.25799161335488	0.412902209050614	3.0467059409718	0.00231363928623146	0.00818768911962925
RP1.149A16.17	1.15722660198051	0.77593366673792	0.254825931237722	3.04495568001699	0.00232714600453295	0.00822804829425653
AC144831.1	24.2778593328822	0.527248263120701	0.173178475483552	3.04453692439843	0.0023303882177422	0.00823068798531524
RP1.153P14.8	1.38753246256249	-1.31406346154662	0.431644858299224	-3.04431626204079	0.0023320983586394	0.00823068798531524
RP11.185E8.1	1.63911990337378	0.985103793495658	0.323944318599606	3.04096641593904	0.00235820132687691	0.00831531530936596
LINC01450	0.89228493280493	-1.21098804150341	0.398495597364218	-3.03889942451882	0.00237444110128533	0.00836504272766047
RP11.6J21.2	0.474635188493998	1.27241813867284	0.418788493214342	3.03833118457148	0.0023789235121703	0.00837329732611019
RP11.542G1.1	1.49890182246621	-1.14947136268181	0.378729703078045	-3.03507053537055	0.00240479438743689	0.00845455985138029
RP4.568F9.6	1.2103525596816	-0.959566197811855	0.316179509474958	-3.03487787493027	0.00240633103588085	0.00845455985138029
RP11.157D23.2	0.505169847210659	1.1491302292934	0.378758731250725	3.03393726528436	0.00241384619745865	0.00847335786264858
RP11.419C23.1	0.582827321731088	1.41720520551898	0.467241386511849	3.03313286543173	0.00242029012258944	0.00848836517904577
RP11.674P19.2	0.839902745578815	0.934948911646336	0.308343004663096	3.0321716319392	0.00242801106538191	0.00850782033115918
RP11.508N22.12	10.5190057051959	0.453024878854937	0.149440788988342	3.03146739201356	0.00243368205218304	0.00851560056036745
RP1.153G14.4	13.1869205425443	0.403564893153368	0.133130168974878	3.03135567438152	0.00243458278667633	0.00851560056036745
CTC.756D1.2	1.92680130181856	0.640558186529582	0.211374207112202	3.03044631263625	0.00244192596297901	0.00853365912419628
RP11.359J14.2	4.99353006628517	0.514045206004636	0.169723495032746	3.02872154444767	0.002455909325171	0.00857486984720723
TUNAR	1.05399379092387	-1.17927328557211	0.389456495961066	-3.0279974728936	0.00246180146003729	0.00858778156380211
RP11.230G5.2	1.3038712466229	0.847513426956522	0.279964694257562	3.02721537515308	0.00246818031269331	0.00860236664637722
RP11.266L9.5	7.18156121843224	-0.511196485894032	0.168892181538444	-3.02676228844656	0.00247188263967357	0.00860760556199496
LINC01353	4.87648661368807	0.444104054899206	0.146823601436285	3.02474568499076	0.00248842271680272	0.00865749912316963
RP11.1246C19.1	90.9873375679397	-0.389053518565452	0.128652893758437	-3.02405571456442	0.00249410502628366	0.00866956223168227
RP11.120M18.5	0.469984217035369	1.05487953300661	0.348986138392855	3.0226975141893	0.00250532529720138	0.00870083692390966
LINC01212	0.835915509987651	1.40703675820747	0.465687402013793	3.02141898647667	0.00251592955540172	0.0087299186878035
C9orf170	0.815741791882851	0.952764706976205	0.315645372489698	3.01846562634876	0.00254058221179079	0.00880765170677517
RP11.191N8.2	2.51957485725178	0.891667998741065	0.295475302726458	3.01774121394688	0.00254666276416806	0.00882091863624229
RP11.545G3.1	0.820430998129334	1.000777932613	0.331738067619447	3.01677145404078	0.00255482354287148	0.00884136104933595
RP4.644L1.2	1.68610692242211	0.741520148272895	0.245924374374095	3.01523649357713	0.00256778952748756	0.008878381811472
RP11.318C24.2	4.30524639119948	0.435779878805838	0.144741523372494	3.01074542157715	0.00260607248739028	0.00900279586553007
RP11.245G13.2	2.70743548799071	-0.910292834868495	0.30244140356348	-3.00981553498654	0.00261406397792152	0.00902243951462507
ZNF888	36.7535353178026	0.355214469374628	0.118058702529004	3.00879530068833	0.00262285769089974	0.00904481497989568
RP5.1063M23.1	0.745841089030304	1.2111013359352	0.403342068425055	3.00266555547809	0.0026762636314632	0.00922085902600964
RP11.160E2.6	1.26968483400153	0.963677896436517	0.321331046378653	2.99901894727262	0.00270850462485889	0.00932373535769365
RP11.214K3.24	6.18757290343804	0.362281675782242	0.120868396812549	2.99732341402768	0.00272361598758424	0.00936751579561047
RP11.418H16.1	0.668037738488824	0.867842470201563	0.290003046534222	2.99252880469017	0.00276676556360658	0.0095075684073364
RP11.396O20.1	0.567790152601321	-1.28615374752636	0.430084994660101	-2.99046412568478	0.00278553846766349	0.00956368207231133
RP11.700H6.4	1.64600032523925	-0.907643079659772	0.303608695736833	-2.9895160856872	0.00279419734625734	0.00958500299145593
RP11.297D21.2	7.67101982034043	-0.742976139756771	0.248590314315685	-2.98875739307069	0.0028011445297518	0.00960042004329994
AC125421.1	0.501286912122675	1.52328758314288	0.509896250171683	2.98744613758187	0.0028131886124996	0.00963326354271517
RP11.99A1.2	0.232528301259693	1.5634045750674	0.523950729206232	2.98387708599224	0.00284621082351388	0.00973507642779374
RP11.340E6.1	0.415649705832411	1.19475091274199	0.40043905149349	2.98360239413717	0.00284876698623367	0.00973507642779374
RP11.406H23.2	0.933069408801302	0.674658292740549	0.226135201369649	2.98342888968325	0.00285038262295647	0.00973507642779374
RP11.575I8.1	3.30367907409664	-0.805697367833505	0.270408154277375	-2.97956017630684	0.00288662525156993	0.00983689767656283
AP001257.1	0.320628848961154	1.12830446429027	0.378695985796899	2.97944659200956	0.0028876956529633	0.00983689767656283
RP11.181E10.3	3.51552978875777	0.567222656383331	0.190378795831063	2.97944240012249	0.00288773516361029	0.00983689767656283
LA16c.359F1.1	0.675816817654129	0.804106283798331	0.270080019860092	2.97728904276176	0.00290809700133147	0.00989764492453164
CTD.2315E11.1	0.988792038282996	0.972399807057506	0.326794081643971	2.97557349314819	0.00292441268522641	0.00993718332472207
RP11.10N16.2	2.10052737060257	-0.724537479750429	0.24349832501461	-2.97553373193412	0.00292479182168621	0.00993718332472207
RP5.1158E12.3	7.97902697586673	0.49161261676709	0.165275216877121	2.97450897996761	0.00293457866373155	0.00996178741530379
LINC00877	6.87431278408098	0.604850100075549	0.203398700245078	2.97371664296161	0.00294216631550176	0.00997888991236905
RP11.297P16.4	122.200599650811	1.97039458883094	0.663230122722694	2.9709063586287	0.00296922300673088	0.0100619383968352
LINC00662	211.351214561655	-0.279445725645323	0.0941325020492487	-2.96864228148446	0.00299118587177267	0.0101268210466073
RP11.145M4.2	0.391815024824519	1.16456564721112	0.392320987232816	2.96840007317791	0.00299354418776818	0.0101268210466073
RP11.1008C21.2	22.729848975549	0.319713606629549	0.107749293683305	2.9671990943091	0.00300526286787827	0.0101576846846939
RP11.297M9.1	1.29000135195841	-1.00194324416069	0.337799426215969	-2.96608924231893	0.0030161295582404	0.0101856178524184
RP11.496D24.2	15.4968671877484	-0.739418071244338	0.249420395294516	-2.96454534269834	0.00303130567330509	0.0102280434528587
LINC01444	1.72499566112911	1.24703338143635	0.420768423908823	2.96370476152119	0.00303959761152909	0.0102471878135442
CTD.2066L21.2	0.766708175861078	-1.28819460054728	0.434710015295177	-2.96334235518491	0.00304317895788832	0.0102504323934379
RP11.395A13.2	40.8634790215835	-0.288334681826455	0.0973431354336891	-2.96204432435681	0.00305603786752543	0.0102848944226092
AC097721.2	10.730380516912	-0.33555953227231	0.113377034402564	-2.95967815740223	0.00307960581005963	0.0103553068217984
RP1.28H20.3	4.54700625474605	-0.498218358969354	0.168419005757406	-2.9582074584088	0.0030943379448576	0.0103959130610924
RP1.78O14.1	8.05658791415189	0.686935498187572	0.232382268844662	2.95605814334638	0.00311598344163542	0.0104596562526252
RP11.445N20.3	1.27913809064143	-0.868055317885319	0.293702172525266	-2.95556314896051	0.00312098798843543	0.0104674781377346
RP11.768F21.1	8.22391553110018	0.423051522918362	0.143227058639351	2.95371228689136	0.00313976577342146	0.0105214411277154
CTD.2062F14.3	1.13828742779228	0.663110185047924	0.224657811812527	2.95164534764221	0.00316085744162733	0.0105830590475016
RP11.42O15.3	10.8550340687988	0.468085031651411	0.158857950850802	2.94656344957535	0.00321326488650892	0.0107493322784581
RP4.550H1.4	0.9243374247945	-0.879572468199878	0.298617024765342	-2.94548667776413	0.00322447033307569	0.0107776062200327
CTD.2541J13.1	2.32752104734401	0.70145156718123	0.238483853559822	2.94129584334847	0.00326842212243288	0.0109151912860088
RP11.439M11.1	1.89841319951448	0.686889028926388	0.233588290190036	2.9405970152338	0.00327580401951854	0.010930517418922
RP11.431M3.1	0.703438544713359	-1.1248839908594	0.383003643647703	-2.93700597766141	0.00331397715810588	0.0110484723993411
RP11.320G24.1	7.26617028350056	0.486340881842061	0.165613624532753	2.93659946887931	0.00331832382410861	0.0110535484660094
RP11.567N4.3	1.31863664804271	-2.26180437153156	0.771089389534927	-2.93325832546566	0.00335424678750291	0.0111637091209918
RP11.883G14.1	0.92035429607617	-1.66003279102451	0.567577530712068	-2.92476833771392	0.00344712737828488	0.011463089684458
CTA.212A2.3	1.08903569794515	0.589703356295608	0.201828691047991	2.92180142096541	0.003480133489503	0.0115630241748003
LINC01140	11.1563688274845	0.550303201640508	0.188366891077762	2.92144335181138	0.00348413629759855	0.011566505062596
CTD.2072I24.1	0.239513932869899	1.59437450859442	0.545930178660239	2.92047329661671	0.00349500147724921	0.0115927421880961
RNU6ATAC35P	2.67439531676162	0.554418853229087	0.189957425486723	2.91864796445054	0.00351552988790831	0.0116509601873608
RP11.794G24.1	22.2327661879626	-0.527024438104376	0.180975319521903	-2.91213431475993	0.00358968243088834	0.0118866472373071
LINC01474	1.15969401456867	0.886099365005561	0.304327918654219	2.91165979422465	0.00359513966115765	0.0118946548045402
CTA.929C8.6	1.13967169234721	1.09800888017767	0.377634757678177	2.90759485945782	0.00364219861587389	0.012040173464975
RP11.4K16.2	6.53515398630643	0.460195950003374	0.158446901666552	2.90441747464299	0.00367937187305527	0.0121527945241674
RP11.867G2.5	1.24389321046707	1.20120878353476	0.413761193111774	2.9031451076908	0.00369435418710236	0.0121919918113985
LINC01060	2.12406265546283	1.0055291623928	0.34639072476389	2.9028755405567	0.00369753549265707	0.0121922105461329
RP11.382D12.2	4.07186252967133	0.515737480723969	0.177854372609557	2.89977397326162	0.00373431834581384	0.0122954663984314
AC005082.12	4.1216595196087	0.645730641622519	0.222701602991168	2.89953297573761	0.00373719032151003	0.0122954663984314
RP11.399H11.2	4.38075786028817	-1.30738588051531	0.450909467449643	-2.89944207184188	0.00373827414770908	0.0122954663984314
RP11.128A17.2	0.698425333684962	1.01374475168162	0.350000585544918	2.89640873058346	0.00377460421449709	0.0124045347569619
LINC01545	2.26405538268558	-0.543409679727816	0.18790386246453	-2.89195587892928	0.00382851707915613	0.0125711542347459
AC092431.3	0.600503052438544	0.835703119157176	0.289666647653476	2.88505123364053	0.0039134996793095	0.0128313960137026
RP5.1028K7.2	33.6578598353215	0.444761817611267	0.154164371907218	2.88498446242133	0.00391432980080758	0.0128313960137026
RP13.516M14.1	102.237594180313	-0.286487640022695	0.0993188911011273	-2.88452314405113	0.00392006943151798	0.0128354992768324
RP11.1C8.5	2.38363158350952	0.721621789348369	0.250206370466001	2.88410637988302	0.00392526129868532	0.0128354992768324
RP11.426C22.4	21.2867417562837	0.646960641483411	0.22432025954189	2.88409367394922	0.00392541968174971	0.0128354992768324
RP11.493L12.4	2.75690259963321	0.539517962566975	0.187139033571883	2.88297931366487	0.00393933309634448	0.0128702418523308
RP11.15I11.2	0.680135810576768	0.761382170167587	0.264143864408909	2.88245260540644	0.00394592491897921	0.0128810259657086
RP5.907D15.3	0.598156175155509	-1.29904558169242	0.451010985586559	-2.88029698434718	0.00397300731334773	0.012948294843489
RP1.249I4.2	1.80278318756278	0.508102517721681	0.176406979110666	2.88028580435546	0.00397314821334448	0.012948294843489
RP11.646E18.4	1.14451307669703	-0.93413823589651	0.324862662298503	-2.87548661113344	0.00403405254061803	0.0131358416339259
CTC.296K1.4	3.86605169356736	-1.03369387732897	0.359623561179037	-2.87437751280805	0.00404824760725033	0.0131711065126998
RP11.365P13.5	9.58586766356606	-0.427618583969853	0.148802211309333	-2.87373809977131	0.00405645188142695	0.0131868377607185
LINC01150	2.2035105488142	0.675050477837742	0.234985339649132	2.87273443886198	0.00406936024093956	0.0132178223925622
AC008063.3	0.305995978342841	1.08201398083221	0.377294324539844	2.86782469402861	0.0041330447134735	0.0134135464415715
RP11.1055B8.10	0.661332762944734	0.822898816371634	0.287144014350321	2.86580522402143	0.00415950080016894	0.0134882238043589
RP11.25I15.3	0.737421693591964	1.3142170802546	0.45887643614502	2.86398903220051	0.00418342496532404	0.0135545739356608
RP11.867G2.6	1.83037076442314	1.552345402576	0.542283944327045	2.86260623943496	0.00420172372026508	0.0136026026808251
RP11.486M23.2	0.261423584887574	1.2122255454305	0.423636223928809	2.86147755304846	0.00421671362365044	0.0136398488619569
LINC01465	14.6624109149959	0.313049613014976	0.109446281391679	2.86030378587881	0.00423235367482163	0.0136791348334037
XXbac.BPG170G13.32	1.25589337973505	1.11598628641944	0.390722054425374	2.85621523991191	0.00428724386218849	0.0138451093041302
RP11.62J1.4	0.420891623928619	1.04846123634986	0.367118456627406	2.85592080001021	0.00429122163202315	0.013846530476289
RP11.428G5.5	1.26629590871168	0.935710705127486	0.327767338854001	2.85480154428774	0.00430637290447886	0.0138839732686411
CTC.1337H24.3	2.57685500059633	0.470670953732974	0.165049948225136	2.85168798169482	0.00434877643267124	0.0140050080498238
RP11.429J17.7	24.5124629696971	0.430369967137465	0.150926494724095	2.8515203240108	0.00435107046208119	0.0140050080498238
CTA.390C10.9	2.20827290334191	-0.945757388294087	0.331812207532376	-2.85027906395459	0.00436808855196931	0.0140382947679049
RP11.74E22.8	25.2891780942916	0.61771528684255	0.216723735331952	2.85024289516054	0.00436858534167301	0.0140382947679049
RP11.620J15.3	28.4452275877576	0.353481137660038	0.124193637594329	2.84620971337246	0.00442430470913615	0.0142056838651016
RP11.392O17.2	10.2927648745981	-0.4175003542928	0.14672615263375	-2.84543925400226	0.00443502177325472	0.0142284223119008
RP11.346D14.1	0.264164130820707	1.30874929093304	0.460102925459851	2.84447070103935	0.00444852768746852	0.0142600633650711
RP11.325E5.1	1.91792871713775	0.502872715141639	0.176828611911246	2.84384246251982	0.00445730802926286	0.0142765168793248
LINC00648	1.4057147948659	-2.05243523888665	0.722654144024582	-2.84013487760036	0.00450944628105593	0.0144317029796017
C17orf100	97.262731630899	0.272512664212028	0.0960287295468749	2.83782432088727	0.00454221752464907	0.014518793864604
CTD.2334D19.1	6.68168706865012	0.565846933734988	0.199403817917824	2.83769357900749	0.00454407830458353	0.014518793864604
RP6.74O6.6	8.30406755596818	0.474907115489556	0.167428903322941	2.83647032300954	0.00456152174240646	0.0145626395593629
LA16c.380H5.4	47.8356840228996	1.06665829985097	0.376136404693627	2.83582840304912	0.00457069966413027	0.0145800476653675
RP11.449D8.5	0.632378796114811	-0.942779695582468	0.332542513251723	-2.83506516614559	0.00458163389217492	0.0146030252882513
LINC01048	0.711476583906877	1.14123620329992	0.402744578807007	2.83364758547575	0.00460200521458567	0.0146560198615853
CTB.12O2.1	1.47402138286331	-0.779178050758312	0.275015907664654	-2.83321083996501	0.00460829796864182	0.0146641286579383
RP11.92G12.3	3.91579428054151	0.65982410162872	0.232916669042454	2.83287625716669	0.00461312400346841	0.0146675608038792
LINC00632	2.41040893454704	0.681103069230827	0.240526504630724	2.83171732061924	0.0046298759520429	0.0147088753866038
RP13.895J2.6	8.78398434811821	1.00238017226781	0.354127358185397	2.83056405866004	0.00464660053927886	0.0147500360995438
RP11.645C24.5	15.5311934230162	-0.412653009164868	0.145852123371074	-2.8292560960186	0.0046656347817808	0.0147984558637683
RP11.456H18.2	4.74247040591974	0.600283418870396	0.212298185134962	2.82754851855556	0.00469059069129978	0.0148655643447347
AP001042.1	0.86578147563685	-1.25533296838669	0.44408919742284	-2.82675862342904	0.00470217568202806	0.0148902229930888
AC012074.2	5.56766116693641	-0.513020300759035	0.18200349535935	-2.81873872667183	0.00482127444706951	0.0152550268276718
RP11.774O3.3	49.2630636035042	0.385096735327732	0.136946143654781	2.81203051835105	0.00492298321631968	0.0155642619617732
RP11.111A21.1	1.8232141909028	0.546745676759043	0.194511223951269	2.81086955113717	0.00494078132375734	0.0156079242140325
LINC01561	8.53444606760615	0.726312837368711	0.258788694664103	2.80658642492647	0.00500694793029894	0.0158041888703146
XXyac.YM21GA2.4	1.39200844832889	-1.15601038205554	0.412309167379705	-2.80374649295863	0.00505126043455616	0.0159220225678425
CRNDE	172.020973946119	0.482315579566261	0.1720299097685	2.80367280442867	0.00505241492827297	0.0159220225678425
RP5.928E24.2	0.248356885126946	1.26472666232538	0.451904236773662	2.79866077679378	0.00513150156735928	0.0161582438734065
RP11.65J21.4	0.286139991923217	0.975466966931978	0.348667411883221	2.79770042649896	0.0051467824061733	0.0161933330689407
LINC00326	0.556227937218961	3.03184461301446	1.08447224596613	2.79568668012657	0.00517895820296398	0.0162814798444988
RP11.352M15.2	444.279453541234	-0.192829073446404	0.0691443520328086	-2.78878994129423	0.0052905367355666	0.0166189091356402
RP11.78C3.1	0.678173241889792	0.960023167251986	0.344675284997835	2.78529737708933	0.00534786520691489	0.0167855207857778
RP3.388N13.5	2.10183000904347	-0.617552973835742	0.221985746204949	-2.78194877100615	0.00540335685557565	0.0169461047537845
MGC45922	5.19871359713432	0.441918888669846	0.158990816896089	2.77952461215838	0.00544385280270362	0.0170594394473835
AC079612.1	1.92192667630819	-0.766620913472435	0.275886592954066	-2.77875378163111	0.00545678693868387	0.0170862912624069
LINC00379	0.49970885340949	-1.29348587361909	0.465552409196425	-2.7783893887516	0.00546291091299143	0.0170917932161858
RP11.813F20.2	0.527910806260788	1.05078025986488	0.378317848225247	2.77750644013829	0.00547777545374058	0.0171246111229558
RP11.455B3.1	0.620786234321354	0.997307839864424	0.359591070249101	2.77344996129507	0.00554653696907244	0.0173257347940539
RP11.539L10.2	32.6106704363441	0.313019829823028	0.113061091755796	2.76859019280592	0.00562994004292937	0.0175646806085224
CTD.2003C8.2	1.63165050250209	0.66381329779345	0.23977787581459	2.76845099047732	0.00563234560598716	0.0175646806085224
RP1.137D17.2	5.55622919288068	0.483887223990067	0.17481462455614	2.76800196332929	0.00564011158973711	0.0175646806085224
RP11.495P10.5	1.69210125628693	-0.928698736707011	0.335544593669015	-2.76773565788126	0.00564472193957804	0.0175646806085224
AC002511.2	6.36498758377704	-0.679674627229172	0.245574474213045	-2.76769248679946	0.00564546964883014	0.0175646806085224
RP11.527H14.1	0.359056308440288	1.44619502712592	0.523508533630253	2.76250516318679	0.00573596545455373	0.0178320641692798
PCAT1	9.61572848731427	-0.421816251451469	0.152776090858335	-2.76100958652363	0.00576229849668781	0.0178997113619334
MIR143HG	50.02518557591	0.518551482431097	0.188002016400287	2.75822298271001	0.00581165396817765	0.0180387102549146
LINC00327	2.45099409467841	0.669646324232936	0.242834724873854	2.7576217716836	0.00582235228931293	0.0180575965613081
AC005546.2	2.97448612410194	0.539412886225223	0.195626974234962	2.75735433896426	0.00582711685552955	0.0180577125274931
CECR7	17.7948020324962	0.80026080813133	0.290254342225251	2.75710193341497	0.00583161692252203	0.0180577125274931
LINC01123	83.4362528812224	-0.336613761485719	0.122123767735222	-2.7563329213322	0.00584534674107715	0.0180859186913644
SCGB1B2P	9.08161530006556	0.381248063403499	0.138376453824925	2.75515127657381	0.00586650043159836	0.0181338752059651
RP11.71E19.1	1.08706597549685	0.995866636536897	0.361482667146391	2.75494989676392	0.00587011238782774	0.0181338752059651
LINC01126	11.3171002426754	-0.399279430593133	0.145012243445603	-2.75341875352001	0.00589764066110869	0.0182045469618134
AC104654.2	4.42367974052895	0.619859769564263	0.225363426619449	2.7504896373934	0.00595062736666345	0.018353629245958
RP11.307C12.13	1.0092077545494	0.59439980240339	0.216242467631106	2.74876535083475	0.00598201934635982	0.0184359241902774
RP11.279F6.2	1.23969813878869	-1.05240629834542	0.382937641870675	-2.74824457894593	0.00599152970000872	0.0184507059369269
AC006273.4	2.93612945400552	-0.577030003001726	0.210052762789251	-2.74707171350404	0.00601299851695614	0.0185022611598792
RP11.502I4.3	35.0000804389809	0.291407296512558	0.106118979868698	2.74604313830681	0.00603188317613509	0.0185457900639377
AC079767.4	6.76930736516131	0.644015804874792	0.234612281483918	2.74502170475221	0.00605068957464094	0.0185890102002705
LINC01394	1.01098259691566	-0.852178020133863	0.310670251638006	-2.74303064307175	0.0060875004448472	0.0186874327381427
RP11.789C1.2	3.5354407248897	-1.23934617462918	0.451886014579101	-2.74260794679281	0.0060953411890842	0.0186968380988053
RP11.255H23.4	2.67187601245787	0.837439394997812	0.305698623583555	2.73942808502348	0.00615461778264234	0.0188638794058435
CH17.437K3.1	3.06552293803629	0.675882078243416	0.246849348359529	2.73803468688528	0.00618075564994801	0.0189233225176786
RP11.696D21.2	1.51394564878814	0.614965375867674	0.224613785664334	2.73787904000998	0.0061836815278771	0.0189233225176786
RP11.476K15.1	1.67556896214749	-2.40012524231105	0.879247000717751	-2.72975084401968	0.00633822086639509	0.019363362009287
LINC01559	1183.54787453335	-0.460492921778241	0.168704293879033	-2.72958625527594	0.00634138574075949	0.019363362009287
RP11.63G10.3	1.53153839289743	0.514466020091221	0.188481000727973	2.7295378213411	0.00634231734693561	0.019363362009287
AC012314.20	0.353443419973333	0.902423274086872	0.330864275020062	2.72747268961616	0.00638215404784011	0.019469798085149
RP11.383M4.6	0.671700243069838	0.680403050788879	0.249769181587019	2.72412731813283	0.00644716474563897	0.0196528059302421
RP4.789D17.5	2.83357910814818	0.462546313229061	0.169878626501713	2.72280464443475	0.00647303221410262	0.0197163020124495
MIR222HG	109.284039308294	0.384192212845435	0.141263581777072	2.7196833607952	0.0065344455129722	0.0198878847105546
RP11.400N13.3	26.2054504869096	0.791356707651555	0.291219889969188	2.7173855045934	0.00657999171334018	0.0200109460497385
FLJ44511	20.9064732184955	-0.521417010558828	0.191927333682057	-2.71674180303362	0.00659280171839239	0.0200343368989036
RP11.439L18.1	0.677737188194942	0.71378240889663	0.26295377058356	2.71447869833761	0.00663801692229007	0.0201412467949008
SPATA3.AS1	35.3820259535886	0.441771154157779	0.162746994560813	2.71446582070493	0.00663827500394023	0.0201412467949008
RP11.764K9.1	2.10798377775448	-0.783974185545061	0.289038611404606	-2.71235106526175	0.00668077957390922	0.0202545091032383
CTC.297N7.1	1.11202239730399	0.72318064684632	0.26665102161064	2.71208654097076	0.00668611344006294	0.0202549907154848
RP5.1139I1.1	0.668947655118442	0.931704363112589	0.343780038729493	2.71017586290317	0.00672475416936689	0.0203562937501176
CTD.2509G16.2	0.470991985228401	0.990144579511933	0.365433118367058	2.70950970162859	0.0067382734465661	0.0203814546134928
AC004156.3	2.59702103142308	0.576518653433275	0.21284706601836	2.708605123002	0.00675667034452417	0.0204213187092414
RP11.106M7.1	0.853576889250092	0.693118258857678	0.256010879128879	2.70737814430438	0.006781696206867	0.020481141167961
RP11.412H8.2	2.90975754179643	1.47130147246768	0.54390797234627	2.70505590517618	0.00682928950312728	0.0206089738745105
LINC00574	6.15356406405558	0.534575965499209	0.197845048300904	2.70199315115619	0.00689251821329294	0.0207837567695135
RP11.367J11.3	6.89068601530548	0.413270060040036	0.152970165888056	2.70163830731848	0.00689987764239415	0.0207899315568366
RP11.627G18.4	0.418559260732565	0.926597398180092	0.343652149240091	2.6963235941607	0.00701095215694718	0.0211083590325317
LINC00997	142.950229450174	-0.256975630896804	0.0954808104609746	-2.6913851029976	0.00711560038439106	0.0214069638005431
RP11.21B23.2	2.59867792822292	-1.31768841645951	0.489671972559987	-2.69096148094955	0.0071246420509557	0.0214177027553307
RP3.395M20.12	59.104226213679	0.347831981401021	0.129312448133467	2.68985690412429	0.0071482663482761	0.0214722290768631
RP11.18B16.2	1.40137796264968	0.719907234081705	0.267708789998237	2.68914305759795	0.00716357122773303	0.0215017007556343
RP11.370F5.4	0.360415561170912	0.972070851292099	0.361538837241805	2.68870381591109	0.00717300318727903	0.0215135130076706
bP.2189O9.3	0.672330085084997	-1.14300044768719	0.425234386674829	-2.68793042967438	0.00718963742208521	0.0215468919372447
CTC.490E21.10	7.22053697243208	0.395795777522325	0.147321001945436	2.68662154272421	0.00721786827280521	0.0216149475285077
CTD.3222D19.12	41.6858305137427	-0.231933414519655	0.0864354971898727	-2.68331208889985	0.00728969283625496	0.0218133469121574
AC015849.16	12.5393424897371	0.488850935515908	0.182386223823115	2.68030624939094	0.00735548317152987	0.0219934004074621
RP11.428J1.5	37.8585687860974	-0.258535184100047	0.0965938026847555	-2.67651937199123	0.00743912651075264	0.0222265199718213
RP11.277P12.9	0.344458066147225	1.03048475263783	0.38526972136134	2.67470993826518	0.00747939308948186	0.0223297822671488
AC108463.1	3.73570988404239	0.440549173002621	0.16473329368785	2.67431776018155	0.00748814623001055	0.0223388752623943
CTD.2095E4.5	20.3232520374476	-0.398575138601618	0.149064642979946	-2.6738408963636	0.00749880187216742	0.0223536256874816
AC024704.2	1.09385026309482	0.649982951213123	0.243117964859804	2.67352908941938	0.00750577662701245	0.0223573894354085
RP11.108P20.2	0.56310313000949	0.843279550159382	0.315582269960144	2.6721385528594	0.0075369521663164	0.0224331792995912
RP11.563K23.1	4.55484355204641	-0.913849555859313	0.342104882672054	-2.67125551883848	0.00755680983074145	0.0224751927640745
RP11.1000B6.5	3.10378582962537	0.40744646213807	0.15264963631729	2.66916104071924	0.00760409815084301	0.0225986637527711
LINC01018	6.03757269822705	-0.931604003572299	0.349635670656817	-2.66449931101769	0.00771030243272662	0.022896907224349
RP5.994D16.3	5.67602903013343	0.319851877002619	0.120066323400597	2.66395995099679	0.00772267562536232	0.0229162641377317
RP11.329B9.4	5.9266629973874	0.42552784745756	0.159837949317033	2.66224541340644	0.00776212626031161	0.0230158804415603
MALAT1	7417.91902456966	0.552979623421388	0.207834323143701	2.66067517172824	0.00779841504201529	0.02310597764909
RP4.669P10.20	9.16651380021804	0.342781400847897	0.128927455057914	2.65871532711104	0.00784392088257597	0.0232232271818475
RP11.146I2.1	0.992057497388752	0.807151509279172	0.303850755497646	2.65640777478806	0.00789780500906208	0.0233650860207626
RP5.905G11.3	1.95103875305325	-0.785834336975468	0.296084277833219	-2.65409005410993	0.0079522600877829	0.0235084184166029
RP4.798A10.7	2.63602211125956	0.54146266852891	0.204283700833295	2.65054268314225	0.00803625723088149	0.02372112160582
CTD.2008A1.3	1.16220728676931	0.718411164787224	0.271043855377321	2.65053477706448	0.00803644532038797	0.02372112160582
AC005355.1	0.489988737751561	0.860296122310006	0.32460515577326	2.65028483685247	0.00804239355414491	0.02372112160582
RP11.148B18.3	0.253347352456629	1.24522457341739	0.470114343823173	2.64876958080173	0.00807853902749248	0.0238097904771126
RP11.33A14.1	0.519200439440403	1.17301733753237	0.443280067420611	2.64622170890291	0.00813964486600295	0.0239679329028486
LINC01482	0.82630819105897	0.741509028145092	0.280246872433986	2.6459136607127	0.00814706077685573	0.0239679329028486
CTD.2066L21.1	0.559695826499876	-1.14062978449659	0.431114798159264	-2.6457681094844	0.00815056686093292	0.0239679329028486
RP11.596C23.2	3.13066098771067	0.415844907876927	0.157288582791361	2.64383403103411	0.00819728392381056	0.0240872141725184
KB.208E9.1	4.05030478181897	0.556259496316751	0.210947073313773	2.63696237913358	0.00836521084023076	0.0245622169757413
GS1.204I12.4	4.18695059267972	-0.656757104615326	0.249215596604938	-2.63529696199725	0.00840637016139538	0.0246645673251136
RP11.146E13.4	1.00534470800408	-1.30541412803331	0.495489330117429	-2.63459584028568	0.00842375187998702	0.0246970523282915
RP11.305L7.7	7.90841007976712	-0.352694365190815	0.133905308679598	-2.63390875737962	0.00844081673592844	0.0247285604075029
LINC00638	40.4861381717724	-0.36389688627569	0.138305937968623	-2.6311009608152	0.00851087484257661	0.024915156420228
CTD.2227C6.2	1.10131981230026	0.685443574230928	0.261101379835605	2.62520088810904	0.00865978580019327	0.0253321387309092
RP13.465B17.5	2.51468637142285	-0.625684933467392	0.238362249530748	-2.62493299462959	0.00866660205299576	0.025333144462603
C22orf34	38.3424880981653	0.496765975732248	0.189313490574971	2.62403896427825	0.00868938438309648	0.0253807839368952
RP11.418J17.3	0.51050761874203	-1.20092496619452	0.458797932254485	-2.61754659680636	0.00885643954784883	0.0258494439897691
CTD.2623N2.11	0.768365764904647	0.648786397254453	0.248305275887965	2.61285788203383	0.00897886305552068	0.0261872354689329
RP11.451G4.2	2.43428283623686	-1.54911138237156	0.593097593685088	-2.61189962472531	0.00900406859587875	0.0262411947016154
CTD.2134A5.4	28.6065422772825	0.29498431960926	0.113002176875673	2.6104304161663	0.00904283666427035	0.0263345704642516
LINC01429	1.66016102715348	0.724207322578363	0.277652175881887	2.60832575965996	0.00909863199959422	0.026477357357927
NBAT1	1.79850035424272	-0.610187889613091	0.234377609766327	-2.60343933971101	0.00922935984870096	0.0268378264842612
LINC01250	0.917503522835065	-1.06057015879529	0.407694221952591	-2.60138628827224	0.0092847840256773	0.0269789492772836
LINC00390	1.88903660374175	-0.735014766864974	0.282624413641085	-2.60067683961087	0.0093040052346824	0.0270147451695452
RP11.89K11.1	3.22017185523201	0.481996182224962	0.185486836383096	2.59854656871429	0.00936193455556712	0.0271627960344623
RP11.299H21.1	22.566081449559	0.252548011156813	0.0972304490537472	2.59741689578343	0.0093927845892018	0.027232117690471
AP001372.2	189.913784302068	0.2294580713249	0.0883559634987335	2.59697322329793	0.00940492554180632	0.0272471343972094
RP4.621B10.8	3.60871709118831	0.470356502477313	0.181199281231441	2.59579673429576	0.0094371875835065	0.0273203788475181
RP11.64C12.6	0.271679854034032	1.83021415778051	0.705835661396334	2.5929749060282	0.00951497128621545	0.0275252014887267
RP5.965G21.3	87.8035226741203	-0.354025492293526	0.136718427424017	-2.58944971035656	0.00961294627371901	0.0277708061854815
RP3.522D1.1	25.2765935618941	-0.412646708639263	0.159359372899747	-2.58940971673413	0.00961406294872956	0.0277708061854815
RP11.112J3.16	25.8859288034222	0.297648808071678	0.114974822328608	2.58881729098022	0.00963061781210398	0.0277981107054388
RP11.111M22.5	2.76741161705996	-0.54124231055605	0.209105072786844	-2.58837484592149	0.00964299815775181	0.0278133344063674
AC011288.2	1.46886000479666	-1.21366950686383	0.469366102083849	-2.58576301414928	0.00971637104792429	0.028004327158745
RP11.253D19.1	0.48070987861146	0.788650965669535	0.305063655139742	2.58520132563243	0.00973221514730876	0.0280293525287465
BLACAT1	210.613885435711	-0.444621473766359	0.172132817249884	-2.58301398228384	0.00979413535597301	0.0281869454288812
RP11.1C8.6	4.33313781321128	0.371723188093992	0.143978738894102	2.58179222119315	0.00982887406933143	0.0282661374778569
AC007163.3	0.67525586717964	0.997957758497675	0.386682259632618	2.58082116165821	0.00985656277331769	0.0283249535203858
OLMALINC	328.853604493027	-0.24629519361951	0.0955143016782743	-2.57862109958274	0.00991955240189119	0.0284799107801597
RP11.862G15.2	0.429359242178948	1.00026362373373	0.387935133657516	2.57843009552416	0.00992503789068416	0.0284799107801597
RP11.96H19.1	40.2650306957187	0.277595847135961	0.107679662271061	2.57797843419282	0.00993802000660272	0.0284962712863319
AC007161.5	0.874578473250476	0.716817122523617	0.278133675757342	2.57723959736902	0.00995928903069796	0.0285222071235478
RP5.944M2.1	0.245682567478926	2.40725618138113	0.9340739492753	2.57715803256134	0.00996163953446342	0.0285222071235478
AC006946.16	2.89592024127428	0.823245405057315	0.319547924923073	2.57628149284806	0.0099869305312057	0.0285737179087274
PCAT18	1.90528932744455	-1.09196049029143	0.423970952008668	-2.57555496459839	0.0100079365452046	0.0286129025843175
AC022182.1	8.26907763211336	0.473750888617134	0.184014960717317	2.57452376029853	0.0100378191836916	0.0286773899890283
CRYM.AS1	14.7097703124319	0.276988286620832	0.107680669912196	2.57231206721402	0.0101021786169756	0.0288402094141813
RP11.85G18.6	1.37391761986826	0.592597186727892	0.230476037916589	2.57118784271342	0.0101350337757102	0.0289129170540303
HIF1A.AS2	5.45160858220052	0.44373544741077	0.172729837227043	2.56895655397108	0.0102005245227883	0.0290785527911096
RP11.536O18.1	7.32622841225407	0.758355723749644	0.295539252159694	2.56600677645306	0.0102876818333256	0.0293004136367546
RP1.29C18.9	4.39802464585963	0.486564184467752	0.189647632794852	2.56562224003125	0.0102990924606888	0.0293004136367546
RP11.475O6.1	3.09668264064092	-0.688926781911552	0.268536805932115	-2.56548363834233	0.0103032080497852	0.0293004136367546
LINC00086	43.0914958934836	-0.474513731271457	0.184973080645517	-2.56531236661845	0.0103082957531454	0.0293004136367546
AC005307.3	17.2578710011813	-0.750553296885663	0.29271551733661	-2.56410491563575	0.0103442271173901	0.0293812082274781
RP11.328N19.1	5.45416905455942	1.29526294625171	0.505310980974236	2.56329863197205	0.0103682825540238	0.0294135066110313
RP11.756H6.1	0.467966823311706	0.767264450093736	0.299336155675197	2.56322009736197	0.0103706282890197	0.0294135066110313
RP4.550H1.5	0.469372383307048	-0.860677811066229	0.335867823856504	-2.56254916348862	0.0103906875415485	0.0294490594045047
AC159540.1	8.87775129191374	0.507649301032587	0.198158246758469	2.56183787118055	0.0104119911063933	0.0294880847977015
LINC01050	5.26156136694522	0.750407562604314	0.293062960178968	2.56056774334789	0.0104501287547896	0.0295411713761445
LINC00664	3.24105119736114	0.568669648175956	0.222088472328081	2.56055454934143	0.0104505255776181	0.0295411713761445
RP11.687F6.5	2.45858803433515	0.531017940619603	0.207391640489279	2.56045971460964	0.0104533782207358	0.0295411713761445
RP11.402G3.5	0.816137662998877	0.622881240613204	0.243404284436336	2.55903975583521	0.0104961737173781	0.0296407099060735
RP11.44N11.3	1.93121753117729	0.508545315449116	0.198892312355466	2.5568877420472	0.0105613294163826	0.0298032035585591
CTA.929C8.7	0.572800661843114	1.05603553601484	0.413610885540862	2.55321021020495	0.0106735056600326	0.0300980555859997
RP11.1223D19.1	2.15129108339378	-0.67147238945384	0.263087202341407	-2.55228070190383	0.0107020257828558	0.030156752277968
AC007461.2	3.76677785823817	-0.555540680002483	0.217713379493575	-2.55170665805993	0.010719673009285	0.0301764719995198
CTA.150C2.13	1.84382098563919	-0.828346976515769	0.324644412700418	-2.5515516180473	0.0107244436768861	0.0301764719995198
RP11.109M17.2	16.8399942691226	-1.15074915981952	0.451197392025065	-2.55043397891713	0.0107588899436593	0.0302516488789385
FAM225B	7.43409429315119	0.489678843034876	0.192115950785199	2.54887135104349	0.0108072159122606	0.0303657164971917
RP11.469J4.3	2.11237897834526	-0.547127789885802	0.214723444472467	-2.54805799725311	0.0108324460414357	0.0304147731751645
RP4.710M16.2	1.86641995730297	-0.601130514720512	0.23601671021847	-2.54698285627349	0.0108658771153829	0.030486769196852
CTC.1337H24.4	9.08112823112871	-0.333865209589843	0.131149284265772	-2.54568838449222	0.010906249842451	0.030578124558276
RP11.932O9.9	0.600367844027109	0.701008791571621	0.275495618593955	2.54453698809932	0.01094227222189	0.0306571606846654
RP11.989F5.1	2.08329688058004	0.679345334812063	0.267220981576431	2.54226045726037	0.0110138066823724	0.0308355074068709
RP11.574K11.29	14.7025002321994	0.291692738217552	0.114810862815373	2.54063710579914	0.011065070048506	0.030956886468801
RP11.196G11.2	5.24999216720245	0.379921876962535	0.149579767572519	2.53992824783835	0.0110875212895166	0.0309975416622627
LINC01010	4.33152948491304	0.848095703269786	0.333943845629864	2.53963567338742	0.0110967996200429	0.0310013374110264
MIR646HG	6.24054245286725	0.783660161721084	0.308712901919652	2.53847557665421	0.0111336573693809	0.0310821219284998
RP11.705O1.8	6.91456950641552	0.374373532490446	0.147625063626437	2.5359754183598	0.011213460503437	0.0312715768356471
C10orf95	76.6133014689277	0.304463816397971	0.120075240880856	2.5356086247628	0.0112252109045034	0.0312715768356471
LINC01108	0.614000093739518	0.856881011693524	0.337940145653596	2.53559993600721	0.0112254893853051	0.0312715768356471
IQCH.AS1	237.591963381569	0.192250131349488	0.0758324276593369	2.53519684498479	0.0112384154860833	0.0312853187855834
CASC9	245.386398965711	-0.535141807598184	0.211227672060151	-2.533483432255	0.0112935078847081	0.0313933964486673
RP11.571I18.4	2.85853062509647	0.391254000581609	0.154443318186811	2.53331775809399	0.0112988476000225	0.0313933964486673
RP11.357H14.17	1156.48123219171	-0.388767105019066	0.153466254461757	-2.5332416327131	0.011301301889671	0.0313933964486673
RNU12	1.22435174773078	0.732782732760841	0.289424469286469	2.53186171358421	0.0113458727487896	0.0314948552757182
LINC00618	4.68859216768245	-0.502721736499928	0.198608216595044	-2.5312232551031	0.011366547469079	0.0315298843330796
RP11.104O19.4	2.33571994385122	0.471294325289465	0.186239306530675	2.53058462291815	0.0113872612669745	0.0315649720955653
LINC00524	3.75857624527597	-0.996287928749352	0.394557310424472	-2.52507785922792	0.0115672658737	0.0320412446069794
CTD.2270P14.5	38.7764442078148	-0.304969466069938	0.120823105608605	-2.52409888434633	0.0115995295370552	0.032107891519119
RP11.650K20.3	3.19857385553787	0.539043213998486	0.213613585190689	2.52345005827833	0.0116209565975285	0.032144469344683
AC018647.3	2.78566345001651	-0.5596729243208	0.22183514936331	-2.52292265642807	0.011638399569144	0.0321582737742721
RP11.131L12.4	3.47762917573051	0.449445156134078	0.178153133852205	2.52280241394426	0.0116423796469452	0.0321582737742721
RP11.6L6.2	0.827714239837355	0.746682862667128	0.296099084575006	2.52173310072488	0.01167782752711	0.032222555958121
LINC01268	42.4717591255199	-0.34159105159257	0.135465785286626	-2.52160389333596	0.0116821172469529	0.032222555958121
CTC.436P18.3	6.64253212025792	-0.646411070365843	0.25656288336514	-2.51950345228179	0.0117520487930103	0.032392618997072
RP11.474N24.6	1.2543449110027	0.673421976634689	0.26732448298019	2.51911822339368	0.0117649147239307	0.0324052612452249
RP4.534N18.2	1.86565429220767	0.530002001625325	0.210505387325426	2.51775979873608	0.0118103833476386	0.0325076233633317
CASC18	2.35705433721721	0.59216015671284	0.235338759108702	2.51620327631337	0.0118626741530802	0.0326193931439653
XXbac.B135H6.18	10.1953981271382	0.335278810933489	0.133255744086537	2.51605522322368	0.0118676586195725	0.0326193931439653
XIST	1434.40142146067	-1.18561781043149	0.471788449229274	-2.51302848208418	0.0119699670525138	0.0328775095042379
MIR325HG	0.861084619318956	-0.895918990668424	0.3570907034237	-2.50893955535266	0.0121094203518856	0.0332372168704631
RP11.1006G14.2	0.414408277707165	0.783010268580254	0.312269770251846	2.50748020837482	0.0121595390949068	0.0333513917431431
RP11.353N4.5	0.271441959430535	1.31897228267377	0.526268434153363	2.50627283925109	0.0122011429573027	0.0334420683017386
RP11.89H19.2	69.0126832146288	0.234106577209452	0.0935308879336422	2.50298679272182	0.0123150139563821	0.0337305560708743
RP11.655C2.3	0.806100702452847	0.635292465692488	0.253905853327204	2.50207885075338	0.0123466423114756	0.0337935370679128
RP1.302G2.5	5.18237876652512	0.575141131396842	0.229969699679763	2.50094309031901	0.0123863080598475	0.0338784135193874
RP11.278L15.2	4.10984486307823	-0.516984263671636	0.206827444261251	-2.49959218670524	0.0124336344894876	0.0339841099105128
LINC01290	3.66645481135364	0.387958035869597	0.155239387240712	2.49909538272034	0.0124510793412286	0.034008042248129
RP11.57A1.1	5.67223309964562	-0.447253668263905	0.179196446428061	-2.49588469625963	0.0125643434901927	0.0342934730966628
RP11.468N14.13	1.12168985123548	-2.09381926073837	0.839271364991558	-2.49480602827362	0.0126026001200513	0.0343739211636801
AC002064.5	0.867241786177784	0.707113376188709	0.283594460746339	2.49339628964469	0.0126527541255071	0.0344746150714267
RP5.906C1.1	2.25075704589414	0.568697688714338	0.228092789363722	2.49327341868524	0.0126571338420133	0.0344746150714267
LINC01106	79.524108952613	-0.285174978461851	0.114396204807141	-2.49287097367104	0.0126714883303834	0.0344795075704016
RP11.83M16.6	2.1661077293893	-1.0007142110317	0.401453239217985	-2.49272919800335	0.0126765486443045	0.0344795075704016
RP11.466F5.10	0.823206139265303	0.600533991925905	0.241165970842711	2.49012739992896	0.0127697312139937	0.0347088388691469
BARX1.AS1	1.77518355250872	-1.46260402730615	0.58776170427495	-2.48843028844553	0.0128308388996497	0.0348507310570637
LINC00534	0.742230570661557	1.57643002129738	0.634891587595908	2.48299087922509	0.013028442343425	0.0353629149321536
CTD.2509G16.5	1.83223998925446	0.502654503843569	0.202536653012958	2.48179525219769	0.0130722363654392	0.0354571955192856
CTD.2066L21.3	4.27549203908819	-0.821707734050763	0.331217804928821	-2.48086824386554	0.0131062808406395	0.0355249191206808
AC017104.2	0.567473455101411	0.797697068583014	0.321587028323867	2.48050138322017	0.0131197754752103	0.0355368866505005
RP11.70P17.1	5.06094328971172	0.459211852537873	0.185213223952223	2.47936860413558	0.013161521298093	0.0356253073034137
AC004951.6	7.49507140322314	0.306652276727121	0.123874621380004	2.47550525935752	0.0133047802116032	0.035988189183286
LINC01526	0.728266582503252	0.682327422706042	0.275670350776593	2.47515708810851	0.0133177584101786	0.0359901566454285
RP11.28H5.2	7.6938604654329	-0.364865625606435	0.147420902593648	-2.47499248198306	0.0133238980529448	0.0359901566454285
RP11.309M7.1	0.526706239112864	1.142161921015	0.461627735179356	2.47420558596037	0.0133532830638506	0.0360446551116628
RP1.167G20.1	0.477696111003523	0.988293211167593	0.399839162290991	2.47172689514676	0.0134462194041161	0.0362487839993827
RP5.1185H19.2	0.591466461939046	-0.858066171560563	0.347157014679425	-2.47169475274157	0.0134474283002309	0.0362487839993827
RP11.282I1.1	1.14811746432555	0.84230288782478	0.340998938288365	2.47010413596211	0.0135073725095587	0.0363853103939524
CTC.548K16.1	19.4218685693622	0.495885273722092	0.200833337856569	2.4691382367814	0.0135438886331203	0.0364406953980856
RP4.529N6.1	0.809424647937878	-0.818642787205696	0.331559456509744	-2.46906782820606	0.0135465538590226	0.0364406953980856
RP11.434D9.2	1.24527643080228	-0.812226114844324	0.329111881669951	-2.46793312572915	0.0135895705145647	0.0365081562988989
LINC01521	29.7859987244827	0.247577789524311	0.100318635260205	2.46791425025019	0.0135902871046233	0.0365081562988989
LL22NC03.102D1.18	0.473259164617096	0.825025576710592	0.334492828889981	2.46649705301142	0.0136441851187713	0.0366278055931898
RAB30.AS1	163.841779706644	0.228800249984391	0.0928004970506893	2.46550672955357	0.0136819605077725	0.0367040393608098
RP11.834C11.6	0.415505234063751	1.09304519986224	0.443754365636034	2.46317621753553	0.013771221414634	0.0369181922033407
AC023115.2	1.44875090812871	0.692474604136612	0.281178071439535	2.46276176727218	0.0137871490158582	0.0369355929144895
RP11.218E20.3	1.93567966194069	-0.584861216061757	0.237770133941713	-2.45977577741169	0.0139023842005071	0.0372188315737242
LINC00562	12.6005523698662	-0.393286042335321	0.160111699725275	-2.45632294835502	0.014036695066311	0.0375527166709099
LA16c.444G7.1	0.311640278997753	1.06489598412152	0.433615314296607	2.45585418459897	0.0140550174248711	0.037576050683706
RP11.563N4.1	5.54416494818806	0.350144287201006	0.142788990787861	2.45217985832821	0.0141993668276547	0.0379360558112222
RP4.676J13.2	0.515039098179557	0.76175353489499	0.311173511319132	2.44800250402341	0.0143650657251223	0.038352569746336
AC068196.1	0.968507182801271	0.567794137130575	0.232177077384556	2.4455219418157	0.0144642647067325	0.0385910920669061
RP11.69I8.2	0.324341355499823	1.17755809098499	0.481670817830133	2.44473621277233	0.0144958121540806	0.0386489160565883
RP5.902P8.12	5.33942914975703	0.355432461457255	0.145409099692428	2.44436188800476	0.0145108628228939	0.0386540712579179
AP001063.1	0.372788426350235	1.00542621252409	0.411352365267785	2.44419698880198	0.0145174973809758	0.0386540712579179
AC011294.3	0.870430908431867	1.30934681751034	0.535804063378987	2.44370453119204	0.0145373268551339	0.0386805556159036
RP11.6I2.3	2.1400783299491	0.608863160004709	0.249190697889131	2.44336231312937	0.0145511207904127	0.0386909556886381
RP11.738B7.1	2.16353811466115	0.538369662993689	0.22094294062611	2.43669094594311	0.0148223415094462	0.0393853663733688
RP11.114F10.2	0.368597413957644	0.88137858133146	0.362585453584093	2.43081616380135	0.0150648560816642	0.0400026097039579
AC005624.2	3.57055038924438	0.410383640875343	0.168852746282604	2.43042325286493	0.0150811996681575	0.0400188579668938
RP1.278O22.2	0.883191837788619	0.665522961913382	0.274007555845615	2.4288489412619	0.015146841734778	0.040146059575161
LINC00866	2.74407292588032	-0.647004337519364	0.266390483324922	-2.42878172464667	0.0151496499725377	0.040146059575161
CTC.332L22.1	4.35261524799464	-0.388875002023694	0.160273313038244	-2.42632410007586	0.015252642233424	0.0403916384990673
LINC01287	1.61294199718953	-0.664284367287901	0.273885138613294	-2.4254122390548	0.0152910123221955	0.0404658703374395
LINC00863	46.0661942800462	0.223515497842146	0.0921784265801043	2.42481355057529	0.0153162506514009	0.040479710934995
RP11.353N14.4	118.00471884012	-0.489696809883253	0.201953691250351	-2.42479752091385	0.0153169269020766	0.040479710934995
RP11.159D12.2	424.900963781769	0.308907163831832	0.127448053370831	2.42378879599687	0.0153595353503076	0.0405649266944021
RP11.246K15.1	0.561282041637745	0.995844088533976	0.411072403807621	2.4225515488508	0.0154119390012293	0.0406758794678433
RP11.284N8.3	37.1993412674308	0.542823517377254	0.224130203173901	2.42191150362756	0.0154391098532616	0.0407201320523354
AC004510.3	1.16299156812146	-0.749125681305498	0.309431868983511	-2.42097132323955	0.0154790983298024	0.0407981083251493
LINC00511	1260.54686042401	-0.238301932160726	0.0984426527848302	-2.42071831080773	0.0154898752030419	0.0407990387245666
LINC01118	1.04889569433702	0.615591027799042	0.254330895871865	2.42043352888272	0.0155020131721685	0.0408035504746923
RP11.506M13.3	9.6662058316403	0.361448824323118	0.149502673831459	2.41767464795041	0.0156200361416228	0.0410865735606932
RP11.890B15.3	168.960942130196	0.215169386420447	0.0890120584866552	2.41730603784099	0.0156358647406233	0.0411005873705839
RP11.439C15.5	3.95151393468051	0.429346853542438	0.1777919874155	2.41488303147798	0.0157402634984763	0.0413472425053934
RP11.2B6.2	3.43864966141837	0.515474054194382	0.213534504634829	2.41400824225531	0.0157781054343989	0.0414188495440893
RP11.47P18.1	1.64500799993729	-1.59942731684569	0.662963941429874	-2.41254043680876	0.0158417800658107	0.0415581281351092
RP11.108M9.3	5.31777102570825	0.61462806041132	0.254819475174705	2.41201368141085	0.0158646861989716	0.0415903427881948
RP11.166O4.6	9.42256273823957	-0.336911478749035	0.139948986236677	-2.40738777613766	0.0160670994687662	0.0420927893713191
RNF139.AS1	69.2323732796819	-0.234440560245694	0.0975703783359872	-2.40278416712078	0.0162707874767511	0.0425979011264239
CTD.2151A2.1	0.476830483739738	2.44804027990414	1.0194652711129	2.40129835637435	0.0163370102118167	0.0427426858081889
LINC01206	0.536343982141774	1.11672854253006	0.46566723821901	2.39812563752841	0.0164792118430138	0.0430790924009024
AF127936.3	2.16662229631535	0.582851503261806	0.243063507759148	2.39793915851554	0.0164876035811323	0.0430790924009024
RP13.631K18.3	0.997116515287462	0.65980881565009	0.275191406902685	2.39763596936519	0.016501255402332	0.0430859997629935
RP11.75L1.1	0.402386530726617	0.895072433824896	0.374021722172174	2.39310280864614	0.0167065590630133	0.0435929814484226
LINC01021	39.64476725665	-1.04614715763171	0.437480646564367	-2.39129928568803	0.0167888609135254	0.0437785487112182
RP11.399K21.13	2.21956879447903	-0.616333463405793	0.258176222235205	-2.38725881907242	0.0169745363377674	0.0442332458229173
RP11.146N18.1	1.04657387267184	-1.35607031276775	0.568144578224445	-2.38684018952661	0.0169938766648794	0.0442541804832589
AB015752.3	0.32027860155584	0.960246752439407	0.403305849940387	2.380939310901	0.017268556671916	0.0449395816581645
RP11.180I4.2	1.02690523828108	-0.925893297995361	0.389351185329415	-2.37804155446965	0.0174048643938481	0.0452642121179545
RP11.775C24.3	1.94736678188387	0.537473084650928	0.226045057211242	2.37772544678406	0.0174197907217678	0.0452729487948203
RP11.370I10.11	2.36753558674007	-0.440375577910531	0.18536940050246	-2.37566489785722	0.0175173633684094	0.0454882617137894
AC084809.3	4.59579229528585	0.443021510973554	0.186497249293449	2.37548549724973	0.0175258811099628	0.0454882617137894
LINC00403	1.96349852761959	-1.39706647409032	0.588419840080601	-2.37426813123594	0.0175837762701015	0.0456082838443852
RP11.718B12.2	0.485315196587153	0.820426255171375	0.345666680121706	2.37346062652759	0.0176222717802314	0.0456778620846528
AC019186.1	2.29103420119868	0.374212783096324	0.157734151722101	2.37242714409508	0.0176716478995618	0.0457731343508832
RP11.259N19.1	71.2556015365095	-0.266619959266977	0.11239344301954	-2.37220207962331	0.0176824167446437	0.0457731343508832
CTC.281F24.1	5.29655929839065	0.446229450743196	0.188422809083638	2.36823478491461	0.0178731896370016	0.0462350735077403
RP11.480C22.1	0.733596388982509	-0.919433777714535	0.388274250117734	-2.36800091027345	0.0178844918984974	0.0462350735077403
AC018685.1	1.71668201797429	-1.00266796325221	0.423831571693278	-2.3657226837689	0.0179949178119823	0.0464898404726724
AC128709.3	0.447165323783842	0.860723975659568	0.363906227183225	2.36523563315172	0.0180186025511228	0.0465203234730176
RP11.30L15.6	1.6391624202101	0.431813877792638	0.182794773822488	2.36228787488188	0.0181625323604161	0.0468610096629325
RP11.472G21.2	0.667348840123685	0.774812319254708	0.328438117889823	2.35908159574409	0.0183202270458647	0.0472367382460568
RP11.568N6.1	25.291997905798	-0.317211818588113	0.134686375113559	-2.35518862483796	0.0185133054671906	0.0477031452261908
RP11.309L24.10	3.95127483475031	0.330590674904568	0.140386724960571	2.35485709206065	0.0185298303784686	0.0477143132245566
AP000688.29	1.33198412287104	0.88263919288731	0.374944643201528	2.35405201512081	0.0185700123529019	0.0477863434248904
AC010745.1	2.24686570879992	0.695607369987475	0.295642794597764	2.35286427641127	0.0186294324691535	0.0479077520921595
RP11.114M1.1	2.08922508369696	0.543064084369373	0.23086956665207	2.35225496476022	0.0186599795831331	0.0479547997953925
LINC01016	1.87303919932184	-0.675122476063848	0.28722517165736	-2.35049899062894	0.0187482585100685	0.0481500549923938
CTD.2001C12.1	1.78157648721215	-0.539899232748495	0.229816306370636	-2.34926425054353	0.0188105517485921	0.0482783603567144
C5orf66.AS1	9.35516109908813	-0.505723749510513	0.215301136791994	-2.34891351270059	0.0188282796268236	0.0482788083132516
RP11.127B20.2	16.6064216252627	-0.371412925652496	0.158130631436075	-2.34877279803085	0.0188353960895082	0.0482788083132516
CTD.2193G5.1	0.416296306326213	0.772809288698225	0.330094535893481	2.34117564717159	0.019223120956834	0.0492403765870735
RP11.81H3.2	3.58838368422477	1.0417799311003	0.445050200172343	2.34081443103918	0.0192417282994862	0.0492558041623212
RP11.110L15.1	0.516144710823891	-1.34768744199743	0.576002167168884	-2.33972633926269	0.0192978743818385	0.0493409298821565
RP11.567M16.2	0.995734858180623	0.878291832283606	0.375389496742812	2.33968142397267	0.0193001951072002	0.0493409298821565
RP11.484N16.1	0.806152262804393	0.75441399168577	0.323197223331767	2.33422176065959	0.0195841130374669	0.0500340851361915
RP11.1007O24.2	7.17819042767508	-0.308829405315669	0.132417963040172	-2.33223195875608	0.0196884917715146	0.050267943113965
AC005522.7	0.50647320321501	0.707207738269755	0.303528901497149	2.32995189183459	0.0198086939203099	0.0505418696245717
RP5.963E22.6	8.88990561145758	-0.333027365764291	0.14346969707934	-2.321238369801	0.0202739823964395	0.0516953531593904
RP11.284J1.1	0.305582963772949	0.88978906397374	0.383471318544923	2.32035362475096	0.0203217554278757	0.0517834314744177
RP11.767I20.1	0.423684151226441	0.934986230716595	0.403408831219547	2.3177138385643	0.0204648784274115	0.0520959193654228
LINC01500	0.564805382816014	0.777738803017099	0.335579227281022	2.31760114986439	0.0204710076607103	0.0520959193654228
CTC.523E23.5	17.4578014131678	0.359733995762859	0.155318242858678	2.31610910052709	0.0205523125427996	0.0522688442446508
RP11.209K10.2	1.64837863521188	-1.7555666203332	0.75835475314055	-2.31496751759374	0.020614709790692	0.0523934896888107
RP11.223C24.1	10.2467615878329	-0.529729838997359	0.228902252821102	-2.31421854730005	0.0206557370873664	0.0524636956261856
GACAT3	1.3135761446949	0.938374818316688	0.405658737214173	2.3132123931581	0.020710964517575	0.052569854164584
AC012506.2	0.770441601910494	-1.53094048288297	0.662795252128073	-2.30982415454471	0.0208978914569418	0.0529756397343645
AC019117.2	7.44357153719483	0.639107775962165	0.276691118027009	2.30982396731571	0.0208979018267396	0.0529756397343645
CTD.2012J19.3	12.4232214020492	-0.326212268587853	0.14146413613758	-2.30597151684153	0.0211122239303389	0.0534843006235251
RP1.167O22.1	0.750390839694781	0.727680534205709	0.315877069676407	2.30368267931308	0.0212404628329282	0.0537743670944895
CDC37L1.AS1	13.5718366748711	0.269730346884854	0.117263704756571	2.30020318260275	0.0214367116101877	0.0542361274998542
HCG20	3.22828756217425	-0.407116824305338	0.17712916008184	-2.29841785574569	0.0215380182115445	0.0544572372609724
GDNF.AS1	2.76873518661339	-0.620045907490893	0.270071654509239	-2.29585703326627	0.0216840571610246	0.054791090851033
RP11.805I24.4	1.11829067758793	-0.66374595564016	0.289531793299882	-2.29248038039362	0.0218779384130059	0.055245323192584
FALEC	5.55310195298136	-0.366521126807237	0.160020395365956	-2.29046507458645	0.0219943709431111	0.0555035253844855
RP3.400B16.1	3.94964332220895	0.389007894434948	0.169884946253871	2.28983145954337	0.0220310887103272	0.0555603616058122
AP000265.1	0.779728675921279	0.54679139937512	0.238966547125464	2.28815039574572	0.022128764282419	0.0557707555707584
AC062028.1	2.39972626911452	0.459991039909139	0.201064735872939	2.28777581465019	0.0221505799718527	0.0557898133911399
AC098973.2	6.07806926045511	-1.84924767190676	0.808603551550861	-2.28696456793938	0.0221978913008703	0.055873020290422
HCG22	0.673824501518653	0.881572814227292	0.38589768186598	2.2844729462082	0.022343750781532	0.0561795980703623
RP11.467L19.16	0.451918198134246	0.810184532906875	0.354660629009762	2.28439377432157	0.0223483991301876	0.0561795980703623
AC009404.2	68.9139048307255	0.231876485666207	0.10151553072719	2.28414789348188	0.0223628406743437	0.0561798192550585
CTB.129P6.11	5.02766448236332	-0.346246610219479	0.15164020554922	-2.2833430551312	0.0224101687420013	0.0562548233059218
RP4.569D19.8	0.599199357856445	0.938645441676505	0.4111183228193	2.28315156386029	0.0224214420943378	0.0562548233059218
RP11.77K12.9	13.1221268938647	-0.278188789001253	0.121859141022709	-2.2828717375368	0.0224379247177583	0.0562601136100615
LINC01511	11.1528043857289	-0.792053884612754	0.34706471444607	-2.28215042222574	0.0224804609693108	0.0562993751323567
CH17.353B19.1	0.432610908388918	0.973555803679833	0.426601795417855	2.28211839269509	0.0224823513878062	0.0562993751323567
RP11.94A24.1	2.02547501426338	0.863608318499142	0.378873087911816	2.27941320208035	0.0226425142640033	0.0566641949036503
RP11.551L14.6	0.719580541805805	-0.805501513109685	0.353697809529171	-2.27737207132252	0.0227640164309695	0.0569318596235237
RP11.351M16.3	0.724152380000332	-0.850655259377729	0.373720802912607	-2.27617850745293	0.0228353277448927	0.0570737374160344
AC104654.1	6.55605145896526	1.09728508840066	0.482161433754484	2.27576287024109	0.0228602061504883	0.0570922893638889
RP1.290I10.7	0.348241198236024	1.05756603432909	0.464748311757183	2.27556724268777	0.0228719237921763	0.0570922893638889
LINC01422	5.49966092545358	0.419384930362213	0.184511976406197	2.27294151052261	0.0230297048587233	0.0574494995647183
RP3.333B15.5	1.55718920187227	-0.888615692619181	0.391017360084846	-2.27257350524376	0.0230518937685965	0.0574573130316181
RP11.295M3.4	151.791493494461	-0.494810989744674	0.217778972762616	-2.27207881214514	0.0230817505850768	0.0574573130316181
RP11.85G21.3	1.23176764992064	-0.862310258593994	0.379529973664147	-2.27204784451904	0.0230836207284592	0.0574573130316181
RP11.398E10.1	0.852821336663268	-1.5894011087745	0.699586071947966	-2.27191645532462	0.0230915568213427	0.0574573130316181
RP11.550H2.2	0.224438115664485	1.92544443292435	0.847848390027038	2.27097728269903	0.0231483532054139	NA
RP11.142A22.4	3.30407002985001	-0.857164689382731	0.377987195494939	-2.26770827054169	0.0233469934359908	0.0580559925720891
RP11.1094M14.11	299.70861736843	-0.21744322097483	0.0959115558649908	-2.26712223583269	0.0233827595804194	0.058108013331912
RP11.571L19.8	22.4275754703252	0.240120634371124	0.106136741282117	2.26237051816835	0.0236745208509073	0.0587957326208447
RP11.757G1.6	19.4082363566164	0.393304765448973	0.173869493838463	2.26206884696162	0.0236931499983646	0.0588046855381097
LINC01167	0.903425731745956	1.37140793946389	0.606858756743691	2.25984699771434	0.0238307483921338	0.0591087130588159
FLJ42969	0.593301064179942	0.817026279892477	0.361702605534398	2.25883437772133	0.023893689214329	0.05922729549391
LINC01402	1.17242288319269	0.615469585700839	0.272520801520435	2.2584315849177	0.0239187654220678	0.0592519290265655
RP11.27G24.1	0.31651775761389	0.861283591976294	0.381536829469709	2.2574061675078	0.0239827066941887	0.0593489501635884
LINC00404	1.15051870194818	-1.2678771071144	0.561674305567892	-2.25731726473137	0.0239882573221249	0.0593489501635884
SCARNA2	0.919992169208514	0.822207768270702	0.364709847730855	2.25441614309649	0.0241700006672547	0.059760822875322
RP11.34F13.2	0.549780267326995	0.793530987219591	0.352083520378192	2.253814624346	0.0242078324035585	0.0598165757749546
RP3.369A17.4	0.83351523672124	0.77684729803169	0.344972155862653	2.25191304524004	0.0243277675872194	0.0600750046286288
RP11.64C12.8	1.41941011737807	0.736394267723746	0.327098656924567	2.25129101613391	0.0243671114401227	0.060134220792333
RP5.839B4.8	2.47003941270313	0.953689610248561	0.424038546188204	2.24906348449105	0.0245084573324334	0.0604449287959322
RP11.185E12.2	0.240263650656895	1.26175842492476	0.561738071732787	2.24616861205905	0.0246932098960763	0.0608622314441075
RP1.136B1.1	5.92341567696487	-0.370240304759196	0.164934488973918	-2.24477189132798	0.0247827801326225	0.0610445572303868
CTC.448D22.1	0.182552428363682	1.28086002122829	0.571526721043036	2.24112009827068	0.0250182966606751	NA
AC012442.6	5.14117162726758	0.274273184929667	0.122450894554854	2.23986264801684	0.02509984120746	0.0617866531358482
AC144831.3	10.0065239696628	0.381613418058123	0.170408802348235	2.2393996835814	0.0251299219457095	0.0618218192932162
CMB9.22P13.1	59.0212162034584	0.37075841173822	0.16574569492644	2.23691126277981	0.025292140299854	0.0621818072447416
LA16c.380A1.1	2.51782966354511	0.564706555178475	0.252551085311853	2.2360092196047	0.0253511672406127	0.0622878019960817
LINC00519	3.91533742255098	0.479478291200675	0.214511221672203	2.23521309264357	0.0254033623501915	0.0623768884809595
RP11.402G3.3	1.24745424406572	-0.714871294356237	0.319964459667817	-2.23422093534515	0.025468539595294	0.0624737474298809
RP11.25L3.3	0.35375351141751	1.53605008702389	0.687539353711757	2.2341267866797	0.025474731961699	0.0624737474298809
RP11.1134I14.8	2.81818852913241	-0.558469240250672	0.250128240724694	-2.23273165250203	0.025566645819087	0.0626598946373867
RP11.881M11.8	0.233961684618397	0.969995455124026	0.434546382195055	2.23220234908923	0.0256015922402846	0.0627062778651275
RP11.48B3.3	8.28752526500142	-0.385881140168464	0.172906363587697	-2.23173475031038	0.0256324990796554	0.0627234596518979
RP4.665J23.4	0.257322928718784	0.992034273942119	0.44453719726088	2.23161139282555	0.0256406580079296	0.0627234596518979
SIX3.AS1	0.601135673071852	1.30042639894058	0.582998053087634	2.23058446259529	0.0257086669442328	0.0628505449217535
CH17.373J23.1	2.34740370349803	0.448308129110553	0.201141691081826	2.22881754001053	0.0258260474150375	0.0630980958691991
OGFRP1	39.0838408739672	0.196211366570779	0.0880939996964731	2.22729547127867	0.0259275330062753	0.0633065278768319
RP11.148L24.1	0.579480081295528	0.770255067057736	0.346078615059543	2.22566501812085	0.0260366275862039	0.0635332670650886
RP11.494H4.3	0.235596690088264	1.10387058944512	0.496301914715976	2.22419167993103	0.0261355505998969	0.0637349190330196
RP11.960L18.1	3.66446345770045	0.517520688875942	0.232812642477016	2.22290629653857	0.0262221191147871	0.0639062105948175
LINC00891	1.13158486628019	-0.757190601851311	0.341166372331604	-2.21941745511584	0.0264583372293684	0.064410798657926
RP11.540O11.1	11.916396335057	0.272986330529044	0.123002139531931	2.21936245635937	0.0264620756877734	0.064410798657926
CTB.113P19.5	18.106726489778	-0.287770973268882	0.129818302056724	-2.21672113030056	0.0266421539332158	0.0648088194497246
AC107399.2	0.587580557743864	-1.04593334285326	0.471908116626616	-2.21639193309494	0.0266646716906286	0.0648233074516276
XXbac.BPG27H4.8	0.839667026102438	-1.31861723869085	0.595224538087402	-2.21532741732705	0.0267375992840934	0.0649602505263449
RP5.965F6.2	1.41833136498621	0.556805760395157	0.251604053178946	2.21302381007012	0.02689600415538	0.0653045659206932
RP11.164O23.7	0.191171921495911	1.72010324269139	0.777440699808702	2.21252018721767	0.026930742927275	NA
CTA.217C2.2	9.51137241954719	0.31892109857918	0.144339648202217	2.20951833090502	0.0271386088298409	0.0658527681091116
ZNF833P	15.9956603488352	0.259050300606917	0.117530441049039	2.20411238394681	0.0275164414387807	0.0667282229190753
AC012363.13	0.614332678284218	-0.99639159604614	0.452471441731461	-2.2021093579592	0.0276575846202646	0.0670289697855826
RP11.44F14.2	57.9116241488615	0.334019402429483	0.151739244797597	2.20127233976303	0.0277167498049694	0.0671307912974322
AC073257.2	2.85944971894293	-0.577484730380466	0.262384743153923	-2.20090819092212	0.0277425239582298	0.067130930112552
RP11.285E23.2	0.883439480504005	-0.595556689614899	0.2706107878661	-2.20078694685883	0.0277511100976262	0.067130930112552
XXbac.BPG157A10.21	4.78238034930559	0.380659674201951	0.173084112616752	2.19927564954977	0.0278583280673176	0.0673486695833731
RP11.879F14.1	0.233917729475847	0.938583192227998	0.427148986914883	2.1973204221014	0.0279975701385633	0.0676435120508251
RP11.84C13.2	8.17003902784319	-0.279751336284346	0.127655316188843	-2.19145856699382	0.0284186248944429	0.0686184440696172
RP11.473I1.6	0.264234598762365	1.02550799189269	0.468408607589442	2.1893448909281	0.0285717818745296	0.0689457177909426
LINC00264	0.482419401386896	0.733205417545769	0.335114866537123	2.1879226819218	0.0286752347936328	0.0691131543756917
RP5.1021I20.2	0.257313004918268	1.06450179519048	0.486539197081076	2.18790552041195	0.0286764851063166	0.0691131543756917
RP11.362K2.2	0.30536260560589	0.9961359240012	0.455404490662786	2.18736517628854	0.0287158762372163	0.0691251938486581
CTD.3035K23.6	0.939760626080627	0.592535232545072	0.270891838074024	2.18734989122543	0.0287169911968953	0.0691251938486581
AL133245.2	1.55337590608394	0.400663466836387	0.183193066846391	2.18711042799642	0.0287344635645802	0.0691251938486581
CTD.2021H9.1	0.269159012501413	1.10674336193084	0.506213231599764	2.18631851726444	0.0287923103177498	0.0691823455430678
CTD.2291D10.4	6.13043844146169	-0.781870029775603	0.357622274686729	-2.18630126006694	0.0287935720208629	0.0691823455430678
CTD.2623N2.5	0.812027805850826	-0.725352019366221	0.332406621978961	-2.18212265161231	0.0291004818601049	0.0698729001200258
LINC01143	0.596500092715345	-1.29707172461633	0.594468065162435	-2.18190311747345	0.0291166837240066	0.0698729001200258
XXbac.BPG13B8.10	1.7213064943223	0.882725553701556	0.404891885547994	2.18015125817314	0.0292462512641879	0.0701408256421761
RP11.468E2.10	18.3273543071825	-0.252527509710037	0.11586390946106	-2.17951828903985	0.0292931875259337	0.0702048350410464
RP5.1031D4.2	0.799125965083869	0.626390936980815	0.287426564632268	2.17930773998644	0.0293088146287864	0.0702048350410464
RP11.268G13.1	0.264231129686739	0.989652654486227	0.454171593755344	2.17902807681834	0.0293295825216343	0.070211612226102
KLHL7.AS1	17.0531485580192	-0.437930832980455	0.201209471344342	-2.17649214052651	0.029518480731622	0.0706206195498584
RP11.321G12.1	31.4125654697755	-0.556708341596377	0.256018769734292	-2.17448252787932	0.0296689161644643	0.0709172282824225
CTD.2024P10.2	1.07578593397528	0.503574722408835	0.231622069983811	2.17412236426361	0.0296959468175169	0.0709172282824225
RP11.120K24.3	40.800263806295	-0.319126841310555	0.146784994940595	-2.17411079000077	0.0296968158290471	0.0709172282824225
RP11.1070N10.3	4.7807208467161	0.538359112811376	0.247775442234732	2.17277026308909	0.029797612476762	0.0711145458744185
RP11.111I12.1	8.15797920775307	0.628537776174612	0.289439114555997	2.17157165208578	0.0298879871625366	0.0712823512488648
KIAA0125	58.9733661155494	0.576650421724038	0.265571693724122	2.1713549875653	0.029904348684373	0.0712823512488648
RP11.387H17.6	0.803697477794054	0.704562834978696	0.324975449102001	2.16804942319674	0.0301549263726019	0.0718358988571905
RP11.752D24.3	0.226097560227467	1.17395865948085	0.541616853520825	2.16750762434631	0.0301961689698667	NA
RP11.18H21.3	0.308503562942023	0.735874133710044	0.3396988013078	2.16625472588368	0.0302917272946442	0.0721178957610934
RP11.1252I4.2	0.380622621047703	0.902053187544726	0.416489419009663	2.16584899008874	0.0303227283281657	0.0721478168245838
CTD.3220F14.1	1.09651618602495	0.555684091013883	0.256631858308772	2.16529660298567	0.0303649783554631	0.0722044503543636
AC006273.5	21.82075971897	-0.357298963451181	0.165113990571222	-2.16395329199593	0.0304679342899323	0.0723250005233619
CTD.2078B5.2	2.10784541820261	0.502150578125708	0.232054290682309	2.16393576110675	0.0304692798967967	0.0723250005233619
LINC00487	1.71029036029215	0.599224245462954	0.276932204726283	2.16379400891717	0.0304801621511264	0.0723250005233619
C9orf163	25.0438938429508	-0.320962899677856	0.148341805366531	-2.16367125157203	0.0304895888767366	0.0723250005233619
RP11.108O10.2	1.68387905826032	0.481711671939645	0.222703671906726	2.16301629791447	0.0305399261111768	0.0724005274373991
RP11.461O7.1	2.2573147057267	-0.606202607871495	0.280541416272495	-2.16083106703461	0.0307083913013118	0.0727558375020183
XXbac.BPG299F13.14	4.10725012429576	0.376852590035961	0.174659216175275	2.15764503178452	0.0309554406907272	0.0732967906010322
RP5.1086K13.1	24.768418698892	0.267236318854212	0.123896546227483	2.15693114127287	0.0310110300824316	0.0733436331186244
RP11.239L20.6	0.543863549443327	-0.72682906197742	0.337003835643732	-2.15673824776818	0.0310260650543797	0.0733436331186244
CTB.11I22.2	0.388867949567384	0.824607007619976	0.382352085557122	2.15666930760545	0.031031440072673	0.0733436331186244
AC012462.2	0.275337699749827	1.02585959085973	0.475754951478051	2.15627727609065	0.0310620205672307	0.0733716044056372
RP11.324L17.1	1.77230169829034	0.602430458729544	0.279540571051712	2.15507343518341	0.0311560881254341	0.0735494143081719
RP11.13A1.1	1.48204107039415	0.533053736109753	0.24740957540906	2.1545396342418	0.0311978772484417	0.0736036718206153
RP11.111K18.2	2.45660324734564	-0.411471111758791	0.191106571089974	-2.15309766384259	0.0313110038281479	0.073783511590477
RP11.37N22.1	1.09688138727815	0.510404830670733	0.237067829185728	2.15299069647642	0.0313194097196318	0.073783511590477
RP1.111C20.3	0.416987804125407	0.798502365704512	0.370905199088279	2.15284759466113	0.0313306582175199	0.073783511590477
CTC.231O11.1	117.251800787344	0.397372945752266	0.184879873974605	2.14935751095789	0.0316060708323082	0.0743671010297555
AC091493.2	0.337018721970363	1.04907980134242	0.488119756249838	2.14922626652601	0.0316164680923641	0.0743671010297555
RP11.319E16.1	0.348709629058524	1.2155440758231	0.565638160672769	2.14897819902628	0.031636128155746	0.0743686520129667
LINC00441	3.66393982131431	-0.354583156145397	0.165030416594907	-2.14859274709206	0.0316666971325919	0.0743958298781301
RP11.96B2.1	2.65543712347184	0.788864927176508	0.367585113794525	2.14607419498895	0.0318670596949011	0.0748216386597738
RP11.1250I15.3	0.33345750066829	1.0229513162579	0.476896809609761	2.14501606143049	0.0319515628361358	0.0749750701082946
RP11.390P24.1	73.3425810861971	-0.294578418137888	0.137406767319965	-2.14384214026325	0.0320455375381916	0.0751505296132307
AP000569.9	1.1990498266088	0.563049405000194	0.263123497754157	2.13986743793694	0.0323654812814164	0.0758431859097224
RP1.137D17.1	5.84916764296993	-0.490537362212057	0.229256045573587	-2.13969215505204	0.0323796534632463	0.0758431859097224
AC007950.1	0.308220798132148	0.972853655012996	0.454822178281276	2.1389758491754	0.0324376243548274	0.0759335297397097
LINC01080	1.21408943016469	-0.821366971200453	0.384143349624291	-2.13817829204589	0.032502275528961	0.0760393941544252
CTD.3162L10.1	1.71010317803351	0.529998594074599	0.247915365831118	2.13782067238075	0.0325313005370771	0.0760618341111826
UBAC2.AS1	48.5899390518406	0.247006797305341	0.115566783565237	2.13735114610945	0.0325694417794412	0.0761055493281988
RP11.526N18.1	0.432755268893196	-0.968739290686682	0.453989076943352	-2.13383832317966	0.032856017641337	0.0767293872602583
CTD.2134A5.3	6.52598012793648	0.301577300279579	0.141686660437134	2.1284805453749	0.0332972612819477	0.0777134649120711
RP11.771K4.1	3.33698852412387	-0.46505913352484	0.218867616774383	-2.12484213232988	0.0335997878960946	0.0783728068088881
RP11.231E19.1	0.696311469745449	0.613491611940819	0.288791910856543	2.1243379363405	0.033641895668354	0.0784242880559485
EPB41L4A.AS1	696.477789839716	0.208075541918836	0.0980082779801494	2.1230404839985	0.0337504595582437	0.0786305349470035
RMRP	0.50707293539392	0.834238643978606	0.393471543797789	2.12020070352873	0.0339891231228349	0.0791394574079571
LINC00936	31.8944380132746	0.198762330260809	0.0937725324096847	2.11962208072223	0.0340379288345481	0.0792059770858628
RP11.132E11.2	0.806027638323104	-1.97499192170681	0.932415620342177	-2.11814546927263	0.0341627497356936	0.079449199325909
RP11.352D13.5	0.789855848798553	-0.756271938980409	0.357194551630677	-2.11725496799391	0.0342382145259442	0.0795774178471174
RP13.379O24.2	1.08408677288677	-1.22881597342591	0.580678154973713	-2.11617393025838	0.0343300175750993	0.0797434354830497
CTD.2619J13.13	3.87225544439257	-0.620541982218568	0.293332550349337	-2.11548967709022	0.0343882338284243	0.0797956742098171
RP11.678G14.3	2.69756341369968	-0.8139549462055	0.384770374123497	-2.11543039938998	0.0343932811425553	0.0797956742098171
RP11.95D17.1	121.733377096014	-0.175100905383913	0.0828034814474013	-2.11465632027973	0.034459249724996	0.0799013645874611
RP1.40E16.2	0.475523372131067	0.669932881548053	0.316887774167746	2.11410138276089	0.0345066091219261	0.0799638058633621
RP5.890E16.5	9.54734074523844	0.246978023538814	0.116837613598536	2.11385713839938	0.0345274710047322	0.0799648056287112
RP11.546J1.1	7.8861770871156	-0.260493205307924	0.123483127628153	-2.10954492578412	0.0348975724418023	0.080774156438329
RP11.108K3.2	7.08021307779622	-0.407096019888169	0.193080508294073	-2.10842629059241	0.0349941323206148	0.080923123894012
RP11.1136G11.8	0.819920184733964	-0.655953332216214	0.31112601569047	-2.10832042045884	0.035003282767645	0.080923123894012
KB.1991G8.1	2.37661766874496	-0.516293911118698	0.244916665886423	-2.10803911301864	0.035027606338123	0.0809315532511296
XXbac.B135H6.15	78.995418855764	-0.230827271587515	0.109720509309286	-2.10377506484997	0.0353980728959218	0.0817392668522937
LINC01322	1.74370203064952	0.929570398913669	0.442229315753359	2.10200989803243	0.035552408762049	0.0820472452209078
AC009229.6	0.252521957718047	0.960985316507251	0.45728943718996	2.10148155271746	0.0355987156730485	0.082105700143967
RP3.337D23.3	0.22108995608533	1.11075733458074	0.528916759412126	2.10006076535617	0.0357234961089241	NA
RP11.285E9.6	4.83271938815707	0.410929805037229	0.19578631431066	2.09886889430481	0.035828459562312	0.0825869203338571
AP000318.2	1.09426552200884	-0.570487069994295	0.271918710974589	-2.09800593695668	0.0359046209207056	0.082713764734339
RP11.428C19.5	0.561874562802564	0.695272597183581	0.331513248491603	2.09726941637204	0.0359697326038511	0.0828150196538078
RP1.69M21.2	0.233146185702156	1.05825106719221	0.505018791550853	2.09546869323901	0.036129348631338	0.0831336099606448
CTC.471J1.9	0.988725325386654	0.490673530994727	0.234263210663236	2.09453942685048	0.0362119547049978	0.083274730150036
RP11.500B12.1	16.9088094771266	-0.680345289155981	0.325104580903131	-2.0926967170564	0.0363762365125351	0.083603399712309
LINC00923	19.6578285464954	0.564430519111058	0.270097489552013	2.0897288606689	0.0366421629281105	0.0841651559275965
AC007365.3	1.16574080825667	0.479927395850902	0.229716093958805	2.08921973023348	0.0366879481562761	0.0842208968232636
CTC.321K16.4	0.506494036517992	-0.955590307057771	0.458052147661005	-2.08620418425586	0.0369601313896362	0.0847959872561759
RP11.13J8.1	1.51267377804331	0.523279780165295	0.251404027557018	2.08142958269281	0.0373946032708325	0.0857425174001397
CTC.542B22.1	0.351778322861422	-0.799413883828985	0.384494915794592	-2.07912731999831	0.037605649638903	0.0861759441959404
RP3.460G2.2	18.5334802980077	0.666330797835034	0.320822035998043	2.07694834852023	0.0378063266948055	0.0865851156720121
RP11.109E12.1	1.7209619744942	0.531437398607826	0.255932028944214	2.07647866818445	0.0378497020534449	0.0866337624778851
XXbac.BPG248L24.13	0.491771460638814	-1.32134666490463	0.636542502316856	-2.07581844118069	0.0379107461207325	0.0866988126679255
RP5.903G2.2	11.5679195169042	-0.319186552613333	0.153792665609695	-2.07543416552377	0.0379463144830482	0.0866988126679255
RP11.227D13.4	0.902616380428016	0.553653972016454	0.266790137247851	2.07524152777096	0.0379641556147341	0.0866988126679255
RP11.554E23.2	0.329201965434894	0.782357987102441	0.377001152228296	2.07521378244669	0.0379667258336291	0.0866988126679255
RP11.417L19.2	0.775175597744769	-0.791179543503099	0.381409237350685	-2.07435863116145	0.0380460163271221	0.0868292174369422
AC012494.1	0.455243780071674	-0.896180845725114	0.4328185924986	-2.070569197482	0.0383990731950059	0.0875839000496812
RP11.47P18.2	0.672587126258697	-1.23922198350546	0.599160203024687	-2.06826484344188	0.0386151257405653	0.0880253943789007
RP11.44F14.8	92.2115139663311	0.32380222318113	0.156639386415771	2.06718265814484	0.0387169456594002	0.0882061264906243
AC104653.1	4.52617506052854	0.344042187319522	0.166518422945056	2.06609083388353	0.0388199035731469	0.0883892394329826
AC009299.3	105.716291248909	0.303512766253857	0.146980812166498	2.06498223666121	0.0389246810629397	0.0885762800467127
RP11.1149M10.1	0.21876615066511	1.51565574000431	0.735556835272424	2.06055557820078	0.0393454583998352	NA
RP11.259K15.2	0.985160989558458	-1.19188106084003	0.578707474552123	-2.05955705300413	0.0394409054988921	0.0896988402804553
RP11.103J8.2	1.3672385546099	-0.578124488172273	0.280848641661764	-2.0584913095949	0.0395429946418876	0.089878792699389
RP11.230C9.2	5.76485259624648	-0.299047413463842	0.145325795366654	-2.05777241892502	0.0396119848524942	0.0899335854348641
AC011747.6	0.937792064281754	-0.646089586093008	0.313976940345045	-2.05776126547061	0.0396130560270071	0.0899335854348641
RP11.160H22.3	1.00121483287338	0.488788435984062	0.237954055492166	2.05412946197992	0.0399631632240197	0.0906758381790221
CTD.2653M23.3	0.50083071198313	0.576806175697117	0.281058448606941	2.05226414134157	0.0401439989091001	0.0910333787544716
CTC.543D15.8	14.9795791647869	-0.318871693001543	0.15544607084672	-2.05133324544415	0.0402345050113989	0.0911857861115317
RP5.832C2.5	17.450827593281	0.201292079328726	0.0982701788076226	2.04835364879902	0.0405253597519781	0.0917918160122929
LINC00348	0.503799027354706	-1.37879502132583	0.673817936252963	-2.04624268239752	0.0407324998740113	0.0922076370774323
CTD.2054N24.2	4.26447056522887	0.437817231948161	0.214036118550698	2.04552967467712	0.0408026667140623	0.0923130852710058
RP11.219G17.4	2.36206381957875	0.521354830859387	0.255021625183036	2.04435537764767	0.0409184521556882	0.0924748320860072
RP11.245A18.1	0.291137852384755	0.993627439827823	0.486041725618448	2.04432538906719	0.0409214126655504	0.0924748320860072
RP11.315A16.1	0.555852685865231	-1.34050881299799	0.656182453748826	-2.04289036584192	0.0410632922433893	0.0927419075825883
CTD.2349P21.9	22.5782722536456	0.203365671060542	0.0996141105801519	2.04153477731359	0.0411977007573005	0.0929918112826264
RP11.472N13.3	2.19104490811608	0.4515519127912	0.221412874347338	2.03941127688373	0.0414089978798664	0.0934148805197678
RP11.396B14.2	3.4550535145417	0.369604825704067	0.181258031632186	2.0391086804588	0.0414391820619729	0.0934291236120747
RP11.1070N10.5	1.75603510203148	1.34714185090384	0.66111393871067	2.03768484072668	0.0415814611838177	0.0936959349876007
SLC25A30.AS1	4.21090886550044	-0.364002301087493	0.179025335095004	-2.03324462928293	0.0420278142032797	0.0946472179468566
AC087491.2	47.963431254564	-0.319079278335279	0.157001818742098	-2.03232854811332	0.0421204062336787	0.0948011903384809
RP11.946L16.1	1.74224576643432	-0.478136791692135	0.235377239680592	-2.03136374757801	0.0422181090871657	0.094941853976136
CTC.367F4.1	0.872858033721623	0.609453719506174	0.300041342720652	2.03123247609779	0.0422314174175914	0.094941853976136
RP11.281P23.2	2.81782083761173	-0.465276325310327	0.229134025709218	-2.03058591525287	0.0422970176953037	0.0949985632542658
RP13.216E22.4	11.2262133023145	0.262404644884568	0.12923119310951	2.03050547294883	0.0423051854246769	0.0949985632542658
RP11.166P13.3	53.5005445189957	0.228915293865409	0.112828429296844	2.02887955891992	0.0424705592554621	0.0953152344758477
RP11.835E18.5	1.80520105386212	-0.447483485696956	0.220622573839083	-2.02827606400486	0.0425320804868341	0.0953986034529906
LINC00482	55.538258567922	0.414944486774827	0.205259833966546	2.02155715882756	0.0432221217086284	0.0968908272437408
AC093590.1	0.57349225545083	-0.69462312230589	0.343777127176072	-2.02056235681475	0.0433250889854989	0.0970660551169105
RP11.367G18.1	5.30487440901722	0.367862812284346	0.182126903128175	2.01981588642868	0.0434024886635589	0.097183833311882
RP11.250B2.5	12.9376419045711	0.278561564384685	0.138230610906589	2.01519448230556	0.043884275445849	0.0982064345883665
RP11.426C22.8	2.48202009623607	0.375188551245812	0.186205470712181	2.0149169077086	0.043913356114477	0.0982153576183217
RP11.946L20.2	0.646936435054952	-1.13189986200546	0.561850460036588	-2.01459274756444	0.0439473380073025	0.0982352261339704
RP11.15A1.3	7.29386868457245	-0.401849355829967	0.199552696034568	-2.01375057223159	0.0440357275110126	0.0983766195651274
AC004012.1	1.08046795455092	0.548894874632492	0.272960365330624	2.01089588214626	0.0443364554088806	0.0989919489277575
AC084082.3	0.201912907558573	1.00121205254645	0.498065319656371	2.01020230285701	0.0444097817897519	NA
RP11.195M16.3	0.45034729347828	0.725334484835341	0.360990770524697	2.00928817039027	0.0445065817212726	0.0993151430199891
RP5.963E22.4	1.45475021210746	-0.602097413640523	0.299823390877408	-2.00817358471777	0.0446248489785794	0.0994627387896223
AC007880.1	0.589866336820744	0.636328986567819	0.316921263215623	2.00784567154423	0.0446596938577107	0.0994627387896223
RP11.150O12.4	0.802365325432908	-0.592442315848847	0.295068871340034	-2.00781028902952	0.0446634550643169	0.0994627387896223
RP11.426C22.5	17.3751728681979	0.335183669521073	0.166948448952439	2.00770759850882	0.0446743727113326	0.0994627387896223
CTC.492K19.7	1.00419856760563	0.488809744408708	0.243552875823641	2.00699639762274	0.0447500465583804	0.099574577731382
RP11.515E23.1	0.82043330800964	-0.601782725610843	0.299952602620973	-2.00625939015862	0.0448285803488047	0.0996926497075123
LINC01562	0.924665786920637	0.454068783435732	0.226493974893135	2.00477201943218	0.04498742513403	0.0999890868680259
RP11.522B15.4	0.583829644670745	0.604226230364888	0.301619364016907	2.00327400176807	0.0451478864307673	0.100288778371182
RP11.469N6.1	1.12986685348371	-0.827337719664558	0.413072262534504	-2.00288858561509	0.0451892485306092	0.100323720220536
RP11.245D16.4	20.5815470844462	-0.272392139691963	0.13604301196393	-2.0022501395675	0.0452578355877624	0.10041902975652
RP11.399E6.1	1.2678466000236	-0.569988836661226	0.284758581544746	-2.00165639809404	0.045321698848136	0.10050375597258
RP11.465B22.8	474.642919073527	-0.28927923314369	0.144804103610309	-1.99772814396329	0.0457461412664606	0.101376168083703
RP11.1017G21.6	10.4210825193408	0.271855212703252	0.136095227421907	1.99753670906091	0.0457669108339048	0.101376168083703
LINC00924	10.2359027213043	0.506588557702196	0.25364759209511	1.99721414076047	0.0458019255791129	0.101396344296747
MIR3180.4	0.554697883497715	-0.963163565907393	0.482529515670241	-1.99607181452837	0.0459261064620943	0.101613782189167
AC079466.1	13.3509877139532	-0.911815737968523	0.456933455855792	-1.9955110011824	0.0459871755094657	0.101691415222626
RP11.10L7.1	1.03399521750286	0.637151271232302	0.319465366828793	1.99442987375143	0.0461050965158036	0.101894606303137
RP11.359M6.1	1.45770840293597	0.586995603760846	0.29436314307436	1.99412058734732	0.0461388778880425	0.101911720120654
LINC00165	1.24950796833507	-0.716888476132995	0.359933070265759	-1.9917271719536	0.0464010007208704	0.102432891608284
RP11.671J11.7	0.662288641547578	0.592232658264093	0.29738314769065	1.99148022631113	0.0464281169998831	0.102434977416878
AC104088.1	15.7675424964489	-0.323190592386526	0.162349085564705	-1.99071396837475	0.0465123421640963	0.102562989988886
ST3GAL5.AS1	1.07109657689263	0.513652451392344	0.258085554537634	1.99024099707	0.046564394157412	0.102619954241053
RP11.302M6.5	0.744534842219406	-0.551972296106366	0.277580774246955	-1.98851054293585	0.0467552541617222	0.102982591327508
CASC11	6.42733987343072	-0.344154701591766	0.173357511754725	-1.98523097215824	0.0471187798984707	0.103724918179198
RP11.54O7.3	44.3658425531895	-0.349453292233976	0.176075623589499	-1.98467729439191	0.0471803865656186	0.103802154591249
RP11.613D13.8	5.97234463900915	0.377427629280175	0.190207010520237	1.98429925504781	0.0472224891903431	0.103836417242136
RP11.562A8.5	2.489339567065	0.355557347037865	0.179364258429131	1.98231994574521	0.0474434430426127	0.104263692346314
RP11.107M16.2	0.693720438939493	-0.917106095304158	0.4628995805778	-1.98122040672279	0.0475665616993827	0.104475601847017
RP11.963H4.5	0.374946722115625	0.714083075271611	0.360487750961518	1.98088027503559	0.0476047016113806	0.104500730289929
RP6.201G10.2	10.8547044552438	-0.328656688297843	0.165988332032651	-1.9799987401114	0.0477036702521931	0.104642187583827
RP11.3B7.1	3.07243740279644	0.364575290796273	0.184144727121654	1.97983019386387	0.0477226123753527	0.104642187583827
LINC00951	0.392912019411725	-1.03994323861412	0.525495210301975	-1.97897757815245	0.0478185307720508	0.104793801479175
RP11.692P14.1	0.772937506982416	0.655474022935839	0.331429717090376	1.97771650861682	0.0479606968313577	0.105046540233875
FAM157C	10.46640982524	0.337235250743455	0.170850958201639	1.97385636166845	0.0483980779599439	0.105945233297103
RP11.1151B14.3	0.280435526939557	0.971076202431468	0.492255535941838	1.97270752998947	0.0485288935682222	0.106172213206273
RP11.115J16.2	1.18567683280584	-0.906781070248408	0.460320680989473	-1.96988992173729	0.0488509877314752	0.106817187698879
RP11.297J22.1	1.09019360032837	0.567014733422769	0.288288272110688	1.9668324669311	0.0492025282428415	0.107525793156048
RP11.406H21.2	0.788717145267872	0.52476634876583	0.267535616574209	1.96148219622291	0.0498227998652322	0.108820557294932
RP11.442J21.2	0.233696694098717	1.01011951114388	0.515057647173038	1.96117758213679	0.0498583110203326	0.108837383900492
RP11.320N7.2	4.47112065435322	-0.761847413774549	0.388812883330515	-1.95941916134228	0.0500637184708148	0.109224857354944
RP6.91H8.2	0.211391938760278	1.15357108190179	0.589402496938494	1.95718730051828	0.0503254513478413	NA
RP11.212I21.4	8.56742084297895	0.321586044003676	0.164534876393221	1.95451597286353	0.0506402277498346	0.110421087138079
RP11.182J1.13	1.07374745339433	0.689967438602721	0.353072008346664	1.95418334586659	0.0506795381491572	0.110445274117929
RP11.336A10.4	0.471734097646946	0.758003789521799	0.388022186818362	1.95350630781489	0.0507596305817535	0.110558260488026
RP11.84D1.2	0.213597793538778	1.17460400078137	0.602303458943942	1.9501863775461	0.0511539088494899	NA
LA16c.360A4.1	0.901343138976895	0.623702877405608	0.319946103362747	1.94939982343986	0.0512476956068052	0.111559221693568
FGF14.AS2	10.1714726928255	-0.372567427167391	0.191201198240967	-1.94856219832813	0.0513477301820274	0.111714850434939
RP11.385F7.1	26.892790455559	-0.235841792726352	0.121166880659084	-1.94642126168056	0.051604157652783	0.112210373918329
RP11.744J10.3	0.543975820770206	0.641937066859176	0.329957021571443	1.9455172185817	0.0517127594151558	0.112384086813392
LINC01556	7.19683825708668	0.456504765481792	0.235122707046253	1.94155966991307	0.0521904292191612	0.113359234164149
AC022816.2	0.319410672553027	1.03160350075779	0.531743387701088	1.94004011073419	0.0523748153994828	0.113696631987563
LINC01269	7.68995058291926	0.471756087739151	0.243343985333951	1.9386387836615	0.0525453375329279	0.114003575999933
LA16c.381G6.1	0.501916540415997	0.952817452487822	0.492051225239967	1.93641922550471	0.0528163766943274	0.1145281431477
LINC01135	4.0238512975698	0.304717755697959	0.15760713628617	1.93340075124947	0.0531868487900345	0.115246506779042
LINC01410	34.6887251263328	-0.347208296657933	0.179599101396938	-1.93324072312899	0.0532065502681986	0.115246506779042
LINC01266	1.48406932420253	-0.57675113477036	0.298515261463711	-1.93206582451555	0.053351381855815	0.115496298995387
RP11.108L7.14	1.6636101396735	0.355955209372941	0.184330991078381	1.93106545616945	0.0534749582334146	0.115689507901074
RP11.141M1.1	0.440585717491318	0.644411687696601	0.333742483638961	1.93086502104934	0.0534997468832252	0.115689507901074
SALRNA2	0.486000699708499	0.623995034741776	0.323373701163026	1.92964063712526	0.053651380000779	0.115953341426311
RP11.672A2.5	0.481236038160663	0.607101396663998	0.314683072603926	1.9292470727465	0.0537001968991118	0.115994796171702
CTC.471C19.1	0.347796019733878	1.02980299145804	0.533913191769506	1.92878356881395	0.0537577365037626	0.116055036224891
RP1.265C24.8	0.849699899987468	0.475819999781116	0.246842167723309	1.92762850922	0.0539013501601261	0.11629786533466
RP5.968D22.1	1.35114147846081	-0.652780923128481	0.338696895668368	-1.9273306944261	0.0539384306757377	0.11629786533466
RP11.85A1.3	2.46624357033717	0.33689236567122	0.174812622707219	1.92716269828785	0.0539593570382584	0.11629786533466
GS1.279B7.1	0.450817911182147	0.625467364083431	0.324980989797574	1.92462754351578	0.0542759710276186	0.116915878151953
CTD.2349P21.6	1.63183164017841	0.48060057905722	0.24999669050848	1.92242776526242	0.0545519547020827	0.11744573746092
LINC01079	5.39019987353852	0.458422243044557	0.238689911946963	1.92057653088589	0.0547851162857594	0.117882872535713
RP3.495K2.2	1.05471352690013	0.632686103158296	0.329491046023061	1.92019209867699	0.0548336392982299	0.117922452864435
RP11.109D9.4	1.29674803540995	0.569419006826685	0.296681377319955	1.91929473959735	0.05494704338549	0.118101443059202
RP11.173P15.9	11.8811822980668	0.273363899896625	0.142536157534268	1.91785652584961	0.0551292060080714	0.11842794309308
LINC00461	1.75634337141583	-0.594721806042321	0.310333875871337	-1.91639344680788	0.0553150343223792	0.118761955204494
CTD.2147F2.1	94.533750376642	0.529548310999886	0.276487965916506	1.91526712290906	0.0554584461450287	0.119004582352874
CTA.223H9.9	3.76914423700871	-0.336230051000294	0.175756310175774	-1.91304682411704	0.0557420583392627	0.119547625391712
RP11.136I14.5	0.585996639221537	-1.0104884068209	0.529541442220899	-1.90823290918064	0.0563611199526938	0.120809103775928
RP11.407N8.6	1.89646882142125	0.405096485660572	0.212336448992254	1.90780474846949	0.0564164568197648	0.120861528184214
CTD.2349P21.5	3.70933680791874	0.404723622177164	0.212433214344372	1.90518052191723	0.0567566092373551	0.121523724592455
AP001187.9	487.692553486874	-0.244770474434135	0.128631671086259	-1.90287875736291	0.0570563674218374	0.122087936902007
LINC01502	2.6685872653698	-0.942039162663519	0.49511209975384	-1.90267853104758	0.0570825049899522	0.122087936902007
RP11.499E18.1	19.3159162873252	-0.258282449868742	0.135822912232406	-1.90161177980631	0.057221926774672	0.122319290767922
SOX21.AS1	2.79530270282781	-1.04861467537787	0.55154644938139	-1.90122640904313	0.0572723633831115	0.122360278537936
RP11.1105O14.1	0.231342886474019	1.06363364099476	0.559599117797211	1.90070642924101	0.0573404759670451	0.122437664434108
RP11.16E12.2	47.7793207977057	0.297878476181755	0.156739172041867	1.90047243647675	0.0573711488431664	0.122437664434108
AC004775.5	0.796643273897346	-0.571362834383932	0.30095738295968	-1.89848419322705	0.0576323280744043	0.122928028383225
KB.1460A1.5	124.928361722222	-0.215428594696549	0.113497321909994	-1.89809407897209	0.0576836900179036	0.122970567935771
RP11.176N18.2	0.81195635744984	-0.8611309871403	0.45386765038146	-1.89731739289317	0.0577860608095967	0.123121743064105
LINC00652	5.8153903351091	-0.302290703895513	0.159428652311385	-1.89608768256474	0.0579484510724273	0.123347525376093
RP11.441O15.3	37.3603555599378	-0.201863639197563	0.106466046734355	-1.89603770769507	0.0579550585504944	0.123347525376093
RP1.46F2.3	0.516184062900645	-0.9929769935202	0.524184769491248	-1.89432629735492	0.0581817125497241	0.123762621151967
RP11.269M20.3	0.862089381942572	-0.516030583564738	0.272743422006749	-1.89200010679623	0.0584909665758969	0.124352875164617
LINC01554	2.66830012277513	0.367139073949267	0.194117170723017	1.89132714319812	0.058580687526079	0.124476010302429
RP11.173M1.4	1.43171055554854	0.386311764591623	0.20433142721328	1.89061354809797	0.0586759503836776	0.124610781227192
RP11.422P24.11	30.8830096956118	0.14972658098152	0.0792446747105112	1.8894213589555	0.0588353911247682	0.124881627365696
RP11.81H14.2	32.5007373931597	-0.465077657130741	0.246179684414349	-1.88917967880713	0.0588677567069312	0.124882601491018
RP11.419I17.1	0.661891367645929	0.546753293955477	0.28945131686256	1.88893006216687	0.0589012006536167	0.124885860974136
LINC01395	0.744873759589604	0.699592351640362	0.370478748021142	1.88834678204116	0.0589794107461722	0.124983981407969
RP1.292L20.3	4.74482964201288	0.259200438511897	0.137280645225876	1.88810620816516	0.0590116935992311	0.124984723348155
LINC01548	0.482141017506307	-1.06669350577015	0.565979073453201	-1.88468718332985	0.0594720837575207	0.125891690549992
RP11.74E22.6	1.29128361786045	0.425957456970439	0.226273989522877	1.88248529081321	0.0597701551739431	0.126454263432872
SRGAP3.AS4	0.218004066907985	1.1138399848082	0.591900340569105	1.88180325042093	0.0598627343329157	NA
RP11.473O4.4	0.686653239277022	0.589701682336708	0.314147072943676	1.8771516054916	0.0604973181727495	0.127923556633248
RP11.404O13.1	1.37604847455242	0.416487402300064	0.22235043454875	1.87311260778647	0.0610528367196852	0.128959537886846
PGM5P3.AS1	0.410126668489851	-0.913135650930778	0.487496986819493	-1.87311034861614	0.0610531486214423	0.128959537886846
RP1.278O22.1	36.5194085788271	-0.418576142236353	0.223751401173999	-1.87071964707318	0.0613839501217651	0.129588339145949
CTC.273B12.10	3.07054655369749	0.379207535870157	0.202759280570069	1.87023516163598	0.0614511689362095	0.129660310089662
LINC01393	2.23274523936196	0.494681199421247	0.264585315328067	1.86964722062476	0.0615328233010545	0.129715240991701
RP11.973H7.1	4.95624754981108	0.643513090239084	0.34420370431464	1.86957049611193	0.0615434855701553	0.129715240991701
LINC01501	0.196559187305455	1.36394286504201	0.729664165058882	1.86927483951737	0.0615845867459111	NA
FAM157B	1.42736254376296	0.404269099013699	0.216916959261776	1.86370443504985	0.0623632222400025	0.131315637695099
LINC00266.1	0.656936676146541	-0.716779640456064	0.384609218244098	-1.86365694438751	0.0623698953692357	0.131315637695099
RP11.956E11.1	0.811848037138389	0.462712343802309	0.248351512032439	1.86313479638437	0.062443303717753	0.131399511156605
C17orf77	95.994906235675	-0.661110384294833	0.354976496622957	-1.86240607641424	0.062545873296168	0.131544625513811
RP11.520D19.2	0.773672284440602	0.855095043148022	0.459344844476733	1.86155358752772	0.0626660405371608	0.131672146562944
RP11.367H1.1	7.380958468203	0.331707036820211	0.178193539819134	1.86149866688148	0.0626737887191528	0.131672146562944
RP11.507B12.2	1.24749356850773	-0.997550985488216	0.536137760418061	-1.86062437517992	0.062797240150208	0.13186072851283
AC009120.11	3.02537567835213	-0.344397105325551	0.185196938918826	-1.85962633797367	0.0629384103332904	0.13208629385764
RP11.356O9.2	5.93578937448714	-0.619736933065188	0.333415702657189	-1.85875148688599	0.0630623717926914	0.132275521541583
RP11.162A12.4	9.4879684849367	0.253761187722414	0.136730871935488	1.85591727844859	0.0634653497762653	0.133049479927318
RP11.461L13.5	0.378293388775224	0.581351180099117	0.313494300235255	1.8544234445821	0.0636786032548109	0.133425081980369
CTD.2313J17.6	1.53537861768852	0.381728313443857	0.206131244304736	1.85187022341711	0.0640444606977232	0.134119860444563
CTD.3224I3.3	0.302367964007615	0.7803794995138	0.421782744552099	1.85019304272986	0.0642857313589075	0.134553129699874
RP11.305F18.1	1.35131424331244	-1.20785231551204	0.65316953410643	-1.84921716712407	0.0644264608269546	0.134736074333008
LINC00996	25.5424977563645	0.328110215459974	0.177442273726742	1.8491096206604	0.0644419854755728	0.134736074333008
LINC01355	137.445913493888	0.215561160771735	0.116662899527548	1.84772675498978	0.0646418814571889	0.135081860129972
RP11.962G15.1	4.73498523679128	-1.3956808057669	0.755690627283328	-1.84689442395799	0.0647624430476424	0.135233179139824
RP11.626G11.1	15.3860520294756	-0.29122505704153	0.157711641556395	-1.84656664636512	0.0648099719088684	0.135233179139824
RP11.136C24.2	0.616337413183452	0.519085919628255	0.28111705374789	1.84651166732054	0.0648179468743764	0.135233179139824
CTB.50L17.16	2.59429493059574	0.302026677260726	0.16364798743046	1.8455874832501	0.0649521253039357	0.135440926179864
RP11.553L6.5	258.815149797018	-0.213972848567457	0.115965248052788	-1.84514630167527	0.0650162593721394	0.13550247027825
RP6.65G23.3	56.6156138180274	-0.207405921660025	0.112649204150241	-1.84116632891082	0.0655971879870443	0.136640443736717
RP11.139I14.2	0.441360658214605	0.549145304367376	0.298471276157033	1.83985980640381	0.0657888223032405	0.13696672898664
RP11.54O7.2	0.165064146459053	1.47147104027178	0.800258326432285	1.83874505477738	0.065952693208971	NA
RP11.686D22.4	7.90837579703034	0.29181738386895	0.158840206924909	1.83717579773052	0.0661839473295385	0.13771609242308
LINC01572	24.8035829966402	0.188513584279564	0.102696541246054	1.83563713044531	0.0664113418426506	0.138115829953313
RP11.509A17.3	0.568813694263337	0.755995698083997	0.412066114177838	1.83464660663101	0.0665580682699142	0.13831206569875
RP11.763B22.4	0.474170144652353	0.622614648117035	0.339387730818776	1.83452314736001	0.0665763750067566	0.13831206569875
RP11.10J21.5	1.60274845771089	0.438833500322829	0.239334074996535	1.83356047536976	0.0667192638198598	0.138535383867868
RP11.434D9.1	3.34675573929863	-0.397671447641782	0.216959182500331	-1.83293208915541	0.0668126709506335	0.138655776299459
AP000654.4	0.600492590856187	-0.638518456518885	0.349044182896411	-1.82933418692264	0.0673495602213086	0.139695908164389
CTA.212A2.4	0.528204267802592	0.552548943774329	0.302113775847406	1.82894322585745	0.0674081138132368	0.13974330374206
RP11.14C10.4	2.57591414394674	0.400679163673738	0.219152517122672	1.82831193971391	0.0675027489189982	0.139865409882985
RP11.885N19.6	0.70436822864525	-0.76067206987054	0.416181337148978	-1.82774190472229	0.067588295857415	0.139968566130118
RP4.752I6.1	0.274411316480024	0.754093412015075	0.412703495673644	1.82720383985164	0.067669126752424	0.14006185198783
RP11.127B16.1	1.28438783348308	-2.17405070598393	1.1900598758288	-1.82684144734302	0.067723612038906	0.140100537801416
CTC.241F20.4	0.359408279937987	0.907413246393801	0.496938280909291	1.82600793952406	0.0678490659209899	0.140285918655443
LINC00566	0.792362708904391	-0.797759475418526	0.437216832492901	-1.82463120385805	0.0680567013047402	0.140640933952879
LINC00567	0.571771003948948	0.673631595243271	0.36940753431637	1.82354590165548	0.0682207515890277	0.140905552358551
RP11.380D23.2	2.94935453239751	0.711915557306681	0.390556847080727	1.82282185712015	0.0683303761967654	0.14105753820366
RP11.523L20.2	0.340164066694358	0.736928615029367	0.404476565337859	1.82193154852818	0.068465372640541	0.14120191456866
AC004069.2	4.41097618637652	0.287549667230232	0.157830871951494	1.82188480412504	0.0684724664924163	0.14120191456866
RP11.571M6.17	24.9933000444809	0.165475005097646	0.0909244023330702	1.81991853508682	0.0687714118218686	0.141743710305842
RP11.266O8.1	0.469213448129543	0.708181408197171	0.38970764293947	1.81721200758479	0.0691846570775618	0.142520393579777
MEG3	475.24078811566	0.289463186002335	0.15945278981219	1.81535353720231	0.0694695964635519	0.143032088668249
AC073316.2	0.291738660121857	0.956017136408487	0.526727873214984	1.81501147940635	0.069522145386751	0.143065024733829
RP3.406P24.4	1.82947554533844	0.327191022581239	0.180691594346026	1.81077057715626	0.0701763726190355	0.144335429548557
RP11.108M9.4	81.9562733443918	-0.286633246051526	0.15846933709941	-1.80876156421174	0.0704880539288088	0.144900337750713
RP11.104J23.2	1.20630954478733	-0.572138970548371	0.316507955755228	-1.80766062951933	0.0706593356845476	0.145077966524066
RP11.1109F11.5	2.57784917289671	0.327742792781842	0.18130938980567	1.80764379127369	0.0706619580013827	0.145077966524066
RP11.196I18.4	2.69547369148059	-1.11669108232245	0.617812596469575	-1.80749160619849	0.0706856622793547	0.145077966524066
RP11.313D6.3	4.36990054951768	0.234824992049119	0.129939557764576	1.80718632638857	0.0707332321862026	0.145099512985743
LINC00861	24.9056034674794	0.370742636230692	0.205203475592211	1.80670739206897	0.0708079145268947	0.145105986781635
AC006946.17	0.391946252151776	0.963158024070001	0.533106237228804	1.80669059337346	0.0708105351949216	0.145105986781635
AC093627.9	17.9452818890499	-0.216270959530977	0.119755731664283	-1.8059341004008	0.070928633786558	0.145229450003827
LINC00705	1.89802623188246	0.477784846478404	0.264579174156586	1.80582938170197	0.0709449944832184	0.145229450003827
RP3.454B23.1	0.596196058691469	0.521183317016977	0.28883258075405	1.80444780729492	0.0711611342262173	0.145588265606622
RP11.542M13.2	6.82487945648006	-0.45086143531127	0.249890811112549	-1.80423375034869	0.0711946705087059	0.145588265606622
RP11.433A10.3	1.0164355674924	-0.519916303307052	0.289089757836771	-1.79845978355488	0.0721041762290739	0.147328237539284
WWC2.AS2	6.04197536961845	0.310628525291035	0.172729291296406	1.79835465635062	0.0721208234862717	0.147328237539284
LINC01197	14.8530184493248	0.337916432760346	0.187940901212977	1.79799304238418	0.0721781103483901	0.14736834841085
RP11.330A16.1	1.05336480874479	-0.649217893544257	0.361196859849066	-1.79740735790324	0.0722709734971413	0.147481016823676
LINC00507	0.8631569060506	-0.813436991414738	0.452676787862999	-1.79694875731274	0.0723437551454367	0.147541081707093
LINC01563	0.415810564835365	-0.710316979207069	0.395335009267627	-1.79674696790187	0.0723757988956615	0.147541081707093
AC068282.3	42.4966665699052	-0.235003729075627	0.130926685138565	-1.79492613615714	0.0726654691355633	0.147962251751121
CTD.2506J14.1	1.49284138009961	0.458834530965075	0.25567793150561	1.79458011203054	0.0727206241559419	0.147962251751121
RP11.333A23.4	2.96594557970522	-0.930852546385159	0.518707656334178	-1.79456103070408	0.0727236666483921	0.147962251751121
RP11.116D17.3	1.6456163648666	0.569307653538117	0.31725164986299	1.79449863786045	0.0727336158326922	0.147962251751121
RP11.269G24.6	1.23603159333698	0.43636005153658	0.243647955710285	1.79094485018148	0.0733021454744355	0.149041349291917
RP11.399K21.11	0.408392037953398	-0.810771322377326	0.45345096733862	-1.78800218937867	0.0737756546018524	0.149920411008817
RP11.798G7.8	0.861596978822821	0.492772903481343	0.27563357877136	1.78778255420796	0.0738110965799667	0.149920411008817
RP11.181C3.1	19.400400969074	-0.281832866759009	0.15771378571222	-1.786989421922	0.0739391982690589	0.150102708519241
LINC00443	0.355435370296208	0.849914611701931	0.47582388512463	1.78619577173878	0.0740675654733365	0.150285355760829
U47924.27	111.114387271571	0.219767362205621	0.123097090971606	1.78531726843418	0.0742098694161529	0.150496077147576
RP13.726E6.2	12.4944794575022	-0.291967394380254	0.163685830627438	-1.78370597663273	0.0744714544781766	0.150948354649189
LINC01480	12.1339106848932	0.288276530129454	0.161667165258896	1.78314829525095	0.0745621665368886	0.151021932199931
CTD.2561F5.1	0.398194633098728	-0.819382684736796	0.459550640769869	-1.78300846967401	0.0745849246148356	0.151021932199931
FLJ33360	3.65890733029643	0.428357965010698	0.240317487277491	1.78246689353938	0.0746731253686244	0.151122343688105
AC137934.1	4.27690104336486	0.293564978345298	0.164798017964854	1.78136231230588	0.074853280892577	0.151408651893306
AC116609.2	0.637352506756719	1.05260792793295	0.591567341675612	1.77935435879784	0.0751816841962862	0.151994376004269
SUCLG2.AS1	16.0176756069581	-0.231999387982354	0.130513052239052	-1.77759529795852	0.0754703466139054	0.152499192899755
AP000221.1	0.15990445392263	1.34857984870553	0.758925139956785	1.77696030570594	0.0755747710060447	NA
LINC00470	3.8427761426001	-0.878753769821853	0.494879192738832	-1.7756935080631	0.0757834480067497	0.153052845974416
TESC.AS1	1.56735065518502	0.656516391733998	0.370027922770868	1.77423473022746	0.0760243317180172	0.153460151802125
AC195454.1	0.361807648162628	0.896018321218557	0.505386696732904	1.77293610419686	0.0762392952224816	0.153814743041646
CTD.3157E16.1	32.6985006381821	-0.320246173081753	0.180716112451971	-1.77209529762801	0.0763787394038482	0.154016685227544
CTD.2035E11.5	9.60041773228797	0.259047911813744	0.146231715064229	1.77148925388698	0.076479378107242	0.154140209017377
LINC01087	0.711328179367547	-1.02659353849608	0.579868430741671	-1.77039046113104	0.0766621176959467	0.154409969831483
RP3.431P23.5	42.880149382171	-0.300848985761807	0.169950992785329	-1.77021022843815	0.0766921260481356	0.154409969831483
MIR3180.1	1.32200720774433	0.48848562432859	0.276293352858425	1.76799629551311	0.0770615229657857	0.155073933618553
RP11.862G15.1	0.257630919092119	0.970979915783716	0.549393747718538	1.76736615554126	0.0771669271356085	0.155136550368398
LINC00973	2.03848296405047	0.840880212621041	0.475789570134961	1.76733637179672	0.0771719119998137	0.155136550368398
LINC00864	0.929327283881869	-0.668454417407491	0.378499905215613	-1.76606231123547	0.077385395571152	0.155485851265651
AJ011932.1	1.49746147538766	0.482908599514565	0.273854613740095	1.76337580338477	0.0778371280031634	0.156313247308559
CTD.2650P22.1	1.47270007528631	0.378165788308819	0.214514191790673	1.762894031169	0.0779183639399442	0.156396141774842
RP11.73G16.2	0.221810808010414	1.0810069671865	0.613965222541102	1.76069739375854	0.0782896341120965	NA
RP11.503C24.4	3.90793969453287	0.454450324083049	0.258294319100136	1.75942825868682	0.0785047956561257	0.157492450127153
PSMG3.AS1	136.642400192623	-0.182755821929185	0.103926904764388	-1.75850346302057	0.0786618828590679	0.157726746675406
CTD.2005H7.1	2.78582088407983	-0.344290210917947	0.195857488781598	-1.75786084596371	0.0787711893116535	0.157747255893999
RP11.490M8.1	20.2051736115078	0.192544573915451	0.109538572945256	1.75777873253543	0.0787851653596266	0.157747255893999
C1orf229	7.68030934665919	0.295954871541994	0.168373093034376	1.75773258190113	0.0787930212756177	0.157747255893999
CTC.573N18.1	2.2489881588823	0.538663793653544	0.306867686824569	1.75536173009147	0.0791974537405067	0.158475886472568
RP5.834N19.1	0.501935461554674	-0.850959070289385	0.485092324571215	-1.75422085072479	0.0793926717910966	0.158785343582193
LINC01090	0.254369788103096	0.786144841994684	0.448284135856936	1.75367535701859	0.0794861504314796	0.158815004615002
RASAL2.AS1	34.9799893591225	-0.168983628481826	0.0963605009478647	-1.7536607512372	0.0794886545837476	0.158815004615002
CTD.2358C21.5	2.95147880287029	0.323523090801573	0.184566342133565	1.75288238939822	0.0796221970604513	0.15900065270133
RP11.285A1.1	2.5599167971822	-0.326996103000337	0.186631418905669	-1.75209568098292	0.0797573568182361	0.159189339411818
RP3.483K16.4	0.75202129861875	-0.552187648063388	0.315228828900323	-1.75170415088524	0.0798246927765731	0.15924253186927
CTC.543D15.3	0.339883625744394	0.62032289084853	0.354556641227335	1.7495734636396	0.0801919420286023	0.159893663321421
LINC00494	8.7445204214459	0.485334275318404	0.277460896454307	1.74919882953067	0.0802566563517326	0.159941218411752
RP11.1100L3.8	30.9589845948834	0.363564962636184	0.207925530868298	1.74853449270003	0.0803715182683609	0.160060321231836
RP11.512C24.3	0.432976925738424	1.32289150361334	0.756638334657725	1.74838022740649	0.0803982093872738	0.160060321231836
RP11.218F10.3	15.7946194889158	0.216330179822343	0.123809493068566	1.74728265547893	0.0805883201867056	0.160357237016149
LINC01509	0.501273340483441	0.653843717244425	0.375065578385834	1.74327838896431	0.0812849984234751	0.161661323084086
RP11.473O4.3	0.594607042976113	0.576734902823872	0.330914170602263	1.74285344678415	0.0813592175865023	0.161726753495973
LINC01068	3.02282379201883	0.439821271268177	0.252673410998153	1.74067096941748	0.0817412697578503	0.162403720727018
RP11.569G13.2	0.30924813369826	0.748432057480551	0.430077358080257	1.74022659742271	0.0818192370742161	0.162429340050636
RP11.504A18.1	1.77323170617076	0.351650222247365	0.202083372480742	1.74012447402557	0.081837163663734	0.162429340050636
RP11.308N19.1	0.624656692649255	0.587865196706635	0.338168855005718	1.73837770097632	0.0821442832258648	0.162956271944265
RP11.77H9.8	2.76817717939504	-0.337390714306851	0.194324611540001	-1.73622225014663	0.0825245445144123	0.16362769363192
LINC01449	0.802288383509113	-0.686737244090239	0.396093241893041	-1.73377672592476	0.0829577067436265	0.164403273009901
RP1.223B1.1	0.323857445430273	0.719693187872088	0.41517897417917	1.73345287847237	0.0830152059470307	0.164433965625849
RP11.22L13.1	60.1808495224765	-0.327841822047078	0.189194896860594	-1.7328259244151	0.083126613580901	0.164571353341248
RP5.826L7.1	0.334446824762232	0.716479498803097	0.413714409032922	1.73182147674746	0.0833053530230012	0.164841836062703
RRS1.AS1	2.96374298325414	-0.32819484343532	0.189660479998742	-1.73043347479399	0.0835528573803802	0.165248046380398
RP11.488L18.8	0.71904395751753	0.420794721548112	0.243378183368511	1.72897469988493	0.0838136232538323	0.165680061320959
RP11.319E16.2	0.216150172659766	1.25611705747205	0.72692432563429	1.72798875092811	0.083990241177434	NA
RP11.525K10.1	0.354744811053793	-0.767852127953295	0.445607738722019	-1.72315707567256	0.0848601236919468	0.16763835509804
RP11.10A14.9	3.06652520778444	0.404662742001196	0.234860463073874	1.72299218312412	0.0848899386316595	0.16763835509804
LINC00598	4.80379647363154	0.294804797532377	0.17125157823359	1.72147200378065	0.0851652081655277	0.168097138053391
RP4.666F24.3	2.25411024000959	-0.496834737547984	0.288722953832604	-1.72080096491406	0.0852869472793727	0.168159146670388
[truncated: 5,309 more rows]
