# Supplementary material for: Evaluating the Microsatellite Instability of Colorectal Cancer Based on Multimodal Deep Learning Integrating Histopathological and Molecular Data
Source: Front Oncol. 2022 Jul 5;12:925079. doi: 10.3389/fonc.2022.925079 (PMC9295995; doi:10.3389/fonc.2022.925079)
Supplement: Supplementary file 2 [file DataSheet_2.csv]

	baseMean	log2FoldChange	lfcSE	stat	pvalue	padj
hsa.mir.592	130.405657363341	-2.73641337923118	0.207816693163386	-13.1674377913415	1.35105340927647e-39	1.07543851378407e-36
hsa.mir.483	197.965243593859	-5.16689538394276	0.432341622860135	-11.9509552417401	6.41832301538663e-33	2.55449256012388e-30
hsa.mir.582	1300.13857447435	1.23122465990208	0.110866583896507	11.1054622288301	1.18005188823562e-28	3.1310710101185e-26
hsa.mir.625	1630.42019558534	1.37048649889258	0.12680727174998	10.8076333476735	3.1673613229628e-27	6.30304903269598e-25
hsa.mir.4772	27.4262586004339	1.3247912524989	0.135871820977357	9.75030174004713	1.83920782337314e-22	2.92801885481003e-20
hsa.mir.223	1247.92624777183	1.41064060841834	0.150215670386605	9.39076865141848	5.95639674995847e-21	7.90215302161157e-19
hsa.mir.3934	9.52157017400992	1.09978777058891	0.12586790137362	8.73763492190397	2.38041312776712e-18	2.70686978528947e-16
hsa.mir.552	751.628550522142	-1.51881777016019	0.180791650361958	-8.40092873271198	4.42961185034087e-17	4.40746379108917e-15
hsa.mir.4677	22.5669892855465	0.668969215098181	0.0815760876294674	8.20055526733219	2.39279200289547e-16	2.116291593672e-14
hsa.mir.224	312.535416321698	-1.09686876000334	0.134871527785849	-8.13269322302748	4.19856204957192e-16	3.34205539145924e-14
hsa.mir.3937	6.3212992062549	-3.55789839707123	0.445634000980278	-7.98390246086426	1.41778068268789e-15	1.02595765765414e-13
hsa.mir.551a	1.89776508489906	2.16191583154022	0.272915227324619	7.92156543529442	2.34538772053807e-15	1.55577385462359e-13
hsa.mir.196b	11216.9893322623	-1.36752095879264	0.177439638842067	-7.70696428214568	1.28845842418779e-14	7.88933004348829e-13
hsa.mir.146b	1817.17272755674	0.731055271582188	0.0969598630171553	7.53977211635335	4.70793431922965e-14	2.67679694150486e-12
hsa.mir.155	1180.79716618087	0.885517485959324	0.117624524892173	7.52834059709131	5.13892020707691e-14	2.72705365655548e-12
hsa.mir.4676	2.98749802449545	1.1043141199938	0.149533664201124	7.3850535656539	1.52392024331883e-13	7.5815032105112e-12
hsa.mir.7702	3.74480249896649	1.74462682249501	0.237594813348355	7.34286577180909	2.09068177599907e-13	9.78930996291327e-12
hsa.mir.362	83.8885134755069	-1.03812512990745	0.142232336175759	-7.29879827484959	2.90349244540043e-13	1.28398888141041e-11
hsa.mir.615	4.48565843437172	2.61032413675507	0.360696689285281	7.23689519282091	4.59072626368121e-13	1.89890296494339e-11
hsa.mir.767	16.7069732687684	-3.91108254286646	0.540827466202701	-7.23166404681192	4.77111297724471e-13	1.89890296494339e-11
hsa.mir.3614	12.7773399384548	1.04349865896263	0.144758655099367	7.20854071382705	5.65546630543248e-13	2.14369103767822e-11
hsa.mir.1266	57.8253080050854	1.07993703223955	0.149963631604464	7.20132621946591	5.9629691209638e-13	2.15751064558508e-11
hsa.mir.330	90.7809435862883	0.801357321658023	0.112097854955737	7.14873020518051	8.75842747888383e-13	2.96173837973982e-11
hsa.mir.6715b	4.26712944909517	-1.77888427680791	0.24893188862339	-7.14606829460566	8.9298644615271e-13	2.96173837973982e-11
hsa.mir.499a	5.24306265068006	-2.24940891114951	0.324070404712614	-6.94111180298704	3.89025965605484e-12	1.23865867448786e-10
hsa.mir.92b	231.679987070357	0.8249570939399	0.119766428053866	6.88804957570303	5.65625014469129e-12	1.73168273660549e-10
hsa.mir.6744	0.561169645243018	2.58835560791817	0.377439616289997	6.85766807777131	6.99936519530208e-12	2.06351655387424e-10
hsa.mir.185	197.935667587953	0.456068569179537	0.0686158650190596	6.64669270077488	2.99751934697751e-11	8.52151928640748e-10
hsa.mir.1180	39.0921172051542	0.935461007785454	0.14171110225657	6.60118362562579	4.07887951164841e-11	1.11958210043867e-09
hsa.mir.4636	4.50778092551618	-1.57585199560733	0.240148052926792	-6.56200196671061	5.30901154470689e-11	1.40865772986223e-09
hsa.mir.548f.1	3.99263584785433	-2.08157125875056	0.322036687192484	-6.46377056259553	1.02125681696013e-10	2.62232395580729e-09
hsa.mir.944	1.24034331125839	1.69548817624617	0.264700863796457	6.40529899271477	1.50074985409071e-10	3.73311526205065e-09
hsa.mir.629	402.525454802146	0.588369393904188	0.0934657828511685	6.29502451010426	3.07351291492938e-10	7.41368569782967e-09
hsa.mir.452	438.402821947665	-0.738784168909975	0.117571619821385	-6.28369473885225	3.30619601126914e-10	7.74038830873599e-09
hsa.mir.219a.1	12.8733848132195	0.722424070773324	0.116258237682743	6.21396027647303	5.16655943670985e-10	1.17502323189173e-08
hsa.mir.548j	1.14428094275022	1.33235722003015	0.215241705568373	6.19005139599639	6.01446010826656e-10	1.32986395727227e-08
hsa.mir.105.2	17.7635271494686	-3.42404403611359	0.561463993330023	-6.09842140687546	1.07121042393076e-09	2.27909798129945e-08
hsa.mir.92a.1	36179.5043100404	-0.637848861322648	0.104635154132678	-6.0959327351289	1.0880115991128e-09	2.27909798129945e-08
hsa.mir.132	304.940831965157	0.588898547705988	0.0973683924113267	6.04814902579703	1.4651939785735e-09	2.98305191264682e-08
hsa.mir.31	67.7252154745658	1.63364563900103	0.270271121667597	6.04446982319563	1.49902106163157e-09	2.98305191264682e-08
hsa.mir.105.1	17.9024129211982	-3.25702000171718	0.539633144000765	-6.03561889762754	1.58354581229723e-09	3.07439625997218e-08
hsa.mir.4784	1.37017934337216	1.45722943031637	0.242158185312265	6.01767571241607	1.76939207217256e-09	3.35341926059372e-08
hsa.mir.1269b	26.6219489091092	-4.50333046751976	0.75242329815835	-5.9851023732814	2.16253801448811e-09	4.00320990588962e-08
hsa.mir.92a.2	33376.2183735397	-0.61601578230213	0.103437613652934	-5.95543304362237	2.59384080015216e-09	4.69249381118435e-08
hsa.mir.324	109.9909009469	0.459757398155568	0.0779005606526731	5.90184966967618	3.59448625383672e-09	6.35824679567562e-08
hsa.mir.335	753.602239385527	-0.597488389037777	0.101341889176141	-5.89576920161109	3.72939948569719e-09	6.4534825882934e-08
hsa.mir.4746	12.2340609679129	0.822545784801448	0.143274294703598	5.74105624810862	9.40878299515287e-09	1.59348750300887e-07
hsa.mir.589	177.760098517641	0.410828391893104	0.0727996724148568	5.64327253496353	1.66847916287194e-08	2.76689461176263e-07
hsa.mir.3074	23.198467289129	0.748742756693994	0.133406927862407	5.61247282049872	1.99455546090705e-08	3.24013499363675e-07
hsa.mir.3127	24.950099091605	0.649624817276257	0.117284692195312	5.53887131488951	3.04427224141817e-08	4.84648140833772e-07
hsa.mir.181d	74.2443927278541	-0.797493410035016	0.145744993969099	-5.47184083869187	4.45384754331987e-08	6.95149538133847e-07
hsa.mir.532	4602.04720886937	-0.516633504343202	0.0953665609041244	-5.41734439666534	6.04907539170818e-08	9.25973848423021e-07
hsa.mir.466	2.22011572019613	-2.24278894963413	0.415431229656818	-5.3987008908475	6.71251766600445e-08	1.00814416266784e-06
hsa.mir.153.2	157.125181446499	0.937740227230275	0.174104705922787	5.38607053876046	7.20147096309649e-08	1.06155016418978e-06
hsa.mir.1287	58.6380035289704	0.504970908547581	0.0938765196035959	5.3790970381079	7.48603527872963e-08	1.08343346943069e-06
hsa.mir.3619	0.785457458229063	1.36694446500386	0.259392188098035	5.26979811931434	1.36573885291767e-07	1.94130022664725e-06
hsa.mir.1255a	1.55994968825018	1.00500359806603	0.195058946888411	5.15230710561037	2.57301220585684e-07	3.59318897519657e-06
hsa.mir.511	27.676740751492	0.750807053117602	0.145837127479187	5.14825727916749	2.62917713007011e-07	3.60831895782035e-06
hsa.mir.4787	1.10777067434907	1.42053374188445	0.276964966451824	5.12892933746384	2.91394686664561e-07	3.93135882347441e-06
hsa.mir.1.2	107.394943172103	-1.1009686223071	0.216337175960928	-5.08913281971446	3.59704617346546e-07	4.77208125679751e-06
hsa.mir.222	308.368110264024	0.499621397415152	0.0983096363972916	5.08212028570697	3.73244919100884e-07	4.87054025580826e-06
hsa.mir.212	22.780330559116	0.639428881570761	0.126460747314801	5.05634273992561	4.27372972596183e-07	5.4869175191381e-06
hsa.mir.374b	259.167991777667	-0.386170927345434	0.0765219083625852	-5.046540730736	4.49881020582815e-07	5.68421099022096e-06
hsa.mir.1.1	101.835317352737	-1.09367897068014	0.220255801222176	-4.96549450507745	6.85262334022263e-07	8.5229502794019e-06
hsa.mir.3187	0.994932209696367	1.19662619851567	0.241184127894447	4.96146329761537	6.996409162906e-07	8.56791029795874e-06
hsa.mir.205	13.2721541496607	2.58697103758994	0.522918664201788	4.94717671158063	7.52976148944696e-07	9.08134870545422e-06
hsa.mir.3170	7.76436644453466	-0.846285239313097	0.172589145961113	-4.90346733336162	9.4159607506541e-07	1.11867235186876e-05
hsa.mir.2115	1.14645505504368	1.22876769315635	0.25112122874488	4.89312552068103	9.92470629586371e-07	1.16177444286875e-05
hsa.mir.296	18.9398484212046	-1.10537530855677	0.226779700783626	-4.8742250948264	1.09236381679806e-06	1.26017622923371e-05
hsa.mir.642a	11.5955903283218	0.876614469756468	0.18445109820625	4.75255760622392	2.00859515760767e-06	2.2840596363653e-05
hsa.mir.874	63.0349874942399	-0.592944815755193	0.125013211497483	-4.74305722293305	2.10516772670343e-06	2.36015987388159e-05
hsa.mir.4446	1.30902549267057	1.4448729140078	0.307774097935002	4.69458906289425	2.67143202700317e-06	2.95341651874239e-05
hsa.mir.616	14.3354486723773	0.796773779578294	0.172310178820243	4.62406681389091	3.76288571950148e-06	4.10309182564819e-05
hsa.mir.6720	1.62318451337985	-1.21706485085276	0.263967916900403	-4.61065445052538	4.0140328197971e-06	4.31779746561958e-05
hsa.mir.6509	1.81956955109281	0.831208277798305	0.181588592026007	4.57742564400333	4.70733027689086e-06	4.9935579999335e-05
hsa.mir.188	24.2638151520876	-0.650615751051773	0.142218631171111	-4.57475751027993	4.76771869340384e-06	4.9935579999335e-05
hsa.mir.3136	2.42904073596425	0.920253916970434	0.202158916113596	4.55213123745346	5.31051901388821e-06	5.48983524033118e-05
hsa.mir.375	92427.9876852396	0.775584930143441	0.171435614660851	4.52405955249014	6.06646427515593e-06	6.19090456797964e-05
hsa.mir.1288	1.90004320750575	0.801165115438376	0.177566065698892	4.51192693989714	6.4241318023499e-06	6.44537079486602e-05
hsa.mir.548v	3.77338720029233	0.917579603710923	0.203447069690088	4.51016377433539	6.47775959283017e-06	6.44537079486602e-05
hsa.mir.942	37.1640805596728	0.476709094026952	0.106562799774566	4.47350384032169	7.69481755086716e-06	7.56182070430896e-05
hsa.mir.1284	0.95057806960835	0.9956687602831	0.2233325202195	4.45823456120281	8.26374463582355e-06	8.0218789391653e-05
hsa.mir.3944	1.0228323893464	0.96065217386952	0.218531145624738	4.39595084317709	1.10288893190763e-05	0.000105771034915479
hsa.mir.671	23.2449851616479	0.372416713895461	0.0849363364201558	4.38465713959243	1.16168600215896e-05	0.000110083578299825
hsa.mir.195	101.00531305299	-0.515080934895582	0.119343094460734	-4.31596764959915	1.58905251984479e-05	0.000148810094799583
hsa.mir.425	1431.50016691321	-0.506046947208739	0.119059684107635	-4.25036359706155	2.13423776360605e-05	0.000197541076724467
hsa.mir.204	16.4452594869907	-1.2652223103218	0.299808418270016	-4.22010268298173	2.44191068634345e-05	0.000223420793830964
hsa.mir.421	18.0634885510085	-0.545815929050055	0.129927715861325	-4.20091991482877	2.65832620700906e-05	0.000240457688724911
hsa.mir.7.1	190.742858302497	0.448762990042091	0.107210342826689	4.18581806764239	2.84140873438742e-05	0.000254130489053077
hsa.mir.190a	20.9836657874081	0.457426802521692	0.109523313400677	4.17652450714538	2.95996865598052e-05	0.000261792783351166
hsa.mir.643	2.81434740979402	0.635439302864411	0.152422397450637	4.16893654405482	3.06024167465736e-05	0.00026768707395904
hsa.mir.133a.1	49.8756023719581	-0.915425640153647	0.221122625057727	-4.1399003829421	3.47456671876433e-05	0.000300625555232218
hsa.mir.196a.2	474.148884429857	-0.6163208189442	0.149662415010523	-4.118073458195	3.82052924036535e-05	0.000327004438207615
hsa.mir.1293	1.29193289672193	1.22870710089996	0.298755820665513	4.11274698569177	3.90978817323689e-05	0.000331084189988996
hsa.mir.877	7.61017060638765	0.654768660207811	0.159384656087485	4.10810347922333	3.98921374529847e-05	0.000334254120132377
hsa.mir.217	137.601238515187	-0.665860747468145	0.162927336829797	-4.08685712554021	4.37256203136549e-05	0.000362558268434055
hsa.mir.133a.2	43.572751361785	-0.897630545516114	0.220290861117998	-4.07475163046052	4.60634822346819e-05	0.000378005483080482
hsa.mir.3652	6.98340767639217	0.748778480582243	0.184802794583939	4.0517703331707	5.08315494501002e-05	0.000412876666962039
hsa.mir.216a	4.55278810225056	-0.860559598190699	0.214372057289217	-4.01432728254171	5.96155788830478e-05	0.000476681327212446
hsa.let.7i	1298.63927017507	0.283592524758176	0.0706740552451257	4.01268221802987	6.00327057108673e-05	0.000476681327212446
hsa.mir.6761	6.2842237115594	-0.66494546027445	0.165783909467718	-4.01091675548843	6.04834347342425e-05	0.000476681327212446
hsa.mir.30c.2	653.517875060246	-0.356897485283949	0.0893447516844714	-3.99461052333956	6.48006878425189e-05	0.000505699485516128
hsa.mir.196a.1	462.907769223293	-0.585845590971191	0.147112912743366	-3.9822853075663	6.82557730660219e-05	0.000527491217092752
hsa.mir.206	3.19105435049451	-1.51482284941059	0.383483835974391	-3.95016088634241	7.80986784312009e-05	0.000597755269531115
hsa.mir.128.2	177.033261799715	0.36138163493984	0.0915571461377239	3.94706093608723	7.91164258471303e-05	0.000599777856898245
hsa.mir.509.3	8.10015912855571	-1.04689045832764	0.266545416988338	-3.92762505600853	8.57888156811789e-05	0.000644225446058664
hsa.mir.210	2767.53832361416	0.712770474009057	0.181832513563237	3.91992862025291	8.85751989969806e-05	0.000658933256089687
hsa.mir.33b	21.700399997258	0.720189715206242	0.183919769163599	3.91578196558971	9.0111658987388e-05	0.000659605910734473
hsa.mir.30b	1191.99933082741	-0.431388597495315	0.110182550123081	-3.91521703766546	9.03229199372583e-05	0.000659605910734473
hsa.mir.561	1.72420342183012	1.01349984320777	0.259778286223611	3.90140322326774	9.56366950016979e-05	0.000692061902012287
hsa.mir.500a	1161.08037215206	-0.401828680002345	0.103520434780598	-3.88163632478925	0.000103755961757611	0.000744051761793317
hsa.mir.5001	2.40107247780533	0.648566167818477	0.167656702300086	3.86841777823841	0.000109543861717849	0.000775949082484424
hsa.mir.181c	271.127299190103	-0.380534567949316	0.0984040032983829	-3.86706389165337	0.000110153575779824	0.000775949082484424
hsa.mir.1275	2.20527037707203	-1.20292012525702	0.31159060470388	-3.86057893626226	0.000113118689284775	0.000789846286584921
hsa.mir.130b	136.601212843735	0.335988075722716	0.0875271258553653	3.83867369617416	0.000123700691974225	0.000856223920099854
hsa.mir.30c.1	631.682400017478	-0.35813929478566	0.0934112566035238	-3.83400574842658	0.000126073192963918	0.000865122944821366
hsa.mir.20a	2014.96445952774	-0.458766272283469	0.120181161867307	-3.81728937510187	0.000134925886129852	0.000917957310763778
hsa.mir.128.1	256.714024433224	0.302981866963755	0.0797898034173485	3.79725045039876	0.000146309947281712	0.000986972186747823
hsa.mir.142	8418.74532776724	0.563227574415787	0.149482590363933	3.7678472994383	0.000164661369675314	0.00110143235513908
hsa.mir.508	43.3290957143593	-0.938717110620792	0.250032938132568	-3.75437379423619	0.000173775374896595	0.00115270998681408
hsa.mir.548s	1.22979951635596	0.81969894979178	0.219366466632792	3.73666478005462	0.000186477262184727	0.00122674298098382
hsa.mir.509.1	7.38870467613964	-0.987072095370217	0.264470109444542	-3.73226334515962	0.0001897669545658	0.00123772053371305
hsa.mir.22	164054.550155109	0.279996009576944	0.0750698988961346	3.72980400525571	0.000191628773668421	0.00123772053371305
hsa.mir.3131	11.705714897689	-0.906888484571106	0.243247483255658	-3.72825433765311	0.000192810736407561	0.00123772053371305
hsa.mir.624	4.06404442819481	0.446552445222444	0.119930039642554	3.72344115413764	0.000196525683241576	0.00125147555088236
hsa.mir.3940	5.89042453269753	0.708811290942813	0.190843104000604	3.71410481219467	0.000203924268433551	0.00128828347359608
hsa.mir.4707	1.14284181025953	0.91709470173829	0.250479370952385	3.66135821186099	0.000250881693491542	0.00157245533873439
hsa.mir.3193	2.05985618300357	-0.885780247617128	0.24261004702177	-3.651045199862	0.000261175266043535	0.00162418368570823
hsa.mir.628	59.5765079793785	0.655657738389726	0.180293122740531	3.63662090058374	0.000276238018088082	0.00170453846820243
hsa.mir.6842	9.57467860750316	0.510202780994141	0.140410144884801	3.63366038410355	0.00027942861615737	0.00171096291124051
hsa.mir.99a	428.631438175573	-0.654366255481899	0.181532930958936	-3.60466969835859	0.000312550173364077	0.00189915983204432
hsa.mir.221	770.249849782653	0.318607921222595	0.0888902677313205	3.58428351442948	0.000338004779311792	0.00203827124494081
hsa.mir.5586	4.76457988493058	0.513529806796571	0.143494556149918	3.5787406893684	0.0003452538183102	0.00206633112311969
hsa.mir.660	172.4279915739	-0.361890128927106	0.10146303204881	-3.56671904652933	0.000361478668132482	0.00214729119278698
hsa.mir.1306	23.0400397900164	0.375329711257964	0.105364002552417	3.56221956423155	0.000367732631685436	0.00216826055423413
hsa.mir.514a.3	4.26013779044973	-1.18540220308312	0.333061298842308	-3.55911121227077	0.000372111946573075	0.00217794933435417
hsa.mir.193b	127.430781446453	-0.401361041244962	0.113617579596813	-3.53256109370789	0.000411555120593291	0.00239122537220627
hsa.mir.200a	8363.70071988792	0.329881227721103	0.0935335545160427	3.52687577659119	0.000420493999238928	0.00242545814053759
hsa.mir.548t	0.721311572814234	0.942923011948257	0.268150770338554	3.51639121065275	0.000437455891269956	0.00250514308957471
hsa.mir.95	56.1265442990793	-0.515716210632669	0.147036355344146	-3.50740610664356	0.000452498008041979	0.00257277438858154
hsa.mir.576	38.7305331850807	0.384576652318153	0.111004528855843	3.4645131715084	0.000531192126163954	0.00299707564316551
hsa.mir.1269a	302.72146173554	-1.41813755778624	0.409539014213829	-3.46276547182828	0.000534654197650129	0.00299707564316551
hsa.mir.7854	1.26949165300854	0.72873276400387	0.210587778909593	3.46047034532199	0.000539232622542224	0.00300160257023504
hsa.mir.7850	0.317269105324546	1.46325433783169	0.42410800020324	3.45019272716025	0.000560186476645608	0.00309658635701322
hsa.mir.187	5.3293347416723	-1.26469841912327	0.366858354357972	-3.44737527195363	0.000566061711652005	0.00310748360327584
hsa.mir.7641.1	2.82725409104084	1.22330217534041	0.355482484364351	3.44124458769841	0.000579044855124278	0.00315698427862278
hsa.mir.215	3548.43449439917	0.743573459661114	0.216826149602591	3.42935324463388	0.000605021527124643	0.00327617099041644
hsa.mir.1246	1.43647093986189	1.39344389015337	0.40684289094036	3.42501717784134	0.000614760549850821	0.00330580088195798
hsa.mir.6777	0.56473562391097	1.0736304392977	0.313646796765805	3.42305564848272	0.000619213992473826	0.00330580088195798
hsa.mir.744	128.390909087215	0.368819372353658	0.107807882847168	3.42107981914929	0.000623730233908869	0.00330580088195798
hsa.mir.181a.2	3332.19971654074	-0.296262399493728	0.0866362651427265	-3.41961185660137	0.00062710544368801	0.00330580088195798
hsa.let.7c	1889.99665989649	-0.622411497795931	0.18293904704637	-3.40228894730258	0.000668239460135048	0.00349946454123354
hsa.mir.4491	1.31651145416522	0.912762365734736	0.270061193971659	3.37983533402628	0.000725292696099105	0.00377341820977051
hsa.mir.2116	2.52962470537013	0.560672666004268	0.166039480963191	3.37674306587698	0.000733495318977308	0.00379131346692167
hsa.mir.141	6179.21924361498	0.324585879915853	0.0963686119239293	3.36817012755223	0.0007566888749405	0.00388596351259766
hsa.mir.664b	8.71282961464541	-0.400227832554163	0.119850654417442	-3.33938796162232	0.000839632124146947	0.00428427673603186
hsa.mir.23b	3660.59417662758	-0.300154451463673	0.0900367808091129	-3.33368706395701	0.000857030206801851	0.00434519773639665
hsa.mir.3173	1.92853175724195	0.620633879032938	0.186458572436177	3.32853497119515	0.000873040435006399	0.00439835560927274
hsa.mir.503	40.6172375504917	-0.616971155668419	0.186259824449046	-3.31242208293393	0.000924918860857505	0.00463041140404134
hsa.mir.4664	2.78290959630018	0.662446701833406	0.201631819695925	3.28542738359661	0.00101827786305433	0.00506593236869528
hsa.mir.1537	0.906611071740202	0.834276478598745	0.254494913200658	3.2781656344579	0.00104484066882563	0.00516579610177145
hsa.mir.107	215.852974784842	0.261020698310257	0.0800901213414185	3.25908731237332	0.00111771263364064	0.00549197071838239
hsa.let.7b	31955.5846142481	0.278241219509741	0.0856348437823008	3.24915895470167	0.00115746779588932	0.00565241942041658
hsa.mir.6507	0.534552954484908	-1.14778801047174	0.35563802256809	-3.22740522001408	0.00124918417504453	0.00606311343497225
hsa.mir.125b.2	471.285590592669	-0.496127932695427	0.154523636056584	-3.21069284516287	0.00132415387221552	0.00638803928656701
hsa.mir.125b.1	457.980847433085	-0.48513200564017	0.152278942076875	-3.18581150501598	0.00144348612085795	0.00692177682049955
hsa.mir.4780	1.12163076023837	-1.12642830642402	0.353879787535175	-3.18308178681173	0.00145716447954427	0.00694552650130084
hsa.mir.4786	2.94966454547693	0.515613275823843	0.162130860454593	3.18022907161617	0.00147158673636037	0.0069725181079932
hsa.mir.500b	26.6044225903044	-0.375692986206823	0.118309719243328	-3.17550399586472	0.00149576461550914	0.00704513984583002
hsa.mir.326	14.3548834051086	0.441613411568794	0.139588562165948	3.16367906307243	0.00155788484236006	0.00729456667363885
hsa.mir.197	842.525519925799	0.280155029007758	0.0888335122011658	3.15370879824429	0.001612098593194	0.00750427181393231
hsa.mir.4660	1.17171020636024	0.718058918306617	0.229001988381458	3.13560123814521	0.00171502222800145	0.00793643141362503
hsa.mir.2277	2.73434865934831	0.510377623513204	0.16288063118985	3.13344576199683	0.00172766844979624	0.00793643141362503
hsa.mir.4766	1.82306993259448	0.694494683522761	0.221725422303015	3.13222848471407	0.00173484807282758	0.00793643141362503
hsa.mir.760	3.61172923999157	0.638915511894739	0.205278096823439	3.11243879294279	0.0018554848504676	0.00843980537698407
hsa.mir.579	2.28539251475716	0.621430088071467	0.200304982309351	3.10241952500078	0.00191945727836624	0.00868118178170187
hsa.mir.1247	1159.78391958616	-0.715533115036275	0.231257882623511	-3.09409178584051	0.00197416400808608	0.00887816130190124
hsa.mir.4453	1.11673361189603	0.758358400075535	0.245493274773132	3.08912087622913	0.00200749743578252	0.00897734808361172
hsa.mir.433	4.68400011137144	-0.500728373055618	0.163587153966422	-3.06092722389679	0.0022065271952401	0.00981226618665428
hsa.mir.1538	0.614233527450806	0.821867495133614	0.269089219811342	3.05425648678837	0.0022561909702301	0.00997737784612867
hsa.mir.574	200.105871963856	0.34927321318117	0.114695919104284	3.04521046527908	0.00232517535285107	0.0102256330434776
hsa.mir.652	101.249753440496	0.283188595109488	0.0931369750935166	3.04056036633297	0.00236138349587177	0.0103278091357908
hsa.mir.548au	1.47910159718695	0.773196864179597	0.254548388407132	3.03752409912304	0.0023853033089164	0.0103754176715708
hsa.mir.548e	2.01480406024675	0.49442729951146	0.164397070902234	3.00751891014831	0.00263389737130046	0.0113944690627998
hsa.mir.331	79.0384022933573	0.343382665671237	0.114770752694436	2.99190044161733	0.00277246662714749	0.0119290996497805
hsa.mir.184	2.84904056558294	-0.99762623471768	0.334222775540272	-2.98491397872277	0.0028365808120568	0.0121393458408452
hsa.mir.3917	5.22408699790306	0.514712498249066	0.172847596944993	2.97784005879392	0.00290287423439962	0.0123566197357331
hsa.mir.361	1045.76933336518	-0.24250063645395	0.081501357401338	-2.97541837566953	0.00292589203608732	0.0123883513868378
hsa.mir.19b.1	435.28719424288	-0.353036334035656	0.119231343708513	-2.96093563198222	0.0030670603181518	0.0129173545674541
hsa.mir.365a	92.2412793363911	-0.312650744063358	0.106024942276201	-2.9488414457127	0.0031896757356184	0.0133630625555381
hsa.mir.192	220312.769565562	-0.353867863837479	0.120341022848644	-2.94054226448238	0.00327638300657191	0.0136544548336714
hsa.mir.7641.2	0.649617896176901	1.16415744872642	0.396894479056996	2.93316614404012	0.00335524289539181	0.0139102778371452
hsa.mir.365b	92.0752439719631	-0.311472357363843	0.106263251388995	-2.93113897130481	0.00337721663305197	0.0139288312948672
hsa.mir.664a	55.1236266520593	-0.302620842464308	0.103649974061318	-2.91964224019276	0.00350433430331521	0.0143786087909222
hsa.mir.191	2516.03209870153	-0.239623734252983	0.0822274759647305	-2.91415650841288	0.00356651053879668	0.0145099750440844
hsa.mir.4479	0.47737432174725	0.870540196563696	0.298784484996224	2.91360576026796	0.00357280792542783	0.0145099750440844
hsa.mir.15b	749.192408198213	0.254667487355691	0.0874865391960754	2.9109333812477	0.00360350840330992	0.0145603689798716
hsa.mir.3691	1.17116158487697	0.60551783540038	0.208614329204985	2.90257068010605	0.0037011363144007	0.0148793156881968
hsa.mir.3613	51.13231813094	-0.355402434549833	0.122776754491443	-2.89470458819306	0.00379515507108847	0.0151806202843539
hsa.mir.21	731398.461918714	0.212592896098086	0.0737534096631496	2.88248227531515	0.00394555333012536	0.0156465900347102
hsa.mir.190b	0.535450861117955	0.82411769613038	0.285948360733825	2.88205078013197	0.00395096054896576	0.0156465900347102
hsa.mir.509.2	7.48134472824755	-0.791610422481441	0.274984617262259	-2.87874438345933	0.00399261803600585	0.0157332869141617
hsa.mir.145	9803.79414219792	-0.439771976989957	0.153026029363385	-2.87383773087158	0.00405517252836898	0.0159010706038508
hsa.mir.342	245.381901860405	0.332562826141082	0.115829590375967	2.87113875704496	0.00408995951633794	0.0159588616421814
hsa.mir.584	1113.79680327426	0.450312282039024	0.15756961051651	2.85786250637358	0.00426505153961528	0.0165404993299361
hsa.mir.30d	18419.3601216784	-0.272980082153442	0.0955575407224428	-2.85670895347069	0.00428058148488297	0.0165404993299361
hsa.mir.3922	1.49082842828285	0.548106337152759	0.192102374542121	2.85319917809021	0.00432814843900571	0.0166435080069978
hsa.mir.24.1	3485.2648651685	-0.172755214867391	0.0605828979071061	-2.8515508639465	0.00435065250803079	0.0166496124826563
hsa.mir.4652	5.1131833502272	-0.969568047199456	0.340286380694571	-2.8492707972045	0.00438195661285475	0.0166891744680975
hsa.mir.766	21.0615815634302	0.299927862063722	0.105411058804039	2.84531685258272	0.00443672653691631	0.0168173063018351
hsa.mir.4645	1.25772671379838	0.616443903723925	0.21736489156132	2.83598652614064	0.00456843733047633	0.0171672620400272
hsa.mir.135b	345.17678497047	-0.518489424410212	0.182841953122312	-2.83572460015985	0.00457218536744443	0.0171672620400272
hsa.mir.19b.2	385.682227101583	-0.353920674711761	0.12616255084243	-2.80527519734273	0.0050273636330108	0.0187877063468385
hsa.mir.5706	1.63238106542535	0.546348481852513	0.19576795065154	2.79079634860659	0.00525785429708192	0.0195572524321365
hsa.mir.24.2	3508.8356502336	-0.168536309276399	0.0604662811171235	-2.78727757293264	0.0053152929199013	0.0196789449499602
hsa.mir.3194	1.477473398946	-0.77730758156772	0.280186838984623	-2.77424730006815	0.00553296006172304	0.0203899824496831
hsa.mir.937	10.3081980470076	-0.565268889301241	0.203903574907302	-2.7722362864811	0.00556726086931823	0.0204218417141812
hsa.mir.106b	2039.50644136094	0.180760302348154	0.0659191300637825	2.74215242484622	0.00610380101045485	0.0222872734143214
hsa.mir.10b	116112.391593237	0.316208211662751	0.115660979365225	2.73392299977206	0.00625846781530469	0.022747672972523
hsa.mir.3191	0.737436414632246	0.64948725064442	0.238604074956095	2.722029163852	0.00648824163226575	0.0234756379058343
hsa.mir.6716	1.75808462588155	-0.558987396902777	0.205724096093089	-2.7171702659947	0.00658427258342991	0.0237152985357928
hsa.mir.3189	1.81664208231712	0.59995763992366	0.223415319275542	2.68539168159602	0.00724448526501772	0.0259757219412347
hsa.mir.345	66.6352699447894	0.356945432708833	0.133020168524981	2.68339332799597	0.00728792206643129	0.0260142868380238
hsa.mir.6501	0.699051140667319	0.708282892030719	0.264578263699258	2.67702600405532	0.007427886972871	0.0263421838596527
hsa.mir.577	301.084957955703	0.578444227411566	0.216142960369158	2.67621127435111	0.00744596905580635	0.0263421838596527
hsa.mir.514a.1	4.20704228126925	-0.891888411816359	0.334288953200351	-2.66801640699691	0.00763005319744112	0.026873992677713
hsa.mir.675	126.228688753	0.787687362418862	0.297278267098872	2.64966346213558	0.00805719850373387	0.0282534361628729
hsa.mir.4473	5.13843343447068	-0.557923096574043	0.21108311893117	-2.64314408181533	0.00821400733439746	0.0286769729744753
hsa.mir.4714	0.633188207730488	0.712403830631039	0.270841753129555	2.63033237083747	0.00853014256617501	0.0296506265619009
hsa.mir.1249	4.77206515752291	0.389934638750972	0.148343208833842	2.62859784290991	0.00857376870923371	0.0296726951850001
hsa.mir.7155	0.84514675119076	-0.785283238964223	0.299699024380167	-2.62023955729697	0.00878680182853646	0.0302783301104546
hsa.mir.374a	3516.05106683966	-0.294145846884225	0.112861448751905	-2.60625616751406	0.00915379726104197	0.0313542475574246
hsa.mir.3155a	0.671302013990246	0.652890288192036	0.250595168873244	2.60535863930514	0.00917781366944716	0.0313542475574246
hsa.mir.378c	42.0371142662894	-0.270010431240085	0.104311588574175	-2.58849889001626	0.00963952576799863	0.032790865433021
hsa.mir.636	0.652682867994989	0.646220047212967	0.250098042234205	2.58386687652602	0.00976994964145659	0.0330931060195721
hsa.mir.5092	1.0373844196144	0.652595509774364	0.252779677254066	2.58167712239955	0.00983215236123978	0.0331626833879104
hsa.mir.146a	830.691968809673	0.368785419728468	0.143084270366917	2.57740014875692	0.00995466376482886	0.0334342293536024
hsa.mir.3678	0.784829880377344	0.616905037336802	0.242776404749587	2.54104198459117	0.0110522646910989	0.0369647172021628
hsa.mir.30a	18155.8944471572	-0.253345002049226	0.0998644562394075	-2.5368886147227	0.011184253279297	0.0372342454642441
hsa.mir.935	28.4855962652356	0.658964718862441	0.259913898849216	2.53531927988479	0.0112344879142167	0.0372342454642441
hsa.mir.514a.2	4.23115832965002	-0.844336000987587	0.333187759570549	-2.53411470480148	0.011273182357893	0.0372342454642441
hsa.mir.548b	1.14249384894632	0.809057604267599	0.320152726358062	2.52709890517297	0.0115009108975273	0.0378294424563293
hsa.mir.506	0.812122779759895	-1.1677398510507	0.462607481794532	-2.52425630152119	0.0115943362240444	0.0379798009643593
hsa.mir.1307	5197.47466531637	0.248536965419586	0.0985257542362664	2.52255836401506	0.0116504615172608	0.0380072433104082
hsa.mir.148a	223965.455364796	-0.287139992240662	0.114264551779886	-2.51294025809329	0.0119729608491458	0.0388999054527348
hsa.mir.3913.2	3.32657114904623	-0.343586177039891	0.137026878611332	-2.50743635498296	0.0121610480043965	0.0393503829735758
hsa.mir.4674	0.404327385376922	0.84932340514097	0.339413535842062	2.50232626413633	0.0123380164883398	0.0395335704739226
hsa.mir.6718	2.50135309777545	0.56735375893875	0.226760278095678	2.50199798528807	0.0123494627641019	0.0395335704739226
hsa.mir.651	11.3195861467224	0.345646823906618	0.138220988877799	2.50068261494065	0.0123954209010513	0.0395335704739226
hsa.mir.6728	0.469397153652555	0.815885873518305	0.326387947363385	2.4997426532112	0.0124283552578986	0.0395335704739226
hsa.mir.125a	1041.608714082	-0.250784556782553	0.100367165719825	-2.49867130334852	0.0124659876745661	0.0395335704739226
hsa.mir.5580	2.8002428323138	0.698383883203154	0.282525060593478	2.47193605316326	0.0134383551848522	0.0424481378061205
hsa.mir.122	0.529113517267473	-1.33661002932646	0.541511990344598	-2.4682925829138	0.0135759304250225	0.042713204024972
hsa.mir.4423	0.459901084735497	0.947625590395489	0.385256244319489	2.45972804949433	0.0139042329979671	0.0435738955369363
hsa.mir.139	101.400755068998	-0.346072017057848	0.141533259530886	-2.44516390143849	0.0144786327056659	0.0451960456223924
hsa.mir.504	1.72172270032812	-0.679971127269121	0.279050153393814	-2.43673446869424	0.0148205577769898	0.0460826718378277
hsa.mir.133b	17.773610722031	-0.661562961151454	0.273141409424407	-2.42205296716295	0.0154331008934306	0.0478005770862675
hsa.mir.17	4890.73007824759	-0.241418369947648	0.0997425043624546	-2.42041616551312	0.0155027535039932	0.0478302007332503
hsa.mir.3684	1.15843699028902	0.51968933110876	0.215042936628439	2.41667705648338	0.0156629066071125	0.048137736136145
hsa.mir.25	28785.8630076268	0.184446522975838	0.076548243656911	2.40954611320054	0.0159723774585845	0.0487364842955438
hsa.mir.1343	1.80187388728518	0.489874700794519	0.203320836030569	2.40936792489318	0.0159801788959007	0.0487364842955438
hsa.mir.653	23.4248677822057	-0.539651186988939	0.225180236206654	-2.39652998007199	0.0165511394365891	0.0502851411890264
hsa.mir.598	54.8353212244459	0.35626829934775	0.148790187647639	2.3944341020085	0.0166460343664504	0.0503811534437053
hsa.mir.455	804.989558851511	0.33915341522445	0.142485739883845	2.38026216167968	0.0173003250205417	0.0521631011983
hsa.mir.4745	0.483582948442506	0.709016270028263	0.300095162101845	2.36263812139577	0.0181453783808055	0.0545046082683817
hsa.mir.1276	0.631233334881976	0.602457641302271	0.256205511326971	2.35146245754804	0.0186997765489476	0.0559587298231664
hsa.mir.130a	123.388335850502	-0.241188876696907	0.102924430008721	-2.34335887676493	0.0191109905994806	0.0569750880793505
hsa.mir.140	2387.61987591972	0.218669173603238	0.094908312004746	2.30400445423898	0.0212223935505729	0.063033676366627
hsa.mir.1245a	5.71364972185428	0.336856363275558	0.14756281609392	2.28279977430871	0.0224421652736688	0.0664087864603731
hsa.mir.3158.1	1.00743173580098	0.512354439346553	0.225183074220197	2.27527953031471	0.0228891665831971	0.067480654074907
hsa.mir.1227	0.417927591141195	0.796578356567473	0.352813515299587	2.25778866745246	0.0239588380859873	0.0703735613152986
hsa.mir.135a.2	0.975690172232552	-0.909888443679743	0.404226039528842	-2.25093970873399	0.0243893562808486	0.071374733821895
hsa.mir.486.2	131.504161047322	0.385261721716849	0.171317851796963	2.24881247153065	0.02452442957245	0.07150712798414
hsa.mir.181b.2	349.77659951092	-0.268855308343739	0.119986001015383	-2.24072230150641	0.0250440685927108	0.0727557613131306
hsa.mir.383	2.85053671813103	-0.747344881922924	0.334729911944022	-2.23268030509297	0.0255700341421678	0.0740136260987839
hsa.mir.622	0.506149171866592	1.01375943472074	0.455581825101395	2.22519727272947	0.0260679978648347	0.0751816170304653
hsa.mir.497	40.1694253729603	-0.247695720537002	0.111771554911755	-2.21608906427543	0.0266854030492077	0.0766844073183009
hsa.mir.658	1.04202154569013	0.539526106213425	0.243990459065669	2.21125903151899	0.027017904615925	0.077360618972217
hsa.mir.6715a	0.66338839671243	0.958297628203044	0.434934077547455	2.20331695692087	0.0275724166359357	0.0786653893985834
hsa.mir.3651	9.33975027447544	-0.448619882462909	0.204342833803093	-2.19542752791225	0.0281329442515477	0.0797691051630306
hsa.mir.18b	2.28837680139546	0.425775197924298	0.194039267121447	2.1942733769336	0.0282157622055956	0.0797691051630306
hsa.mir.597	0.400732353586715	0.808630990193421	0.368621953374433	2.19365933795061	0.028259909115546	0.0797691051630306
hsa.mir.490	17.4732370904239	-0.995914654981429	0.454595994544018	-2.19076865378099	0.0284685380749904	0.0800740505572168
hsa.mir.129.2	6.16959023367627	-0.516673036665862	0.237417944211154	-2.17621729639081	0.0295390161862543	0.0827924538178113
hsa.mir.378d.2	1.39609394764293	-0.553356312896741	0.254718461145424	-2.17242327237843	0.0298237512118623	0.083297213911026
hsa.mir.1976	26.0451691489361	0.213087838836592	0.0983216427360099	2.16725263031584	0.0302155962930005	0.0840965547175817
hsa.mir.3130.1	12.1078187196807	0.350104257214346	0.162762296747991	2.15101570947	0.0314749597537965	0.0872964040558258
hsa.mir.6516	1.77968549009407	-0.478804845874198	0.222829749610723	-2.1487474033905	0.0316544287880524	0.0873502987749765
hsa.mir.5187	1.20983500296957	-0.485025854018326	0.225803614841632	-2.14799862419608	0.0317138647562415	0.0873502987749765
hsa.mir.3140	0.675792793422933	0.571463739977654	0.266236871836405	2.1464485217089	0.0318372116673771	0.0873876568525248
hsa.mir.4638	2.5981927745723	0.387605178183226	0.181877381918076	2.13113458141715	0.0330780565040568	0.0904815566227809
hsa.mir.486.1	131.832193686729	0.365609189810684	0.173575944434928	2.10633559276266	0.0351752116531333	0.0958885906708703
hsa.mir.605	1.84168012992309	-0.454867667331694	0.216323720267068	-2.10271747716859	0.0354904733774489	0.0964178048069943
hsa.mir.1291	3.5630755653229	-0.405252593991842	0.192957474779527	-2.10021713050963	0.0357097451185351	0.0966835275998434
hsa.mir.29a	29632.1914157935	-0.183033973117477	0.0872486580955312	-2.09784284495319	0.0359190303060774	0.0969205021140258
hsa.mir.98	186.409461166075	-0.179714939648088	0.0857448337138996	-2.09592732137932	0.0360886386486181	0.097049176906419
hsa.mir.4454	1.00658409992344	0.766419653932087	0.367264436756595	2.08683329292793	0.0369032065103838	0.0989055635766514
hsa.mir.34b	2.19502088715786	0.378962427086546	0.182311017570775	2.07865894303085	0.037648709178911	0.100565008410783
hsa.mir.337	83.3145277377745	-0.197961170676989	0.0955575585243816	-2.07164324553645	0.0382987237712797	0.10195914422053
hsa.mir.4659a	0.347984185082102	0.756722111106272	0.366350804366159	2.06556694318036	0.0388693884580381	0.103133444041995
hsa.mir.887	7.6020840460298	-0.243847146544219	0.11858837003353	-2.05624840340813	0.0397585788673302	0.104921146335828
hsa.mir.3680.1	1.0589855650324	0.479896734770619	0.233565391558599	2.05465686319464	0.0399121591950718	0.104921146335828
hsa.mir.5699	2.20018418212193	0.351884692357064	0.171331448120679	2.05382430497646	0.0399926996579709	0.104921146335828
hsa.mir.328	50.4568088441309	-0.231166614970758	0.112598184318381	-2.05302258087143	0.0400703875453414	0.104921146335828
hsa.mir.6503	0.990577301138164	0.485671031619529	0.239063868035012	2.03155347402142	0.0421988808502467	0.110132161169824
hsa.mir.539	29.1719956864954	-0.250009223811211	0.123804710146805	-2.01938378204476	0.0434473458637313	0.113019893161863
hsa.mir.4444.2	3.14008117124112	-0.363361129844442	0.181191921266124	-2.00539365831195	0.044920979143473	0.116472636476236
hsa.mir.6723	0.774420221092384	-0.61816348062981	0.310254126302912	-1.99244241485535	0.0463225374988036	0.119355240151918
hsa.mir.3680.2	0.628449636940608	0.525827398223715	0.263923151455114	1.99235040702045	0.0463326246318374	0.119355240151918
hsa.mir.3150b	10.7289007177095	-0.449228461329749	0.226086276225096	-1.98697801932253	0.046924832729922	0.120490860816187
hsa.mir.6737	0.295681171562503	0.714385411456225	0.36198172372329	1.97354000115852	0.0484340718362464	0.123966306050328
hsa.mir.7846	0.841591252663409	0.557066304100792	0.283828343810863	1.96268736455725	0.0496825122079032	0.126754101658625
hsa.mir.1305	0.270262256097924	0.912756868935163	0.466185338795909	1.95792701523537	0.0502385773912668	0.12776328307811
hsa.mir.545	2.33854741675388	-0.416750495148868	0.21322255093256	-1.95453292030392	0.0506382255578863	0.128369514471584
hsa.mir.3607	343.955541149888	-0.395388616980481	0.203050593895056	-1.94724186418697	0.0515057448413778	0.12992629936357
hsa.mir.6514	0.921526512538599	0.438194906492142	0.225104047884807	1.9466327265531	0.0515787821594073	0.12992629936357
hsa.mir.5588	0.499969737691978	0.598603120184779	0.307797528045764	1.94479508651472	0.0517996457283615	0.130071034699608
hsa.mir.431	36.4590519439467	-0.218580967374595	0.113498773576961	-1.9258443107879	0.0541238167530137	0.135479742564147
hsa.mir.149	40.5551474286232	-0.289947766013543	0.152643080117125	-1.89951464416902	0.0574968430437005	0.143078120381179
hsa.mir.6125	1.23364072388755	0.481150726231629	0.253324262820034	1.89934718796931	0.0575188423642931	0.143078120381179
hsa.mir.26a.1	2991.73543106916	-0.133332546833055	0.0703415870571727	-1.89550097476027	0.0580260627216235	0.143757852766048
hsa.mir.5703	2.55556189626487	0.390825572850624	0.206290427794235	1.89454051275929	0.0581533022495824	0.143757852766048
hsa.mir.3176	1.27729321689982	0.487020854625727	0.257886735444051	1.88850680430358	0.0589579453164925	0.145295741399158
hsa.mir.3677	31.4713286900892	0.251556296906255	0.134681985055471	1.86777984303281	0.0617927641876213	0.151811852757242
hsa.mir.6894	0.374030196846563	0.618509802102373	0.33182392226128	1.86396989670731	0.0623259318900754	0.152650590106154
hsa.mir.2114	1.12291542881774	-0.778349383643129	0.418213047447304	-1.86113127840949	0.0627256401091592	0.15315831143218
hsa.mir.573	1.54564994534607	0.55833381412437	0.301221648514465	1.85356469854642	0.0638014619580249	0.155308757549198
hsa.mir.3130.2	12.0292832510073	0.306959549474872	0.166515070313384	1.84343404412087	0.0652656633058521	0.158089459572511
hsa.mir.3065	45.1673828588509	-0.326807209384915	0.177331396883722	-1.84291792163125	0.0653409952253219	0.158089459572511
hsa.mir.4788	0.859085642827557	0.757035209679044	0.411636650964928	1.83908601895496	0.0659025350644853	0.158964902761607
hsa.mir.329.2	1.22008610466361	0.353788866665937	0.192926676052221	1.83379962743034	0.066683743071951	0.159962688826902
hsa.mir.181b.1	387.980895670206	-0.205860578721702	0.112273201112045	-1.83356826636003	0.0667181063951401	0.159962688826902
hsa.mir.3199.2	1.38176394321423	0.361472970763285	0.198760247028639	1.81863816415564	0.0689666513303187	0.164857220597399
hsa.mir.3617	0.397335113275271	-0.667734107137094	0.371127924945616	-1.79920200624877	0.0719867322167548	0.171368542906607
hsa.mir.7976	0.761925239176909	0.504757364958313	0.280677674340641	1.79835238461368	0.0721211832584339	0.171368542906607
hsa.mir.3943	0.435608677424429	-0.67242042816264	0.375448731283866	-1.79097802744802	0.0732968210633653	0.172948284900676
hsa.mir.4754	0.33575764792932	0.609687970112967	0.340516462845643	1.79048015775184	0.0733767542978369	0.172948284900676
hsa.mir.1295a	0.841558408565923	-0.483993546271494	0.270372354004852	-1.79009998286588	0.0734378395683774	0.172948284900676
hsa.mir.4525	0.425085949807109	0.593454577533868	0.335243505066838	1.77021946306029	0.0766905882708626	0.18007583558586
hsa.mir.4709	1.36381200153339	0.363064646886204	0.205414718604651	1.76747143219553	0.0771493092301658	0.180327765191325
hsa.mir.127	2761.98746521164	-0.181395397570107	0.102665157862194	-1.76686425411815	0.0772509647364849	0.180327765191325
hsa.mir.4789	0.473708435557273	-0.720122971744037	0.408674790201755	-1.76209296244705	0.0780535921477018	0.181668594589388
hsa.mir.1228	2.63541915971347	0.297799266644543	0.170421952740007	1.74742315679754	0.0805639635483785	0.186964766718686
hsa.mir.3913.1	3.41542136708063	-0.232358955524876	0.134585045916807	-1.72648420143578	0.0842603391363028	0.194974505675863
hsa.mir.26a.2	2999.06713955136	-0.122602129542551	0.0714067177337625	-1.71695511898011	0.0859873726738859	0.198394054053372
hsa.mir.518e	0.320628772271322	0.81380610548128	0.474901994706582	1.71362957947584	0.0865967775192275	0.198838597880022
hsa.mir.496	8.55027899539166	0.224263044049032	0.130990869446753	1.71205096199619	0.0868872772593543	0.198838597880022
hsa.mir.4484	0.838246440021653	0.527013496038262	0.307972448408647	1.71123585490015	0.0870375822698352	0.198838597880022
hsa.mir.6797	0.612607883733204	-0.527333611438661	0.308297724453825	-1.71046871128509	0.087179234497648	0.198838597880022
hsa.mir.3157	1.27649381350375	0.345999119862643	0.202718743194439	1.70679392744051	0.0878603615299979	0.199819565079652
hsa.mir.339	144.456259317083	-0.202349478488972	0.119127323064911	-1.69859838434138	0.0893948810945189	0.202730271655946
hsa.mir.3138	0.420257231037634	0.561603673893862	0.332851995977963	1.68724742732516	0.0915557852859808	0.207040923544434
hsa.mir.3145	0.655201346652636	-0.608178988952568	0.361565572824961	-1.68207106722242	0.0925550599852955	0.208707727332281
hsa.mir.519a.1	0.591669303154415	0.632870168657095	0.377278504844445	1.67746150530901	0.0934522709052333	0.210135614803858
hsa.mir.505	177.582775027261	0.134490347447063	0.0803697953912564	1.67339417491779	0.0942497238336085	0.211331775131133
hsa.mir.3200	14.3918777034714	-0.283847638792935	0.170757402676221	-1.66228599372145	0.0964554447807765	0.215670039453646
hsa.mir.129.1	5.71455371495601	-0.413493597282242	0.24900259588036	-1.66059954443574	0.0967939005449237	0.215820573764032
hsa.mir.590	80.5495145448257	0.187599153152624	0.113349737278322	1.65504709280436	0.097914945651399	0.217710326085234
hsa.mir.2355	119.532761273579	-0.149813152027548	0.0913591144595444	-1.63982710333612	0.101041121098308	0.224034586231624
hsa.mir.4461	4.35747233980521	-0.392183565721956	0.239358565515567	-1.63847725640071	0.101322174677619	0.224034586231624
hsa.mir.301b	8.47807185746096	0.286176476834585	0.175056006259646	1.63477096815589	0.10209706891127	0.224423705489866
hsa.mir.4449	6.50069976173686	0.354558691824767	0.21703863847747	1.6336201439154	0.102338635430558	0.224423705489866
hsa.mir.6854	3.1993767658201	0.268657799042566	0.164458047632807	1.63359472467052	0.102343976247263	0.224423705489866
hsa.mir.3177	0.311419051035946	0.575759346739533	0.353151653925777	1.63034588777699	0.103028414320815	0.225303895053211
hsa.mir.6798	0.840089549803284	-0.437351314680882	0.268572555673973	-1.62842891219233	0.103433971250652	0.225571071549368
hsa.mir.548o	1.37067239033801	-0.333183188321746	0.204788337109036	-1.62696368858325	0.103744810008974	0.225630788981265
hsa.let.7g	2339.95765087566	-0.112123641345387	0.0690059018244385	-1.62484133068279	0.104196371897773	0.225995400628412
hsa.mir.3158.2	0.65277741755176	0.423917535627565	0.261501944560297	1.6210875079356	0.1049988726983	0.227117126814801
hsa.mir.106a	135.324260119874	-0.372863243651137	0.230302583974642	-1.61901459035385	0.105444123886594	0.227462120904413
hsa.mir.320b.1	8.59513497223704	0.24257360359322	0.150550509599208	1.61124398873835	0.107126553543456	0.230466855731327
hsa.mir.6731	0.266329269398786	0.613392862456139	0.382284196897624	1.60454674149244	0.108593590133155	0.23299325538003
hsa.mir.3690.1	1.61445456328513	0.382832931083085	0.238815943521902	1.60304595010414	0.10892450967693	0.233075026082894
hsa.mir.153.1	6.93562342465622	0.308463420218344	0.192748116784912	1.60034466413261	0.109522143612862	0.233725539720745
hsa.mir.612	0.695519219504006	0.55095771760226	0.344934507650536	1.59728210829069	0.110202837174755	0.234183716609397
hsa.mir.541	2.21171754956865	-0.309929102143179	0.194102024724629	-1.59673296856575	0.110325243377542	0.234183716609397
hsa.mir.3609	1.58388431917747	-0.425342534398603	0.268874357609532	-1.58193789166127	0.1136637496868	0.240628576464608
hsa.mir.4741	0.540623763247315	0.473298577634258	0.299476442423528	1.58042006177202	0.11401070021592	0.240722857750325
hsa.mir.3926.2	0.643325819964281	-0.513364125439109	0.325346710334364	-1.57789862055626	0.114588901967362	0.240876115763109
hsa.mir.5581	0.820636356747826	0.365037273868384	0.231407483799455	1.5774652914196	0.114688502354546	0.240876115763109
hsa.mir.369	42.4444355154134	-0.163191318368676	0.103841478570712	-1.57154270735416	0.116056642470937	0.243108124754911
hsa.mir.194.1	30205.2732259384	-0.149866463170717	0.0959574098485043	-1.56180188072316	0.118334668617507	0.24722938640298
hsa.mir.34c	10.8141481888483	0.223731758309102	0.143526146604453	1.55882230243169	0.119038444053998	0.247568994611523
hsa.mir.1181	1.70811166769169	0.342580274713781	0.220001052854349	1.55717561470302	0.11942879630661	0.247568994611523
hsa.mir.3928	4.89865957364832	0.262379568447101	0.168497766882879	1.55716941120933	0.119430268757318	0.247568994611523
hsa.mir.5698	1.71397604080828	0.36007390359506	0.231658686099137	1.55432938716129	0.120105867164236	0.247861536287491
hsa.mir.5582	0.601433548106645	0.490064783739819	0.315365294615959	1.55395914549381	0.12019416206906	0.247861536287491
hsa.mir.219b	1.33075722237672	0.318583991514925	0.205652711646674	1.54913586581963	0.121349062701027	0.249596521731312
hsa.mir.7844	0.642314263339403	0.512913237856626	0.335031407757789	1.53094075952257	0.125784034422724	0.258051781960022
hsa.mir.4286	0.342745730621311	-0.567278189614021	0.372580353373589	-1.52256603032744	0.127867313880993	0.261651367221775
hsa.mir.6734	0.766315652994352	-0.434174147995641	0.286801019193314	-1.51385148217689	0.130063511902121	0.265069801593585
hsa.mir.6087	0.417451121150419	0.562443538353964	0.37166731105653	1.51329837632241	0.130203884953633	0.265069801593585
hsa.mir.29b.2	1447.43912887476	-0.167151615317996	0.110909966644081	-1.5070928283154	0.131786864809281	0.267608021398439
hsa.mir.6803	0.723773934002577	-0.424181743273381	0.282116415795308	-1.50356987230814	0.132692153380331	0.268225443374631
hsa.mir.3183	0.265114263757059	0.554701402782539	0.369230697461827	1.50231659121432	0.133015365820709	0.268225443374631
hsa.mir.4668	7.47155432939257	0.250201515205132	0.166756211092838	1.50040297489031	0.133510049404674	0.268225443374631
hsa.mir.3664	2.34925279222014	-0.352644963718374	0.235047634871312	-1.50031275112148	0.133533407992283	0.268225443374631
hsa.mir.1286	0.165566499814695	1.0442990035793	0.696221697482909	1.49995182189066	0.133626882814434	NA
hsa.mir.487a	4.85584079687217	-0.208538141207203	0.13912304626811	-1.4989474914553	0.133887254567261	0.268225443374631
hsa.mir.4431	0.421360901264755	0.661784345267286	0.442121858317131	1.49683697563895	0.134435682546326	0.268225443374631
hsa.mir.320b.2	14.7645304871024	0.209901256503404	0.140234912771345	1.49678316444388	0.134449688324721	0.268225443374631
hsa.mir.424	520.723104779678	-0.20247871601202	0.135913384168086	-1.48976289017726	0.136286591859399	0.271210317800205
hsa.mir.320c.1	1.69382634382027	0.285999304909193	0.19315548376639	1.480668833897	0.138694842884504	0.275314451212132
hsa.mir.3143	0.391865256348803	0.486499192390576	0.32891678695179	1.47909505288303	0.139114912218752	0.275461368472952
hsa.mir.873	0.2958471570385	0.627387712138397	0.424632672728747	1.47748336958322	0.139546112951644	0.275629543199774
hsa.mir.588	0.197841118861939	0.933795908196558	0.635600373359622	1.46915569489167	0.141790564240585	NA
hsa.mir.27b	4303.09247582354	-0.119638315360727	0.0815889862975046	-1.46635374196806	0.142551941513155	0.280869666941761
hsa.mir.607	0.855326525681048	0.384061396582236	0.264076624251218	1.45435590019084	0.145847659745516	0.286653671993657
hsa.mir.6755	2.38914953529903	-0.255016695569384	0.175958275014807	-1.44930208907722	0.147253237942295	0.288703392615928
hsa.mir.1185.2	0.480513451291341	0.414294577000985	0.287001298948008	1.44352857816172	0.148871628024247	0.29115925284349
hsa.mir.377	12.0852935349908	0.177113026431718	0.123186816025798	1.43775959267124	0.150502277991848	0.293168793369752
hsa.mir.29b.1	1438.19328883013	-0.163076334519819	0.113461013791965	-1.43728959463402	0.150635724231443	0.293168793369752
hsa.mir.320a	1653.71545694934	0.172481477779737	0.121000019140593	1.42546653302034	0.154022387579361	0.29902883051993
hsa.mir.3144	0.809775787727133	0.612586871644272	0.431112822354615	1.42094328880894	0.155333246903311	0.300840059695951
hsa.mir.6763	0.322663720980654	0.51745301395727	0.365621869590708	1.41526822379779	0.156989868018263	0.303310521705188
hsa.mir.4685	0.768148823818065	0.35016424969105	0.247953086021576	1.41221976830157	0.157885261563994	0.304301860060385
hsa.mir.6891	0.620945627821943	0.4494607348485	0.319081411451896	1.40860833228531	0.158951013688406	0.305615958685921
hsa.mir.556	4.74774225457431	0.249847933436228	0.177671688585531	1.40623379799732	0.159654711105472	0.305683163227721
hsa.mir.585	0.824316310772244	0.385550075392942	0.274237324265821	1.40589934803778	0.159754014953181	0.305683163227721
hsa.mir.100	6327.01193905213	-0.219325626902442	0.156838462706723	-1.39841734685047	0.161987776997893	0.30860348303541
hsa.mir.4661	17.5644217740863	-0.230468569357644	0.16483334753388	-1.39819140244224	0.162055597875379	0.30860348303541
hsa.mir.376c	20.4982383368691	-0.167810451872139	0.120155103455684	-1.39661526681662	0.162529296842621	0.308766874192665
hsa.mir.301a	42.4120045641958	0.213883749394571	0.15352673722698	1.39313681289505	0.163578422867694	0.310020058577821
hsa.mir.194.2	33798.2775558625	-0.129448806562557	0.09407874274586	-1.37596233521364	0.168833294526799	0.319219245708627
hsa.mir.6726	0.324165884359486	0.477733744366326	0.349325233695593	1.3675901374552	0.171440405306026	0.323380480150704
hsa.mir.3150a	0.464436166092446	0.453527838751527	0.332430268988998	1.3642796130774	0.1724795797563	0.324571502331003
hsa.mir.1224	3.01496003541837	0.466866744877221	0.344173671244014	1.35648593685198	0.17494460689624	0.328433743135393
hsa.mir.548q	0.52159956193507	-0.400360187899795	0.295849428296944	-1.35325658800312	0.175973672761431	0.329588337689645
hsa.mir.2278	0.24938930070222	0.50531335274458	0.374668017627553	1.34869625633992	0.177434548489667	0.33154436760041
hsa.mir.542	552.638504777072	-0.143999437726339	0.107326014243405	-1.34170115923398	0.179692911019568	0.334977885647719
hsa.mir.34a	389.669476594097	0.127830208075548	0.0955292699116917	1.33812608631591	0.18085533839674	0.336357124681787
hsa.mir.216b	0.378398739968594	0.549122998042564	0.411046477075244	1.33591461955784	0.181577181900475	0.336912440076406
hsa.mir.6884	0.306120904626183	0.490345664483805	0.36828044796355	1.33144636701521	0.183042181352158	0.338840875247251
hsa.mir.1197	0.414302886635183	-0.435680181368514	0.327783705307689	-1.329169736975	0.183791976949865	0.339439474830841
hsa.mir.548ag.2	0.241280158953782	0.760297842608325	0.574292578963431	1.323885891022	0.18554094467611	NA
hsa.mir.186	944.782528642041	0.091697035192232	0.0695569232029958	1.31830206066795	0.187402551415757	0.344597926715414
hsa.mir.559	2.54740613772385	-0.27968598331566	0.212179465258812	-1.31815764062985	0.187450882245948	0.344597926715414
hsa.mir.512.2	0.315685482812801	0.523479844345389	0.397559144718822	1.31673450680055	0.187927632735734	0.344678331008397
hsa.mir.3655	0.890835779156464	0.355851210011814	0.271071742710636	1.31275656567302	0.189264990160765	0.34633317739763
hsa.mir.4687	0.513994717687401	0.458478930219853	0.35116914781348	1.30557861667099	0.191695896038404	0.349389928711608
hsa.mir.199a.1	3578.50000379486	-0.151004157589901	0.11574596350347	-1.30461705116286	0.192023279186038	0.349389928711608
hsa.mir.3605	8.21841606766312	-0.219539761131994	0.168365780343584	-1.3039452594463	0.192252247205633	0.349389928711608
hsa.mir.6820	1.19722332949088	-0.332835830378528	0.257062592954399	-1.29476570882318	0.195401064684046	0.354303525030753
hsa.mir.7112	0.964840290742147	-0.410516358723016	0.322173565236906	-1.27420869685925	0.202589463858536	0.366502757344079
hsa.mir.548a.3	0.18605503723043	0.721797357916097	0.567435044575005	1.27203521322287	0.203360608173553	NA
hsa.mir.501	194.561335248421	-0.150344280191701	0.118329356848479	-1.27055773981953	0.203886029299545	0.368011971252694
hsa.mir.1271	7.09452220815801	-0.192805513013191	0.15233006659991	-1.26570884735177	0.205617339632492	0.370297290378877
hsa.mir.450b	31.4518047436668	-0.159820550208717	0.126506569728184	-1.26333794799837	0.206467753991743	0.370989463154464
hsa.mir.676	2.96967401559863	-0.375810990040904	0.298947762912617	-1.25711256836116	0.208712876688041	0.373389482933373
hsa.mir.376a.1	5.60440283780714	-0.188089756632048	0.149629901714314	-1.25703321647009	0.208741607921295	0.373389482933373
hsa.mir.99b	45482.5198459447	-0.123585866227197	0.0988860825109232	-1.24978018229759	0.211379857370632	0.377260911361038
hsa.mir.4797	1.68563556687213	-0.270361729048621	0.216770029195067	-1.24722836479081	0.212313775212347	0.378080011340107
hsa.mir.4728	3.44143470500037	-0.271336460015721	0.218256974621627	-1.24319720130874	0.213795173783566	0.379868210561872
hsa.mir.15a	444.120843461817	0.10162987852098	0.0819800594661295	1.23969022690169	0.21508999334481	0.381317671943138
hsa.mir.641	0.949883255092376	0.323300609687442	0.261564769905288	1.23602505721435	0.216449249775336	0.382874672935928
hsa.mir.1468	15.9981222991719	-0.155594036375789	0.126124618370128	-1.23365317878845	0.217332167881828	0.383584047968814
hsa.mir.6837	2.99303851110131	-0.177757377763799	0.144290362932539	-1.23194213494984	0.217970700381728	0.383859905981981
hsa.mir.3125	0.112787252255635	0.91786949628345	0.745393841437133	1.23138862338033	0.218177549887834	NA
hsa.mir.4444.1	2.0639894110659	-0.2592352349992	0.21134985670363	-1.22656924893362	0.21998453299919	0.386551188228158
hsa.mir.3653	28.1399207023737	-0.201559261152572	0.165551511284889	-1.21750178894905	0.223413356198916	0.391711523203386
hsa.mir.28	17337.6310332373	-0.0808102362789752	0.0665431418414035	-1.21440367921874	0.224593611148449	0.392558686439831
hsa.mir.6879	0.398375950075526	0.381385705991953	0.314247853446358	1.21364617708377	0.224882865598697	0.392558686439831
hsa.mir.3926.1	0.512060280402337	-0.430548008316987	0.355488391412139	-1.21114505766751	0.225839815346996	0.393366505505927
hsa.mir.411	30.513251038276	-0.141249479181768	0.117122465301263	-1.20599817309553	0.227818194846861	0.395166104588175
hsa.mir.502	39.0483068568231	-0.109480009879461	0.0908573416975239	-1.20496602513349	0.228216417959072	0.395166104588175
hsa.mir.219a.2	0.354933076238487	0.493490971850008	0.409676086631676	1.20458818064645	0.228362321746935	0.395166104588175
hsa.mir.1911	0.669660891939869	-1.11272220477796	0.925107369744397	-1.20280330820995	0.229052444311679	0.395500532911272
hsa.mir.758	54.7318496874291	0.136917550543761	0.114210637667331	1.19881609401893	0.230599463167675	0.397309897578937
hsa.mir.6875	0.712539073810975	-0.368448200875082	0.309607470201065	-1.19004945402578	0.234026955158529	0.40208469483294
hsa.mir.5003	1.30415069301439	0.279540060877583	0.235075717344047	1.18914902838926	0.234381028143824	0.40208469483294
hsa.mir.548aw	0.550419368422034	-0.376283234830117	0.32097577329094	-1.17231039268825	0.241072460591133	0.41267457770009
hsa.mir.659	4.14104312011604	0.18257227507173	0.156771596949883	1.164574952503	0.244191087492048	0.417116106531481
hsa.mir.199a.2	6297.63523363852	-0.141687323988433	0.121928968715738	-1.16204807996661	0.24521593546846	0.417969774374506
hsa.mir.2110	8.24382257527513	0.145982805118048	0.126270670499358	1.1561101603463	0.2476361006346	0.421193025865687
hsa.mir.3133	0.227815839156899	0.476627576070717	0.413119825293056	1.15372719218355	0.248612032007026	NA
hsa.mir.1910	0.211403384374648	0.578081694263773	0.502994810477352	1.14927963911827	0.250440691040867	NA
hsa.mir.891a	4.19084792078225	-0.331853265203854	0.289134863179948	-1.14774559371389	0.251073603200257	0.426129185815362
hsa.mir.516a.1	0.418429430537774	0.551229989979962	0.481604018097603	1.14457099456394	0.252386913286763	0.427446772289922
hsa.mir.4517	0.307304758072104	0.429821516951786	0.376395440348831	1.14194134911263	0.253478399675082	0.427607919053614
hsa.mir.202	0.88587387387059	0.37662077198579	0.32986169016646	1.14175359920012	0.253556454514203	0.427607919053614
hsa.mir.614	0.590634728699934	0.455608895458057	0.400089367859914	1.13876781553861	0.254800008955547	0.42879663240722
hsa.mir.1256	0.328230295909123	0.431972776477858	0.382152702241565	1.13036692909423	0.258321643215394	0.433805966243574
hsa.mir.151b	3.22235081127385	-0.172783790939648	0.153860648582182	-1.12298883783373	0.261442235130577	0.438122145608293
hsa.mir.564	0.200226986811512	0.533036411345423	0.476961084603987	1.11756792860364	0.263751572632439	NA
hsa.mir.548l	0.348734146255131	0.383492770523611	0.344310934381433	1.11379782699196	0.265365929421305	0.442931470213808
hsa.mir.450a.2	10.7353152609481	0.139311745795324	0.125093590411065	1.11366014307797	0.265425014185913	0.442931470213808
hsa.mir.320c.2	1.1360033813629	0.260574682900295	0.234922878117278	1.10919245068252	0.267347168641106	0.445205745268453
hsa.mir.6727	0.220431529646489	0.533892855144309	0.481440456016787	1.10894888136632	0.267452234916464	NA
hsa.mir.522	0.249673327021817	0.640639635588453	0.581477835172616	1.10174386165257	0.270573042446781	0.449637039222626
hsa.mir.1237	0.210895017326241	0.480308587140547	0.43829778657766	1.09584990353458	0.273144465418847	NA
hsa.mir.6802	0.916267511771536	0.238039291433845	0.217244885916112	1.09571873432161	0.273201881544717	0.452873016379491
hsa.mir.934	0.58418201641939	-0.667542046989449	0.609807349474851	-1.09467694602946	0.273658192058462	0.452873016379491
hsa.mir.549a	5.11989173914724	-0.213870538789717	0.195799706462229	-1.09229243829829	0.274704582962159	0.45366151045203
hsa.mir.519d	0.150105720178993	0.893577296884543	0.818986160870322	1.0910774071383	0.275238823228871	NA
hsa.mir.4658	0.325708532538622	0.479181362597802	0.44077140907143	1.08714257035702	0.276973806698837	0.456462008555433
hsa.mir.493	47.1037158998148	-0.0993384865068137	0.0915162551509329	-1.08547368271331	0.277711913548778	0.456732816497576
hsa.mir.143	584731.571668936	-0.175825666869816	0.162405610851402	-1.08263295798747	0.278971372355658	0.457858169886811
hsa.mir.4654	0.138201996559659	0.705796922721518	0.653333878071287	1.08030051159311	0.280008381977757	NA
hsa.mir.151a	9165.65564322426	-0.0966470394845481	0.0899585209116006	-1.07435113989391	0.282665332471067	0.462966264705697
hsa.mir.6807	0.270037076992974	0.45821042633402	0.428443040386447	1.06947804758533	0.284854315472791	0.465593501265589
hsa.mir.7156	0.958762263982506	0.262165474310354	0.246279971602211	1.06450180501808	0.287101437145053	0.468304803212013
hsa.mir.3667	0.611238718176794	0.43789196274775	0.412773596696308	1.06085264719566	0.28875687192796	0.470041861052467
hsa.mir.6762	0.133422172501133	0.705612281755258	0.666299307409459	1.05900197390066	0.289598880763963	NA
hsa.mir.6511b.2	2.48625772493921	-0.203530077082292	0.193087250777567	-1.05408345845037	0.29184470872678	0.473174729002507
hsa.mir.6821	0.345466853267677	0.456337179036465	0.433030391840707	1.05382252062422	0.291964180765763	0.473174729002507
hsa.mir.3679	0.710488582897584	-0.291564991066089	0.276960861278939	-1.05272994068444	0.292464782247781	0.473174729002507
hsa.mir.30e	28865.2846529054	0.0682775421603252	0.0655967614135286	1.04086757774361	0.297937011077182	0.480182202335426
hsa.mir.4777	0.563014117213506	0.324117980103352	0.311434363222577	1.04072645275727	0.2980025225549	0.480182202335426
hsa.mir.3198.1	0.170389327289952	0.598942214332449	0.576028167939201	1.0397793852256	0.298442408722966	NA
hsa.mir.4708	0.300308853433155	0.440038331665236	0.424355038334916	1.03695795245382	0.299755453579467	0.482030992018698
hsa.mir.144	295.853988517318	0.175728299735965	0.169824088760437	1.03476662833066	0.300777911345224	0.482700035142739
hsa.mir.1908	0.126385030473833	0.636030935897591	0.618590355519265	1.02819407095943	0.303858546864649	NA
hsa.mir.4738	0.535818599884877	0.303432069233642	0.295188304298893	1.02792713943843	0.303984102189057	0.48686387392855
hsa.let.7f.2	17675.5815410188	-0.168348968734822	0.164269359173631	-1.02483487840772	0.305441106126142	0.487702370633003
hsa.mir.374c	5.19785630878144	-0.595243337378779	0.581169437573121	-1.02421651741432	0.305733018776216	0.487702370633003
hsa.mir.3161	1.41427331966775	0.499569659586507	0.48928408986306	1.02102167214619	0.307244170993402	0.488706570263389
hsa.mir.4680	0.422006037640932	0.339125897390449	0.332690141634399	1.01934459411521	0.308039399998904	0.488706570263389
hsa.mir.454	29.0001706981805	-0.0932581661511641	0.0915680496845418	-1.01845749114942	0.308460592526785	0.488706570263389
hsa.mir.6510	0.917614917320658	0.289983157393285	0.284938428837826	1.01770462684179	0.308818347792066	0.488706570263389
hsa.mir.4646	0.154694992453782	0.595205099556203	0.584952246132548	1.01752767596234	0.3089024732733	NA
hsa.mir.23a	11009.8425607475	-0.0716749329871912	0.0707505697014899	-1.01306510024727	0.311029066784574	0.491228446747065
hsa.mir.6874	0.707550279636017	-0.26558358612759	0.264724388386635	-1.00324563122495	0.315742361329538	0.497684989343192
hsa.mir.340	65.2062310365757	0.098361525526191	0.0985092349590863	0.998500552430879	0.318036696725255	0.498481229602503
hsa.mir.1185.1	1.10143335923731	0.223494418786152	0.223873304201687	0.998307590014423	0.318130228268395	0.498481229602503
hsa.mir.4433b	0.273515497585469	0.448176495605402	0.449318251966476	0.997458913907734	0.318541807180503	0.498481229602503
hsa.mir.3117	1.99065094558254	0.191661377730794	0.192423419892745	0.996039763962328	0.319230825160063	0.498481229602503
hsa.mir.372	0.597399931574564	-0.401580259119692	0.404609383624483	-0.992513459580061	0.32094711699987	0.498481229602503
hsa.mir.4662a	36.1749935665484	0.19222305997462	0.193794362407955	0.991891908444543	0.321250256697995	0.498481229602503
hsa.mir.214	78.7944405715136	-0.117243738150289	0.11833037650024	-0.990816911243845	0.321774990032946	0.498481229602503
hsa.mir.32	119.47575632673	0.0980164688770388	0.0989816829698066	0.990248558482661	0.32205264337986	0.498481229602503
hsa.mir.429	1441.75463958968	0.10915425328513	0.110313962805103	0.98948719191584	0.322424833341885	0.498481229602503
hsa.mir.4640	0.563446361709438	0.264312346793198	0.267167464547024	0.98931337781467	0.322509840760413	0.498481229602503
hsa.mir.5579	0.343451327400054	-0.404202185983266	0.409607970605099	-0.986802540453869	0.323739449084786	0.499412018355601
hsa.mir.1294	0.980478935771213	0.224436748799812	0.228851375238496	0.980709635526186	0.326735950894307	0.501626410994552
hsa.mir.199b	8482.91560782609	-0.127410069334109	0.12994396788918	-0.98050006786593	0.326839336150053	0.501626410994552
hsa.mir.519a.2	0.443147225948112	0.393740435772535	0.401904765430893	0.979685909796057	0.327241183403182	0.501626410994552
hsa.mir.412	19.9941954114589	-0.194969166594963	0.199198970672937	-0.978765934062387	0.327695645373325	0.501626410994552
hsa.mir.4647	0.220984916252535	0.411611116097966	0.424925894599948	0.968665645772148	0.332712038496472	NA
hsa.let.7f.1	17410.1056343904	-0.158581686721777	0.163880232157377	-0.96766818446711	0.333210112373297	0.509088770535786
hsa.mir.338	1734.19405164986	0.158144692607383	0.163848622939239	0.965187804269979	0.334450754326691	0.510005364835337
hsa.mir.6781	0.553009519333151	-0.300742999401542	0.312075962041604	-0.963685243278843	0.3352037549046	0.510176269415032
hsa.mir.135a.1	1.10388435252922	-0.325609476300908	0.341008261904054	-0.954843365034134	0.339656913806569	0.515967372881734
hsa.mir.6502	0.72066316347147	0.250739801706427	0.265691280612178	0.943726121266374	0.345309622086822	0.522644950087656
hsa.mir.4736	0.33477515949696	0.342530720357669	0.363049575383201	0.943481947323933	0.345434444896675	0.522644950087656
hsa.mir.4632	0.398779133732473	-0.326371997906604	0.346344867195325	-0.942332423025466	0.346022473236426	0.522644950087656
hsa.mir.4781	0.786280722086774	0.22166284696505	0.239593559422266	0.925161959693524	0.354881667541773	0.535010998794037
hsa.mir.4657	0.163365566944605	0.450309255084276	0.487972512117136	0.922816847060805	0.356102659778306	NA
hsa.mir.27a	5512.07306432036	0.0816349464194677	0.0886756771288732	0.920601331307872	0.357258606887606	0.537576278038818
hsa.mir.19a	202.669319989689	-0.145073647135655	0.158159734148865	-0.91726031228092	0.359006248983655	0.539186743756583
hsa.let.7e	2306.0635415908	-0.124466492685534	0.136121861728216	-0.914375480215273	0.360519581329215	0.540439899695018
hsa.mir.152	701.466232722707	-0.0831386743257646	0.0917168037392257	-0.906471561766904	0.364686310475943	0.545658464546712
hsa.mir.548k	0.738005234506181	0.223731455266264	0.247882286578655	0.902571371090172	0.366753426547862	0.547721815257219
hsa.mir.203a	68677.7035881156	-0.130814032800339	0.145833755818616	-0.897007911961358	0.369714695162693	0.551110294661992
hsa.mir.3941	1.71516396931839	0.174678644389512	0.196115792477206	0.890691372597208	0.373094764458057	0.555109219642268
hsa.mir.5193	0.289375986341608	0.289128334051834	0.326626421275154	0.885195793172741	0.376051040865594	0.557994243866684
hsa.mir.1304	17.3685329068307	0.271760551682666	0.307253741508039	0.884482481316036	0.376435815271871	0.557994243866684
hsa.mir.3199.1	0.339379652854259	0.27725572237056	0.314424445248048	0.881788062476614	0.377891428338708	0.55859893372182
hsa.mir.363	13.7450134233062	-0.193543873690426	0.219654075086286	-0.88113035742404	0.37824726793475	0.55859893372182
hsa.mir.654	83.6801679965608	0.104156740344434	0.118906939623941	0.875951737332103	0.381056271551554	0.561705170657476
hsa.mir.7.2	16.8994363045668	0.148911943254458	0.17055452747806	0.873104604470931	0.382606064408546	0.562947185340485
hsa.mir.1292	2.17657462802467	-0.169732147097892	0.195325542825281	-0.86897056392526	0.384863231455791	0.565223491215517
hsa.mir.5571	0.726392215036462	0.273375263872912	0.316069207749931	0.864922166316188	0.387081510363628	0.567434405615927
hsa.mir.371b	0.167845217219227	0.518482944931529	0.600983019971376	0.862724782068258	0.388288803497018	NA
hsa.mir.3154	0.333361416181568	-0.320420099350987	0.372016088153798	-0.861307103521071	0.389068924367558	0.569299381979
hsa.mir.665	1.02058361929933	-0.215673132550598	0.251426812965513	-0.857796867433473	0.391004639821997	0.571082006051944
hsa.mir.329.1	1.20419875462313	-0.19476292441199	0.2275593841549	-0.855877357619383	0.392065620380935	0.571315229815627
hsa.mir.150	1376.0456419758	0.136991602489474	0.160240562163687	0.854912143590314	0.39259978732305	0.571315229815627
hsa.mir.410	38.8608863790651	-0.102395238263156	0.120061179863243	-0.852858837301036	0.393737590883258	0.571925405735536
hsa.mir.6808	0.993025310123833	0.216525179156108	0.255975813830845	0.845881397604202	0.397618910984038	0.576511207911283
hsa.mir.1225	0.147135872194437	0.621135247101175	0.739437947281326	0.840009968902582	0.400902797104023	NA
hsa.mir.4470	0.360717911976609	0.275882801113493	0.329547192262962	0.83715718898722	0.402504217951826	0.581629672017956
hsa.mir.1251	0.351635092232641	0.52534824235782	0.628581854702165	0.835767431763904	0.403285751733965	0.581629672017956
hsa.mir.4802	0.563696934973601	0.261153252386537	0.312508032031782	0.83566892885485	0.403341179590342	0.581629672017956
hsa.mir.5009	0.1410649581693	0.464606087702145	0.556416186814153	0.834997433058731	0.403719153675537	NA
hsa.mir.3682	3.40909945419827	-0.130485534398926	0.156468275172343	-0.833942435009282	0.404313423101099	0.581977368514421
hsa.mir.1254.1	1.29520294056289	-0.198427790456423	0.238635806948428	-0.831508871169974	0.405686218843752	0.5828993324903
hsa.mir.4755	0.587119065420597	0.235869642983915	0.284846167267243	0.828059739215735	0.407636668791346	0.58464646550975
hsa.mir.1301	22.319162016748	0.0840570769900566	0.1021643776249	0.822763070105267	0.410642741366919	0.587898600949762
hsa.let.7d	1946.10229013029	0.0521102719386615	0.0639593574620263	0.814740391499402	0.4152209276967	0.59338574227392
hsa.mir.550a.3	5.25705367173628	0.117786310571474	0.144908699161458	0.812831191316096	0.416314849628443	0.593882832086453
hsa.mir.518c	0.455060178741288	0.419096533821448	0.517839031989707	0.809318162462844	0.418332161749497	0.594330038181368
hsa.mir.432	21.2337472935375	-0.104020935272982	0.128556848900553	-0.809143473588474	0.418432624590656	0.594330038181368
hsa.mir.5589	0.715423579515829	0.495225287765907	0.61260975748741	0.808386222571854	0.418868280678075	0.594330038181368
hsa.mir.512.1	0.270482814384284	0.33916202997847	0.421333139719316	0.804973542324283	0.420834947695138	0.596058039795961
hsa.mir.6773	0.187707541046708	-0.379246121109891	0.473181891563758	-0.801480631172443	0.422853452657961	NA
hsa.mir.943	0.198822574545783	0.406278406331212	0.507473124556993	0.800590980430499	0.423368474038481	NA
hsa.mir.708	194.158872609088	0.0935056552227445	0.116938563872468	0.799613507522811	0.423934758994953	0.599382003836559
hsa.mir.5189	0.0991110729971842	0.729579747278073	0.914062923031672	0.798172345573624	0.424770483181587	NA
hsa.mir.4804	0.132133507274292	0.475079631009021	0.597737533444929	0.794796385415191	0.426731953935996	NA
hsa.mir.3197	0.084438845330499	0.933750543824899	1.18280512385705	0.789437351082824	0.429856432569669	NA
hsa.mir.526b	1.09880989794891	0.305559180121489	0.38987638398446	0.783733492648964	0.433196505631682	0.6113908129128
hsa.mir.3939	0.151787899076515	0.423343761132447	0.545312998078161	0.776331689551563	0.437553166744985	NA
hsa.mir.3920	0.318605889358964	-0.284632192151502	0.367690131881846	-0.774108869048914	0.438866413107037	0.618296751917171
hsa.mir.3137	0.168832864546005	0.466579076832334	0.60330600858391	0.773370512134457	0.439303136233083	NA
hsa.mir.580	2.09449233407502	0.13670487616121	0.177059158922863	0.772085877922678	0.440063565793488	0.618887982988721
hsa.mir.4700	0.207034777060366	0.365178257945015	0.474075973444603	0.770294801678422	0.441125039271042	NA
hsa.mir.570	3.33407367609597	0.143603128228478	0.187060319900155	0.767683538150304	0.442675218528333	0.621462917016849
hsa.mir.3610	3.79417485986981	0.126367266406492	0.165716140901754	0.762552553534357	0.445730289898858	0.624650194999104
hsa.mir.485	11.1660704352248	-0.107291443540786	0.141523811206629	-0.75811584372991	0.448381635595684	0.627261479673399
hsa.mir.6758	0.146115776164996	0.456556207721877	0.603288211357032	0.756779594109593	0.449181920080433	NA
hsa.mir.4684	2.18415312488948	-0.179677512818216	0.238399948648105	-0.753681004702867	0.451040790590752	0.628230194668561
hsa.mir.655	6.67294910012595	0.0977627981450947	0.129806302993037	0.753143690952659	0.451363572130846	0.628230194668561
hsa.mir.323a	12.0340548480829	-0.101527169283942	0.134833517422048	-0.752981686045815	0.45146091929144	0.628230194668561
hsa.mir.134	1192.62309854022	0.0803235826748402	0.106981863596667	0.750814951005797	0.452764030270272	0.628230194668561
hsa.mir.181a.1	1665.4708215096	-0.0771041458256881	0.103080225510025	-0.748001330460705	0.454459355038698	0.628230194668561
hsa.mir.4775	0.463804142422206	-0.236483398782655	0.31623055470917	-0.747819574234827	0.45456899369276	0.628230194668561
hsa.mir.6892	6.5111990201139	-0.113133038751022	0.151293843011239	-0.747770276035738	0.454598733830516	0.628230194668561
hsa.mir.6749	0.141886120163405	0.454423135257703	0.608124568279258	0.747253373669039	0.454910631667657	NA
hsa.mir.29c	3483.75340858516	0.0927478372526759	0.124579216187185	0.744488848872824	0.456580784944944	0.629875744915382
hsa.mir.4529	0.161450783274562	0.392634977068675	0.53085824871873	0.739623012388583	0.459528774236965	NA
hsa.mir.765	0.590253193181736	-0.220853024379731	0.298659071544371	-0.739482056371825	0.45961433164377	0.632963681640901
hsa.mir.5697	0.134204110752501	0.517537441715051	0.702618110601446	0.736584260932351	0.461375209155539	NA
hsa.mir.450a.1	10.5060401066768	0.0955849293548814	0.129800524816662	0.73639863544382	0.461488134842114	0.634446554981559
hsa.mir.218.2	29.9672979868724	-0.109367929655113	0.149405698445473	-0.732019801072231	0.464156482042801	0.637014758113913
hsa.mir.5696	1.02330691979334	0.176295950138347	0.242034061328117	0.728393140911475	0.466372960831094	0.638955037558607
hsa.let.7a.2	25225.1991886895	0.0777625554763819	0.10715711969956	0.72568724966113	0.468030519968895	0.639326861000773
hsa.mir.548o.2	1.51069203064709	-0.14263219226734	0.196645036465423	-0.725328209809248	0.468250703471672	0.639326861000773
hsa.mir.4756	0.521947855233907	0.274347011168892	0.379453633030699	0.723005361623977	0.469676590181119	0.639419484956393
hsa.let.7a.3	25335.7043471859	0.0771599717345699	0.106780898378693	0.722600885609019	0.469925123994334	0.639419484956393
hsa.mir.182	57384.3083276432	-0.0904755792481046	0.125928612476768	-0.718467213039422	0.472469256935259	0.64127619615557
hsa.mir.4717	0.295199947370474	0.252682843855488	0.352040167696898	0.717767081832106	0.472900913496633	0.64127619615557
hsa.let.7a.1	25287.8769704981	0.0766597737743325	0.107022707805728	0.716294470080951	0.473809540653335	0.641415636666759
hsa.mir.6825	0.119591310512798	0.486823921468521	0.68744581929711	0.70816333128083	0.478843834533482	NA
hsa.mir.3164	0.146648521082059	0.556151138683248	0.786677721779273	0.706961851449625	0.479590185142937	NA
hsa.mir.6805	0.266130924413871	0.261668673215606	0.370949684722122	0.705402063925789	0.480560059957632	0.649449588669397
hsa.mir.33a	197.999158392116	-0.115549921136623	0.164857556139974	-0.70090764319298	0.48336065423949	0.651047780137225
hsa.mir.6748	0.331685618284278	0.248068254624306	0.354493954157412	0.69978134102155	0.484063869148349	0.651047780137225
hsa.mir.124.1	0.098126219417673	0.581312510665931	0.831537297046603	0.699081704128723	0.484500971720083	NA
hsa.mir.6852	0.961644834791651	0.161593187029329	0.231294505985383	0.698646888912879	0.484772733029065	0.651047780137225
hsa.mir.618	1.83244228824482	0.18347824129927	0.262764708303303	0.698260593989227	0.485014238217807	0.651047780137225
hsa.mir.6511b.1	2.33107140168776	-0.139269581412094	0.199936002901343	-0.696570799611392	0.486071435265095	0.651204280479734
hsa.mir.451a	1157.27246249659	0.12192656253053	0.175317844390128	0.695460082541351	0.486767018700304	0.651204280479734
hsa.mir.23c	1.31608382729009	-0.290149152612834	0.418197520487193	-0.693808878337718	0.487802074046596	0.651494045203172
hsa.mir.4505	0.115124350923475	0.49678344057442	0.717310524822919	0.692563991999225	0.48858321405915	NA
hsa.mir.4739	0.107080940645362	0.566091246508589	0.823421379586281	0.687486699450305	0.491776079441151	NA
hsa.mir.940	11.5689484843666	-0.10228783544048	0.149300441258191	-0.685114086592616	0.493271931865736	0.657432424234704
hsa.mir.370	28.6761820670074	-0.0727154763236455	0.10629073630336	-0.684118662195649	0.493900238306976	0.657432424234704
hsa.mir.320d.1	1.40119938759314	0.170813846978995	0.250672275156432	0.681422972972971	0.495603890684797	0.658574008266682
hsa.mir.4442	1.21859663510428	0.162104435141799	0.238338006384794	0.6801451333787	0.496412569045238	0.658574008266682
hsa.mir.548ay	0.143521104697509	0.522057664096343	0.772984118508202	0.675379547388208	0.499434656335454	NA
hsa.mir.3124	0.250722612521069	-0.31029614100068	0.459766824949248	-0.674898936074677	0.499739976518885	0.661885226803714
hsa.mir.7151	0.0735426211574639	0.610150726808037	0.904901537298145	0.674273058071959	0.500137729424773	NA
hsa.mir.4523	0.40726319389187	0.241617881366591	0.363756000656512	0.664230640678136	0.506542705307673	0.669519925535499
hsa.mir.6824	0.381860888356989	0.21013760908159	0.316842196356583	0.66322482137163	0.507186576756163	0.669519925535499
hsa.mir.183	28644.0152775273	-0.0849101458073467	0.129193498513231	-0.657232343612482	0.511031531714838	0.673478641134124
hsa.mir.4516	0.114249915347685	0.588864459103771	0.90385301627621	0.651504667794148	0.514720764898718	NA
hsa.mir.5695	0.235954982319746	0.319426957990413	0.493419064964197	0.647374576038303	0.517389546258779	NA
hsa.mir.6073	0.119567264238838	0.543474188784125	0.845089828546628	0.643096355471209	0.520161579205745	NA
hsa.mir.449b	0.144393466947794	0.569282049226104	0.887112931160432	0.641724440293556	0.521052117428089	NA
hsa.mir.379	2729.80822165731	0.0694502556993549	0.108512742389997	0.640019357816515	0.522160014472353	0.687007225652881
hsa.mir.5008	0.0948410941221394	0.640874037649929	1.00380502935442	0.638444736685664	0.523184217189147	NA
hsa.mir.6735	0.255970309421974	0.288748209777035	0.454890446989739	0.634764285967844	0.525582159219415	0.690368644783257
hsa.mir.103a.1	25590.270094034	0.0699437867838691	0.110964041818771	0.63032839861856	0.528479746424526	0.693031100747813
hsa.mir.4515	0.346517916360577	0.234824383075897	0.376841531830023	0.623138277608466	0.533193657793898	0.69806274934859
hsa.mir.103a.2	25646.0597811541	0.0687489388004432	0.110713527736069	0.620962408174136	0.534624357366795	0.698786516361196
hsa.mir.6774	0.25149231004673	0.293544345357661	0.474442713108424	0.618713992748325	0.536104790249293	0.699572134476352
hsa.mir.7.3	16.73248491161	0.104340384881746	0.169477589735029	0.615658890623104	0.53811967475328	0.699572134476352
hsa.mir.6513	0.462568519235715	0.180778236805082	0.293636837684583	0.615652444123068	0.538123930328972	0.699572134476352
hsa.mir.548az	0.119520984902407	0.571038605986143	0.928923638007163	0.614731483430869	0.538732064421826	NA
hsa.mir.4521	2.25714730681946	0.132870149491079	0.21615685464444	0.614693203736885	0.5387573489478	0.699572134476352
hsa.mir.1270	1.93595388375761	0.139099360369631	0.226772163265585	0.613388161785642	0.539619711769448	0.699572134476352
hsa.mir.4734	0.171793712456135	0.368923133502994	0.602673458764287	0.612144318184226	0.540442277929966	NA
hsa.mir.3618	0.692601291111157	-0.20778384553013	0.341281309763889	-0.608834529127547	0.542634124017514	0.702336199541368
hsa.mir.548d.1	0.700866388861724	0.175783698003534	0.289907798396575	0.606343461527288	0.544286703953505	0.703331520043815
hsa.mir.4742	1.51456076635567	-0.133871098522873	0.221308825457099	-0.604906280833448	0.545241269653401	0.703423096667921
hsa.mir.4648	0.196892806972345	-0.285754791812157	0.475084365654187	-0.601482204994634	0.547518860632942	NA
hsa.mir.2276	0.766114895976856	0.164974168393487	0.274450565510217	0.601107044858121	0.547768691459778	0.705540256313888
hsa.mir.4651	0.125008911434351	0.374328376086504	0.623710340381565	0.600163812992907	0.548397067826628	NA
hsa.mir.4697	0.0836892700889558	0.618123861136237	1.03410322205405	0.597739034125097	0.550014075648839	NA
hsa.mir.1278	0.241531921904535	0.307251566981967	0.52156645680351	0.589093801900143	0.555798350994026	0.713744414103858
hsa.mir.323b	18.557094446989	0.105900887123052	0.179829768305081	0.588895198615788	0.555931578824613	0.713744414103858
hsa.mir.9.2	366.071616790111	-0.116261789322985	0.19915262480376	-0.583782360074576	0.559366747701459	0.716998278857265
hsa.mir.6743	0.131085726354246	0.431703190662852	0.740185126534163	0.583236781160756	0.559733913821118	NA
hsa.mir.4474	0.483472975555979	-0.184853114383707	0.317871836669042	-0.581533476890467	0.560880962641939	0.717783354120552
hsa.mir.6787	0.127200358451162	0.369172211881185	0.639636245996906	0.57715961875458	0.563831633030178	NA
hsa.mir.5687	0.52415441493461	0.174480051493158	0.303324460345625	0.575225787245598	0.565138604754688	0.72154665261434
hsa.mir.9.1	366.497897802226	-0.115166160800468	0.200465901812783	-0.574492518473406	0.565634561848428	0.72154665261434
hsa.mir.7703	0.0670717559670033	0.565024376527413	0.985968806856779	0.57306516453465	0.56660057275792	NA
hsa.mir.136	107.907294733768	-0.0749154567401633	0.130899063490216	-0.572314688452776	0.567108800438154	0.722269768238033
hsa.mir.5094	0.188245231206378	0.326276758400804	0.572831723870604	0.569585699961174	0.568958729698508	NA
hsa.mir.6757	0.0735293700376406	0.529562241610771	0.957019576418275	0.553345255060196	0.580027018009488	NA
hsa.mir.1248	13.0846002412765	-0.0945159031559835	0.170853808299564	-0.553197520714699	0.580128164486173	0.737670956758776
hsa.mir.4522	1.04123593560104	-0.160361677362377	0.291348230233769	-0.550412395619178	0.582036548573897	0.738917213181534
hsa.mir.520f	0.243710417634524	0.279188701638332	0.511087788904324	0.546263690308196	0.584884691432906	0.741350659841709
hsa.mir.6733	1.22161488847788	0.121271877630077	0.224250390547559	0.540787810152589	0.588653845791669	0.744941909777693
hsa.mir.4451	0.222250465099989	0.340711223536644	0.631065609155984	0.539898258744169	0.589267198791736	NA
hsa.mir.6793	1.07555095664507	0.121733183828273	0.226691672336486	0.536998922693465	0.591268358204488	0.747062877985353
hsa.mir.9.3	367.761485532471	-0.107385782523057	0.201060467441573	-0.534096950482134	0.593274459490167	0.748063259944915
hsa.mir.346	0.281948736678648	-0.227024491672291	0.425915348309987	-0.533027261339873	0.594014709304982	0.748063259944915
hsa.mir.3198.2	0.41546522540227	0.204840491959743	0.385782435907278	0.530974126590295	0.595436708725072	0.748063259944915
hsa.mir.378a	4728.3111608871	-0.0515473814193516	0.0971817928137997	-0.530422211062893	0.595819229654619	0.748063259944915
hsa.mir.7110	0.377700280555367	0.193125311787188	0.366975623016185	0.526261963124103	0.598706207192399	0.750504158937244
hsa.mir.96	69.0242636972244	-0.062353872450267	0.119512338485601	-0.521735857907083	0.601854254610053	0.753264129983651
hsa.mir.3654	1.47879978091565	-0.171955653561568	0.332815203504854	-0.516670067204607	0.605386494659997	0.756304184118467
hsa.mir.513c	0.316030641822553	0.253175588253836	0.491885093292223	0.514704738375611	0.606759361798543	0.756304184118467
hsa.mir.1257	0.251909820628096	0.31950817276535	0.622556398235636	0.513219643506767	0.607797686622004	0.756304184118467
hsa.mir.3152	0.2706073384639	-0.227400485728003	0.443439459389609	-0.512810668768671	0.608083766125401	0.756304184118467
hsa.mir.3911	0.213854202481336	0.210602936322721	0.411811503482942	0.511406151944573	0.609066688058418	NA
hsa.mir.4433a	0.185658473788854	0.385167154131655	0.753220897578388	0.511360153933555	0.609098890762912	NA
hsa.mir.516a.2	0.3259778191339	0.262190174089903	0.514449650843681	0.509651767981414	0.610295449151291	0.756600632627525
hsa.mir.138.1	1.5847161520108	0.124279717480932	0.243858407644311	0.509638846088934	0.610304503656457	0.756600632627525
hsa.mir.520b	0.317947907288548	0.209117328938762	0.412478325197433	0.506977739590724	0.612170437748431	0.756600632627525
hsa.mir.378d.1	1.15552741073712	0.119070509149995	0.234911227726939	0.506874491705448	0.61224288468277	0.756600632627525
hsa.mir.378f	0.328436640939081	0.195486903855874	0.386574963173916	0.505689510388511	0.613074633222052	0.756600632627525
hsa.mir.544b	0.0911217983599816	0.537821001208612	1.06533877970457	0.504835655525238	0.613674270368215	NA
hsa.mir.3146	0.160712144783461	-0.301715637035428	0.599075960708783	-0.503635025979777	0.614517874446149	NA
hsa.mir.93	18374.4819129167	0.0482061509718623	0.0963290907893554	0.500431910826145	0.616770988645143	0.759984066503923
hsa.mir.3909	1.27317305878127	0.103278035508968	0.207158340359592	0.498546355071655	0.618099005106561	0.760443289126464
hsa.mir.6772	0.127198686204812	0.30405323236748	0.612240557314902	0.496623800456742	0.619454366197952	NA
hsa.mir.4770	0.495390145513218	-0.192169616532588	0.394609880491639	-0.486986327593133	0.626268020101971	0.76930454321168
hsa.mir.1273h	0.0881462126133021	0.432069883758437	0.899802133009815	0.480183217962792	0.631097118870556	NA
hsa.mir.4782	0.479499530133327	0.157505377481982	0.328660173126477	0.479234754803618	0.631771632046716	0.773800190607742
hsa.mir.889	53.750912679851	0.0457054436023317	0.0953998131095475	0.479093638787826	0.631872014943508	0.773800190607742
hsa.mir.6754	0.188332735113159	-0.231911174269094	0.485359134202793	-0.477813556862406	0.632782911217409	NA
hsa.mir.4678	0.100824187391508	0.507809838252688	1.06756674504023	0.475670341561222	0.634309253540905	NA
hsa.mir.6730	0.423599591515404	-0.155210904768924	0.32802017550228	-0.473174872646957	0.636088423062184	0.777767104082179
hsa.mir.4743	0.10631227542417	0.342110642317685	0.723053500344409	0.473147066095011	0.636108259879477	NA
hsa.mir.4704	0.230845798731181	-0.555933370865105	1.17794167406003	-0.471953224092124	0.636960176569788	NA
hsa.mir.4749	0.203751399149973	0.204036122624347	0.43298097568594	0.471235768040633	0.637472378857295	NA
hsa.mir.6747	0.424516129618103	0.146062862473501	0.311105462920594	0.469496295893659	0.638714931877847	0.779780806403016
hsa.mir.5188	0.164385414613651	0.318856574932364	0.680134219933058	0.468814192239507	0.639202454621294	NA
hsa.mir.4424	0.319622230554225	0.170332249148448	0.365848286849548	0.465581650293462	0.641514980002753	0.781999883739957
hsa.mir.4724	3.46138026416181	-0.106897595606471	0.231913218450646	-0.460937916004213	0.644843147910072	0.784854962899721
hsa.mir.4799	0.0599001771993975	0.582456947003365	1.26597454386674	0.460085828601523	0.645454615613336	NA
hsa.mir.373	0.150474005017303	-0.476591739171429	1.03655056178712	-0.459786291900448	0.645669623563693	NA
hsa.mir.4752	0.147807593755034	0.341391455926686	0.752550641777175	0.45364582391489	0.650083766031357	NA
hsa.mir.3192	0.162576554091574	0.251885737986878	0.555946252456674	0.453075700886226	0.650494231917992	NA
hsa.mir.6815	0.824563829116243	0.122068613286501	0.269427818755925	0.453066108207198	0.65050113917246	0.790532682108821
hsa.mir.3196	0.141181806395419	0.353468423131796	0.781429326979706	0.452335753123041	0.651027122963056	NA
hsa.mir.1234	0.176466702750424	0.228210851657009	0.504644360046834	0.452221147653032	0.651109674788477	NA
hsa.mir.218.1	30.8027363427474	-0.0642334385643893	0.142907252334393	-0.449476408755573	0.653088022560881	0.792466563961069
hsa.mir.101.1	10646.7523622414	0.0376693821870718	0.0840901705012697	0.447964155174391	0.654179066086972	0.792582247496545
hsa.mir.4466	0.170513379775048	0.257658421050213	0.575241652616261	0.44791335933056	0.654215726540702	NA
hsa.mir.4435.1	0.121527222385956	0.315806516372132	0.709233138983943	0.445278849807499	0.656118250493691	NA
hsa.mir.6132	0.207268640037639	-0.241591531376248	0.544872761709771	-0.443390729641451	0.657483140083024	NA
hsa.mir.6813	0.152140791573083	0.264682402218282	0.598445729171475	0.442283049767478	0.658284395087435	NA
hsa.mir.599	0.570515695780902	-0.246084958942954	0.557663255251724	-0.441278776439868	0.659011188976001	0.797223262043916
hsa.mir.101.2	10743.4334136168	0.0366866799902102	0.0835822517572924	0.438929069496017	0.660712932530891	0.79806903534839
hsa.mir.3681	0.0913729829520511	0.529602447499338	1.21715081378257	0.435116537328255	0.663477840282083	NA
hsa.mir.6769b	0.0968481652241355	0.326613318292274	0.755310940692904	0.432422331910944	0.665434490161501	NA
hsa.mir.770	0.217705594223089	0.208713262270918	0.483301693399262	0.431848812287312	0.665851300049254	NA
hsa.mir.518f	0.223818123996804	0.25713399779926	0.59673832672106	0.430899083040555	0.666541750226722	NA
hsa.mir.518a.2	0.138362320665835	0.332912110862464	0.780625977879952	0.426468142613697	0.669766756860349	NA
hsa.mir.6717	0.13061470677281	0.27347812078779	0.641613926090884	0.426234702313884	0.669936833175144	NA
hsa.mir.3620	0.301631590576838	0.148258641289787	0.348101160847617	0.425906770689248	0.670175781098101	0.808272608718316
hsa.mir.3149	0.106744297405884	0.352819977202337	0.829227452476851	0.425480338534965	0.670486551511405	NA
hsa.mir.3129	1.35701997348138	0.095404068639495	0.225970385896196	0.422197219609657	0.672881070775807	0.810307613218673
hsa.mir.5100	0.0895655749915835	0.487707946084085	1.1692502393633	0.417111692318028	0.676596713042541	NA
hsa.mir.1229	1.72281916354333	0.0990380806501234	0.238092152041028	0.415965330235065	0.677435372923039	0.812258655834954
hsa.mir.5690	0.643949239258784	0.122479301798836	0.294563998646536	0.415798612055799	0.67755737457399	0.812258655834954
hsa.mir.4796	0.344360031447033	-0.144974689341641	0.348671509811603	-0.415791612626952	0.677562496827148	0.812258655834954
hsa.mir.5089	0.0486465743872175	0.64746673810425	1.55758489862145	0.415686322252672	0.677639551191638	NA
hsa.mir.7974	3.97640110007961	-0.100907879232598	0.243537774447453	-0.414341797536507	0.67862380727327	0.812307594871463
hsa.mir.26b	2252.05346351175	0.0335848514435689	0.0814026563433939	0.4125768488671	0.679916666009698	0.812633132347927
hsa.mir.6806	2.42549785020418	0.0623368877281625	0.152580879246279	0.408549800185286	0.682870076894212	0.814411104850975
hsa.mir.6767	0.132359339962559	0.247123267866377	0.605109482474503	0.408394307185212	0.68298421220168	NA
hsa.mir.6764	0.4134987723709	0.134873461659404	0.332077192600513	0.406150933170697	0.684631703932163	0.814411104850975
hsa.mir.3688.1	0.127302182226483	0.254630167538239	0.631589846853253	0.403157474438315	0.686832381522044	NA
hsa.mir.6810	0.356079509513073	-0.131879272830531	0.327205273476235	-0.403047516409022	0.686913269206205	0.814411104850975
hsa.mir.527	0.119673086670574	0.338889120627501	0.843003549852874	0.40200200899112	0.687682547758689	NA
hsa.mir.514b	0.420765048686021	-0.220658116002913	0.549827864900831	-0.401322177519526	0.688182937533418	0.814411104850975
hsa.mir.543	4.9132296494101	0.0527217600742955	0.131716902148036	0.400265715443578	0.688960817054552	0.814411104850975
hsa.mir.5684	1.11774270875565	-0.105535459533768	0.263862039720686	-0.399964540733044	0.689182634143	0.814411104850975
hsa.mir.1909	0.269674345413998	-0.185246571170139	0.463630844304687	-0.399556184506999	0.689483433773679	0.814411104850975
hsa.mir.4768	0.387976529942077	-0.142791866832942	0.357504773243709	-0.399412476475108	0.68958930234869	0.814411104850975
hsa.mir.3945	0.0544141945415747	0.584931624847966	1.48800722778431	0.393097300823563	0.694247617599224	NA
hsa.mir.8059	0.153301582777795	0.285057399360638	0.725355286313548	0.392990035006675	0.694326841418992	NA
hsa.mir.3190	0.366402434093354	-0.139134142997065	0.354225925682796	-0.392783624543784	0.694479300362968	0.817394542904692
hsa.mir.3615	15.5866152235868	0.0523796660056438	0.133445464267716	0.392517394975379	0.694675961161368	0.817394542904692
hsa.mir.6858	0.222037257364212	-0.176855268226955	0.451606453079819	-0.391613687140333	0.695343673227007	NA
hsa.mir.632	1.40630076715763	0.0890755646504548	0.227669879981172	0.391248788192013	0.695613348865279	0.817394542904692
hsa.mir.4683	0.345292797665898	0.1395113457196	0.357765347787867	0.389952091733384	0.696571973283909	0.817394542904692
hsa.mir.299	12.7537653762845	0.0459302845978985	0.118061929355341	0.389035524395491	0.6972498676285	0.817394542904692
hsa.mir.4667	0.177767549464721	0.217929572352088	0.561846030657263	0.38788130637347	0.698103872575432	NA
hsa.mir.6751	0.176662216469876	0.202212947228905	0.521892259620513	0.387461096617799	0.69841488042939	NA
hsa.mir.4536.1	0.215887869498349	0.162600144832506	0.421386037657145	0.38586979705484	0.699593100036234	NA
hsa.mir.148b	517.070765043745	0.0356448921212004	0.0926368148386622	0.384781063373996	0.700399630202569	0.819879567119477
hsa.mir.4672	0.0659131355015626	0.467191445178174	1.21696110700524	0.38390006261405	0.701052519949474	NA
hsa.mir.520d	0.0949260140580459	0.288022576927022	0.750430396568107	0.383809848647145	0.701119387953858	NA
hsa.mir.4757	0.0992033437740789	0.277668720729571	0.726488720782135	0.382206513035239	0.702308191216257	NA
hsa.mir.4511	0.176059595664207	0.236766464466118	0.620158235160107	0.3817839561624	0.702621620106631	NA
hsa.mir.1296	16.4474325040525	-0.0440625434576294	0.116084896970103	-0.379571715250585	0.70426336010617	0.823191827671823
hsa.mir.4435.2	0.107287987135257	0.288071274606565	0.760952788053848	0.378566553837476	0.70500976284923	NA
hsa.mir.6801	0.0791353182217515	0.429499724973431	1.13882124757692	0.377144109215806	0.706066512896589	NA
hsa.mir.3174	0.940437181669662	0.0907302447897742	0.242820593169845	0.373651359653467	0.708663717586524	0.826272987935387
hsa.mir.7845	0.367781264391243	-0.13000950458363	0.348333864774558	-0.373232458083778	0.708975440653102	0.826272987935387
hsa.mir.520c	0.120425081125893	0.280305826878739	0.756655857738601	0.370453521256654	0.711044601596727	NA
hsa.mir.6867	0.148270430055196	0.266752102778093	0.720927771585844	0.370012244349127	0.711373367196195	NA
hsa.mir.6746	0.0902581052453136	0.285520335247532	0.774350712146248	0.368722247902584	0.712334764017328	NA
hsa.mir.548n	0.255003816700744	0.149805658274564	0.40898668255927	0.366284929712483	0.714152473753255	0.831089720917531
hsa.mir.1303	0.0856016260330215	0.364369669708019	1.00304645683913	0.363263004643122	0.716408426442671	NA
hsa.mir.6740	0.142193782650629	0.225475834154415	0.622316629806436	0.362316903253167	0.717115228096607	NA
hsa.mir.3662	3.37642156798372	0.0835713684380744	0.231205769849771	0.361458835964068	0.717756471896429	0.833031210679973
hsa.mir.6887	0.358380557941964	0.140979214878071	0.390255709854563	0.361248308014788	0.717913832319675	0.833031210679973
hsa.mir.211	0.0845421883040118	0.397592510984387	1.10757622171189	0.358975304083237	0.719613564126822	NA
hsa.mir.3912	1.66661803277906	0.0636441888548291	0.177751192418183	0.358052106368423	0.720304319676778	0.83458841115388
hsa.mir.3178	0.72540937671882	-0.106569679567291	0.299233274769021	-0.356142476633162	0.721733868154216	0.835029300945867
hsa.mir.4426	0.122973055536882	0.280663522022434	0.794008383526567	0.353476774106432	0.723731037974625	NA
hsa.mir.1323	0.127256176757943	0.255940195166181	0.727040873290939	0.352029995243145	0.724815767540081	NA
hsa.mir.4794	0.140616346129746	0.254189680392882	0.723781724878262	0.351196599272572	0.725440861235167	NA
hsa.mir.4436b.2	0.0898366535565766	0.406980335270228	1.16225237723184	0.350165199265535	0.72621472237405	NA
hsa.mir.516b.1	0.117593473284234	0.256095842852713	0.739084313995648	0.346504232336097	0.728963804051528	NA
hsa.mir.4519	0.437434817897442	0.127245712407477	0.367560511966302	0.346189833414811	0.729200054659469	0.842168683373003
hsa.mir.548at	0.137345775173437	0.236534416149404	0.685388470606582	0.345110001544185	0.730011674703437	NA
hsa.mir.381	142.343243888988	-0.0329553486341345	0.0954955848686621	-0.345098139138672	0.73002059237107	0.842168683373003
hsa.mir.3660	0.15802859983327	-0.289703897136909	0.845751958422154	-0.342540025183488	0.731944527965791	NA
hsa.mir.517b	0.604551671053187	0.190423245584327	0.563969094326618	0.337648370274072	0.735628186434745	0.847409604055076
hsa.mir.4726	0.638810041522713	0.0955969635069011	0.285029072356406	0.335393729196033	0.737328097685388	0.848140412944464
hsa.mir.3688.2	0.136456917023905	0.18325167834591	0.547240947826917	0.334864704612472	0.737727148092902	NA
hsa.mir.6847	0.116153357268921	0.223501712193526	0.667925283765186	0.334620829044854	0.737911130550076	NA
hsa.mir.6796	0.0877536644428377	0.333793993911282	0.999891374608799	0.333830256353473	0.738507650613462	NA
hsa.mir.6877	1.00469310195508	-0.0815681186066857	0.245414682972669	-0.33236853483526	0.739610994899617	0.848378972216257
hsa.mir.4669	0.0661712689704066	0.419546722436838	1.26523288804595	0.331596440782372	0.740194007507458	NA
hsa.mir.518b	0.497272867619126	0.144341954384519	0.43571830439621	0.331273561216435	0.740437859988452	0.848378972216257
hsa.mir.517a	0.605936564779767	0.186753725651832	0.564410230955092	0.330882956065144	0.740732896595853	0.848378972216257
hsa.mir.6739	0.158785475464494	0.208298844559431	0.63234964035474	0.329404543414586	0.741849934102182	NA
hsa.mir.138.2	1.35023456199611	-0.0800976642054489	0.244163181554221	-0.328049723531563	0.742874067032378	0.84960884677841
hsa.mir.3936	0.210104426954684	0.181938312937171	0.563958269450729	0.322609531223597	0.7469909745231	NA
hsa.mir.4457	0.0657552355019894	0.356224439431862	1.10610784356804	0.322052177374285	0.747413166596703	NA
hsa.mir.4480	0.119056795048311	0.315668516328204	0.992549555039786	0.31803804124979	0.750456081089772	NA
hsa.mir.4666a	0.0770862696245443	0.339169575749101	1.06798614845829	0.317578627998796	0.750804587876682	NA
hsa.mir.548aq	0.197959055438972	0.172354152703575	0.544016107945862	0.316818105541697	0.751381625150863	NA
hsa.mir.4773.2	0.157789444159112	0.166248048956149	0.526749674271282	0.315611109178454	0.752297704477272	NA
hsa.mir.4758	0.360786457536773	0.12832432368055	0.407763675173126	0.314702685632963	0.752987404953574	0.859939704939806
hsa.mir.6742	0.147900958742624	0.186401386357125	0.594729041137996	0.313422371304505	0.753959789981967	NA
hsa.mir.4716	0.0667796893697307	0.367799913386855	1.18009140546865	0.311670699136046	0.755290798208623	NA
hsa.mir.6729	0.0546327368065051	0.37007197178455	1.18880802113233	0.311296664563264	0.755575102704904	NA
hsa.mir.6721	0.133250329346304	0.211064462402765	0.678522792970779	0.311064660744351	0.755751465952567	NA
hsa.mir.4492	0.450391320886042	-0.120167487589628	0.386753647131384	-0.310708091522678	0.756022545378981	0.862168977251674
hsa.mir.6827	0.0878626106921847	0.264852242762056	0.854283738316895	0.310028426016708	0.756539339809781	NA
hsa.mir.4691	0.235221820011643	0.154017266219807	0.49845501679493	0.308989298994601	0.757329666962031	NA
hsa.mir.6812	0.211162340836891	-0.149082271073683	0.482904684180836	-0.308719869484337	0.757534627992581	NA
hsa.mir.5694	0.397323350332399	-0.126256902660677	0.412951280091553	-0.305742853328086	0.759800442425333	0.865237699814828
hsa.mir.550b.1	0.128430707889751	-0.227719749958039	0.74587042371516	-0.305307386802889	0.760132050498417	NA
hsa.mir.7705	3.50987992914009	0.0506379215003458	0.167824478256675	0.301731440051903	0.762856798951351	0.867477159950394
hsa.mir.6786	0.110128245815813	0.258466744783252	0.857678227416186	0.301356308836124	0.76314280705974	NA
hsa.mir.4489	0.0607501599777817	0.443769074852185	1.47610171242559	0.300635837704549	0.763692200402915	NA
hsa.mir.5002	0.192812364474374	-0.151827885134501	0.505110173120486	-0.300583700772712	0.763731961902327	NA
hsa.mir.6800	0.094586728361958	0.275305543330143	0.921918376050561	0.298622470797832	0.76522811814082	NA
hsa.mir.6804	0.156098057589387	0.169544826165959	0.570230183962385	0.297326993439448	0.766216875177569	NA
hsa.mir.4533	0.0680362650529098	0.339248733687277	1.14205987538788	0.297049866647366	0.766428438277236	NA
hsa.mir.6789	0.0994139339959926	0.246308624525684	0.83667863844232	0.294388565942412	0.768461003070868	NA
hsa.mir.4790	0.0640220850529244	0.517995489648184	1.7691023269822	0.292801316095605	0.769674022223472	NA
hsa.mir.4723	0.0903011885489669	0.23762618369611	0.812404058916981	0.292497533816965	0.769906245209564	NA
hsa.mir.126	7287.25407677073	0.0281166850244151	0.0963344019324208	0.291865465092513	0.770389489231406	0.874377915086505
hsa.mir.2467	0.0652548670548774	0.304599177842222	1.04420125968811	0.291705430362344	0.770511856892431	NA
hsa.mir.3159	0.0684936566826375	0.343926121474462	1.18132044206281	0.291137027032143	0.770946522372486	NA
hsa.mir.627	8.42555088285139	0.0455745026115744	0.156663326748488	0.290907282243157	0.771122231646642	0.874377915086505
hsa.mir.5087	0.142825292090251	0.204781034485819	0.704513530452429	0.290670122906385	0.771303623900129	NA
hsa.mir.3918	0.177559616984678	0.176209266928156	0.617424094125149	0.285394218665589	0.775342136285825	NA
hsa.mir.5587	0.0516587705609465	0.482759062665432	1.69900215368723	0.284142702007606	0.776301023509931	NA
hsa.mir.6782	0.115715912975047	0.259612058913453	0.919072824690725	0.282471695320569	0.777581847108458	NA
hsa.mir.6084	0.146154017331265	0.225283064975797	0.801031591395476	0.281241173751127	0.778525426458547	NA
hsa.mir.520g	0.134631883661433	0.198523013300844	0.708430462363081	0.280229357499167	0.779301544580437	NA
hsa.mir.3910.2	0.162847162005011	0.180151565458174	0.645194563764498	0.279220525986841	0.780075592364617	NA
hsa.mir.5683	6.69944985699188	-0.0903692155562665	0.323927678188472	-0.278979604526683	0.780260476847061	0.883028805110583
hsa.mir.320e	0.276214917627321	0.115943049475457	0.416978951747409	0.278054920972825	0.780970199494787	0.883028805110583
hsa.mir.6822	0.0861779212119313	0.303908982811167	1.09528597633377	0.277469984440444	0.781419250282289	NA
hsa.mir.4524a	0.105625988181394	0.216161821634946	0.779270644620759	0.277389919827076	0.781480720877494	NA
hsa.mir.5006	0.179030757421249	0.157925674363364	0.570757315161797	0.276694963285045	0.782014339655807	NA
hsa.mir.6753	0.0609613951169221	0.305566479538739	1.10725428166812	0.275967756095185	0.782572831796751	NA
hsa.mir.4713	0.64172366782061	0.0854008484953933	0.311955936786816	0.27375933080496	0.784269579323446	0.885501539207749
hsa.mir.3182	0.238312413976591	0.194205660576622	0.712792944699327	0.272457327223605	0.785270398455492	NA
hsa.mir.6871	0.22502499173571	-0.134525038197247	0.495121927695411	-0.271700828972383	0.785852063835801	NA
hsa.mir.3180.4	0.0800517401109413	0.326603907092685	1.21163564457104	0.269556205742292	0.787501696209369	NA
hsa.mir.6816	0.0493051299343213	0.414473194167018	1.55274155805387	0.266929929206311	0.789523112270714	NA
hsa.mir.1238	0.0529975337148147	0.351936200439285	1.32045136743073	0.266527196017879	0.789833217242016	NA
hsa.mir.6732	0.0662262125333196	0.303202862562799	1.14198968852232	0.265504028285168	0.790621207059637	NA
hsa.mir.6846	0.052776940421751	0.325770766037614	1.23132915432214	0.264568385223489	0.791341977414528	NA
hsa.mir.769	102.033438987148	-0.0224278695983743	0.084827746277317	-0.264393085784144	0.791477038776744	0.892373545136385
hsa.mir.4494	0.0700534229569859	0.281921558078455	1.07084623877603	0.263269877476237	0.792342575239613	NA
hsa.mir.6840	0.101687602641629	0.228572554622011	0.883790396105962	0.258627561047412	0.795922615926898	NA
hsa.mir.3121	0.0485650698727493	0.342967433581427	1.32683799661632	0.258484784469587	0.796032790266315	NA
hsa.mir.154	20.795518392401	0.0309765882845614	0.119938076679467	0.258271510950988	0.796197371534343	0.895629261347265
hsa.mir.147b	17.419830667519	0.0497966454972544	0.193212141872957	0.257730414944612	0.796614971148069	0.895629261347265
hsa.mir.3622a	0.222585034528199	-0.145041162210713	0.563986335788714	-0.257171411800037	0.79704645204891	NA
hsa.mir.193a	498.71767344005	-0.0320259550100429	0.125139587995429	-0.255921851134852	0.798011181596203	0.895933569182761
hsa.mir.4771.1	0.126911973263247	0.18094985649252	0.718584236280015	0.2518143974731	0.801184528279085	NA
hsa.mir.124.2	0.101440874182941	0.239114334999737	0.952140892704341	0.251133353090829	0.801711009967171	NA
hsa.mir.4637	0.0731743291538708	0.314898014775268	1.26154585780204	0.249612816551835	0.80288678610811	NA
hsa.mir.200c	44016.3587954365	0.0261877592240254	0.106082415555368	0.246862395496236	0.805014719793559	0.901864073023534
hsa.mir.4785	0.274137175521719	-0.100528676755408	0.408389927276404	-0.246158560828972	0.805559492361473	0.901864073023534
hsa.mir.4731	0.0902390915738175	0.261527517149565	1.06299506252436	0.246028910546865	0.805659852818083	NA
hsa.mir.4740	0.139016289607946	-0.164059439442966	0.667057268473007	-0.245945059287822	0.805724762601106	NA
hsa.mir.492	0.269500487373132	0.133616712318069	0.546537794252637	0.244478449108506	0.806860290779763	0.902051673399848
hsa.mir.1295b	0.147957927979711	0.167773876542857	0.693343722723734	0.241977926739963	0.808797266954	NA
hsa.mir.1243	0.101337789936709	0.176038417816915	0.733277277293465	0.240070738952494	0.810275417883317	NA
hsa.mir.4512	0.0646737954348468	0.313462394468143	1.30761762059882	0.239720228245772	0.810547152244013	NA
hsa.mir.6868	0.52932965406605	0.0783190067930102	0.326897470257704	0.239582786404767	0.810653710631822	0.905021533889103
hsa.mir.4478	0.0874936754740232	0.215206423574252	0.899661842283423	0.239208126275577	0.810944201703773	NA
hsa.mir.7109	0.11162469661605	0.187644380393909	0.786735363581774	0.23851016374759	0.811485433258184	NA
hsa.mir.3925	0.155545791612642	0.158214273455624	0.665870636408618	0.237605121482688	0.81218737789692	NA
hsa.mir.3116.1	0.220025978313232	-0.11984203971997	0.50548778866339	-0.237081967967725	0.812593201100715	NA
hsa.mir.6775	0.0888191062690287	0.191151275235136	0.812110384918837	0.235375976942149	0.813916929973513	NA
hsa.mir.4710	0.0861910928744447	0.258900754526288	1.10257582334435	0.234814467218215	0.814352738437929	NA
hsa.mir.4306	0.0788089093449229	0.251501316519242	1.07137167680694	0.234747027538384	0.814405084735681	NA
hsa.mir.7111	0.110819235688646	0.191045004012745	0.815347128328232	0.234311249006861	0.814743353533957	NA
hsa.mir.6856	0.129224738449235	0.180541605949368	0.77194212400109	0.233879717579854	0.815078359597651	NA
hsa.mir.495	21.723448740779	-0.0211484652118527	0.0908231560592246	-0.232853229610983	0.815875377520318	0.908382717730139
hsa.mir.3139	0.0824787758356573	0.198147668023242	0.855881244146811	0.231513039195953	0.816916256758418	NA
hsa.mir.6855	0.321519425224654	-0.0874442650671041	0.378030662121449	-0.231315271032198	0.817069883798092	0.908382717730139
hsa.mir.4665	0.699804657346822	-0.0699786560938192	0.305914481580557	-0.228752348474198	0.819061405145584	0.908382717730139
hsa.mir.6780a	0.040154578001237	0.328403960252824	1.44093884439164	0.227909714233205	0.819716430586122	NA
hsa.mir.1258	1.11999605337332	0.0709645029488447	0.311594785613431	0.227746118437567	0.819843617096065	0.908382717730139
hsa.mir.3168	0.0441879189418465	0.314084256272338	1.38046396571405	0.227520793061683	0.820018802632918	NA
hsa.mir.3135a	0.0453866682311281	0.353950988956054	1.55888513133389	0.227053925809908	0.820381810253246	NA
hsa.mir.449c	0.045538668886616	0.354884404347467	1.56433648966121	0.22685937884395	0.820533089521752	NA
hsa.mir.10a	271137.888211138	0.0318340386206641	0.14035902777476	0.226804353986759	0.820575877934318	0.908382717730139
hsa.mir.484	167.897107857282	-0.0182550108706641	0.0806205378186048	-0.226431271293893	0.820866008461982	0.908382717730139
hsa.mir.6870	0.187837717412318	0.120506706668463	0.532925041278257	0.226123183064206	0.821105614041749	NA
hsa.mir.16.1	1112.35297647376	0.0252134860775924	0.111851248346519	0.225419800407413	0.821652709504649	0.908382717730139
hsa.mir.4673	0.0876222052786672	0.176977932114232	0.793349835014893	0.223076786939661	0.823475744494562	NA
hsa.mir.6505	0.112223317433297	0.157692465174258	0.707553603609782	0.222869990866764	0.82363669280048	NA
hsa.mir.6785	0.057844585799238	0.213645292856708	0.958612410946676	0.222869316542358	0.823637217635789	NA
hsa.mir.3657	0.0489760039603029	0.293616171389781	1.32466495135183	0.221653159231053	0.824583896551797	NA
hsa.mir.6814	0.177504819621953	-0.136347105187743	0.616142633376245	-0.221291463699904	0.824865496216486	NA
hsa.mir.513a.2	0.0588121794624757	0.236217865895817	1.07555907723736	0.219623329759401	0.826164520466763	NA
hsa.mir.1179	0.326454338600457	-0.0783085652326475	0.356829367116235	-0.219456615540107	0.826294371881249	0.91224732318651
hsa.mir.3181	0.0399389584686227	0.343546822156655	1.56958157051816	0.218877966338022	0.826745110633667	NA
hsa.mir.802	0.112550735517376	0.433824779647323	1.99625024625099	0.217319837761852	0.827959098206381	NA
hsa.mir.6895	0.280912672250241	0.0975800535776489	0.450385757562956	0.216658835096509	0.828474230792383	0.912301269348038
hsa.mir.520a	0.558903351196332	-0.0938750465723485	0.433988147955801	-0.216307857748017	0.828747784455102	0.912301269348038
hsa.mir.6504	0.0922364032065846	0.214396819563109	0.9995403100492	0.214495420952614	0.830160737425099	NA
hsa.mir.4774	0.0589516296874861	0.292970421864272	1.36684258372141	0.214341011432802	0.830281138607471	NA
hsa.mir.4733	0.604726895531647	-0.0659151300109725	0.307727889460365	-0.214199402356939	0.830391562117028	0.912301269348038
hsa.mir.6826	0.0978723143718053	0.155811987991965	0.728156499601634	0.21398145601558	0.830561518219249	NA
hsa.mir.380	2.73527332238548	0.0381616495369472	0.179045584451079	0.213139294408984	0.831218316230285	0.912301269348038
hsa.mir.1277	5.41385220303062	-0.0363350570718315	0.171357315364673	-0.212042637307344	0.832073770787281	0.912301269348038
hsa.mir.4706	0.0305358850640034	0.385217261084312	1.83610087972836	0.209801795390078	0.833822371731828	NA
hsa.mir.376b	6.14390194865474	-0.0311177524507701	0.148510697514706	-0.20953206046109	0.834032910175434	0.913191466987133
hsa.mir.517c	0.0868307533316428	0.220633532634586	1.05658898913077	0.20881680095502	0.834591255190645	NA
hsa.mir.3656	0.087632527209906	0.268270170075569	1.29067176556751	0.207853132943998	0.835343644380296	NA
hsa.mir.550a.2	14.4847481027831	0.0251716345013902	0.12158515268384	0.207028851350333	0.83598732646638	0.91407405476269
hsa.mir.518a.1	0.0808382600964314	0.183142253835285	0.892052981545873	0.205304233743954	0.837334436464305	NA
hsa.mir.6839	0.232227392317796	0.101811172420436	0.497409199558304	0.204682930092254	0.837819857865533	NA
hsa.mir.4532	0.0739190264033406	0.249308357216847	1.21843124708614	0.20461421833449	0.837873545808942	NA
hsa.mir.4701	0.129173437229548	0.162171197682374	0.794991191269831	0.203991188158123	0.838360384962996	NA
hsa.mir.1226	3.43309767288529	0.037171451123488	0.182285263078107	0.203919123772285	0.838416700460372	0.91547283068101
hsa.mir.488	0.0720876981434602	0.21793456403124	1.07046699143495	0.203588308443871	0.838675230308532	NA
hsa.mir.596	0.0610384411839805	0.240508107747682	1.18458814966167	0.203030992515309	0.839110808142603	NA
hsa.mir.3919	0.0429431497663447	0.432400402557105	2.13678560603139	0.202360218702612	0.839635125877773	NA
hsa.mir.572	0.177256256110157	0.117981969731562	0.583174107295108	0.202310027581281	0.839674361185211	NA
hsa.mir.516b.2	0.109530601428728	0.196687715171295	0.974764509794855	0.201779725456653	0.840088932272285	NA
hsa.mir.3611	0.181463611669625	0.107769242567708	0.5343672476021	0.201676362185945	0.84016974312146	NA
hsa.mir.5702	0.0326959095396977	0.500500083620481	2.49072688683429	0.200945389181797	0.840741276062219	NA
hsa.mir.137	0.945117769568016	0.0632647680538473	0.316712734854476	0.199754418094101	0.841672651856883	0.916252582909657
hsa.mir.449a	0.569923301060203	0.0948044383388469	0.476374471635426	0.199012424014613	0.842253026026193	0.916252582909657
hsa.mir.3685	0.0312057432104503	0.365526936363277	1.83676469281265	0.199005859484125	0.842258161064564	NA
hsa.mir.1262	3.76486901065468	0.0304202617829545	0.153181785708111	0.198589288160673	0.842584033529986	0.916252582909657
hsa.mir.938	0.0724787618462117	0.198591362288905	1.00913938242111	0.196792797653431	0.843989687547602	NA
hsa.mir.3160.2	0.0439754702170836	0.281822851842625	1.44163718087916	0.195488057314642	0.845010886205735	NA
hsa.mir.4744	0.0448755746159653	0.268351864481922	1.37838915779165	0.194685124273507	0.845639458191407	NA
hsa.mir.4434	0.636411618739161	0.0612664530470826	0.315520929572276	0.194175559542551	0.846038419304257	0.918753863255373
hsa.mir.3616	0.163120901621432	-0.133745288908889	0.691310707998463	-0.193466248043689	0.846593836833276	NA
hsa.mir.3163	0.0516723081781752	0.274832581795862	1.43099742429032	0.192056657217368	0.847697825350802	NA
hsa.mir.6823	0.0482713584579735	0.297358337387707	1.55434277828622	0.191308083095781	0.848284228654924	NA
hsa.mir.124.3	0.085552461017806	0.171347522223414	0.898417609101534	0.190721464592364	0.848743821055592	NA
hsa.mir.5680	0.221840810299756	0.0897166311206464	0.474820687896808	0.18894844602926	0.850133222950189	NA
hsa.mir.3120	0.0643163471990442	0.277608089240813	1.4712443244212	0.188689318716677	0.850336323637928	NA
hsa.mir.1231	0.0644343446494908	0.255777500659442	1.35894706462357	0.188217412817543	0.850706222973404	NA
hsa.mir.3115	0.2810748861161	-0.0743271375846253	0.395271357238159	-0.188040788242194	0.850844677065216	0.922394824528608
hsa.mir.6817	0.0601013906471657	0.266316681990481	1.41694420935807	0.187951424079804	0.850914730416486	NA
hsa.mir.499b	0.0393314743855106	0.270606520947357	1.44224284264635	0.187628957444382	0.851167524621835	NA
hsa.mir.6881	0.0327506151746019	0.310215245248794	1.65743019875097	0.187166401024049	0.851530167387502	NA
hsa.mir.200b	7620.52533300278	-0.0173582742277602	0.0928554936054239	-0.186938581162701	0.851708788980562	0.922394824528608
hsa.mir.4425	0.0808182305656074	0.177858446661091	0.954320901342784	0.186371739747955	0.852153252567643	NA
hsa.mir.520h	0.0699354215061495	0.22008456257917	1.1824448786752	0.186126699475201	0.852345404588621	NA
hsa.mir.4750	0.0549356837209382	0.228257778232483	1.22720885731006	0.185997499018061	0.85244672260264	NA
hsa.mir.6738	0.0708015838029589	0.192663759917332	1.04289607725067	0.184739174036631	0.853433618548557	NA
hsa.mir.600	0.241412876757981	0.0913453952590258	0.494698305472783	0.184648692442411	0.85350459152377	0.922480683613628
hsa.mir.6849	0.0407593794285388	0.254180681217923	1.38522327944854	0.18349437595296	0.854410131199394	NA
hsa.mir.4732	0.834712897540724	0.0682413431552122	0.372246856842384	0.183322818986506	0.854544730829179	0.922480683613628
hsa.mir.378b	0.0506727188940618	0.224431120195413	1.23035025987924	0.182412380859286	0.855259110288324	NA
hsa.mir.548d.2	0.777534404406294	-0.0547036232060355	0.29990168428977	-0.182405188338922	0.8552647544056	0.922480683613628
hsa.mir.718	0.0320457614464158	0.31706937855635	1.74083147385056	0.182136745181325	0.85547541251396	NA
hsa.mir.6886	0.180042661979876	0.104821803940026	0.580841960310347	0.180465274726398	0.856787313549706	NA
hsa.mir.639	2.37215319486743	0.0400716745385418	0.224003188966406	0.178888857446361	0.85802497212772	0.924205518015785
hsa.mir.4689	0.0575145902487451	0.233650357433157	1.31673297736048	0.17744703098538	0.859157268027143	NA
hsa.mir.4722	0.0848579036910198	0.194885016767359	1.10175530045838	0.176885935276444	0.859597986438459	NA
hsa.mir.6756	0.0587118563041553	0.224534605219477	1.2700868802052	0.176786807830974	0.85967585166334	NA
hsa.mir.3914.1	0.0348739817778163	0.29202513920016	1.65449384754355	0.17650421585655	0.859897836904074	NA
hsa.mir.6845	0.051567552593835	0.261438662188734	1.48724547815133	0.175787162260333	0.860461155615671	NA
hsa.mir.4430	0.0722708100052542	0.182070990418912	1.03602227764099	0.175740420209385	0.860497878730924	NA
hsa.mir.1298	0.0655689650270873	0.222480499331897	1.26920038869818	0.175291861957351	0.860850305987386	NA
hsa.mir.1250	0.179623851065396	0.0955171575140984	0.546946160899278	0.174637220886697	0.861364699950138	NA
hsa.mir.4653	0.164866656553368	0.106543460007502	0.610477735128817	0.174524726909196	0.861453099694297	NA
hsa.mir.6843	0.0670363972127729	0.170608285907842	0.985160633029509	0.173178139876739	0.862511405868187	NA
hsa.mir.6811	0.0325063559036519	0.317058075363377	1.83086324382	0.173174089563266	0.862514589453258	NA
hsa.mir.4436b.1	0.0807961834597841	0.159917887760154	0.927058638340288	0.172500294098392	0.863044230169	NA
hsa.mir.1273c	0.0359828070134543	0.3492139341896	2.03002812386297	0.172024185322653	0.863418515284227	NA
hsa.mir.4761	0.0400274487069927	0.327759652526793	1.90797375614158	0.171784151365692	0.863607225676557	NA
hsa.mir.3916	0.109839228330763	0.129643674979477	0.756705132769797	0.171326543676184	0.863967010184859	NA
hsa.mir.6844	0.354789023194154	0.067952441513123	0.397875662976936	0.170788132666114	0.86439036073386	0.929803685329936
hsa.mir.4705	0.0367356109099838	0.310122503012594	1.82020436947357	0.170377847792051	0.864712992327557	NA
hsa.mir.6780b	0.162560901034605	-0.107899653798155	0.638852526041505	-0.168896027486545	0.8658784239169	NA
hsa.mir.4487	0.116951117529932	0.138847367158803	0.831707119080736	0.166942621955993	0.867415196232986	NA
hsa.mir.936	0.053678142164632	0.25789249587752	1.55246944676959	0.166117598265233	0.868064405157826	NA
hsa.mir.409	110.142714551628	-0.01536694912729	0.0925414212022155	-0.166054820940249	0.868113808114486	0.932548706152673
hsa.mir.6736	0.0694564965762088	0.202062631118675	1.2187337416258	0.165797191147856	0.868316556669527	NA
hsa.mir.448	0.0212076891961208	0.424638491540454	2.56853425648567	0.16532327356282	0.868689541212238	NA
hsa.mir.550a.1	14.4287694046931	-0.0201621612174722	0.122599865238481	-0.164455003096886	0.86937296672128	0.932642697453017
hsa.mir.4773.1	0.134253438589261	0.101288000922467	0.618741863223253	0.163699931979422	0.869967371098035	NA
hsa.mir.6878	0.0831807901840128	0.158386576062011	0.973717705554908	0.162661698722782	0.870784805265349	NA
hsa.mir.5584	0.0231752674638012	0.338798336202341	2.08826951357382	0.162238798201162	0.871117807958137	NA
hsa.mir.515.1	0.0868590077344231	0.139604355201881	0.862035839616169	0.161947275027499	0.871347374072555	NA
hsa.mir.3128	0.158913677041863	0.091602908640733	0.567868797354972	0.161309987566499	0.871849257336437	NA
hsa.mir.578	0.100184097984429	-0.130979063201255	0.814474321042215	-0.160814232956604	0.872239714865079	NA
hsa.mir.4712	0.0444148154118092	0.23966423122321	1.49387209892302	0.160431559968214	0.872541130329117	NA
hsa.mir.6788	0.141368330461907	0.0991174894489764	0.621156030873118	0.159569390817398	0.873220292558615	NA
hsa.mir.4764	0.0310202536419495	0.263563984967201	1.66086545262897	0.158690750385594	0.873912525953947	NA
hsa.mir.6831	0.0293007585563585	0.34538389014794	2.1866256161281	0.157952915030566	0.874493901209685	NA
hsa.mir.487b	14.8698544670815	0.0169903911798671	0.108186139525448	0.15704776281319	0.875207205826143	0.93712511413934
hsa.mir.6857	0.0751648973899436	0.184621838848555	1.17628267046613	0.156953633241399	0.875281390404805	NA
hsa.mir.4315.1	0.0669247714783611	0.238654554437292	1.53082596071556	0.155899207722958	0.876112469819051	NA
hsa.mir.16.2	1125.98345534089	0.0172692199121149	0.111454340472864	0.154944346167652	0.876865192600293	0.93712511413934
hsa.mir.6795	0.0515324676065618	0.229687407340504	1.48487556865376	0.154684616131671	0.877069958556781	NA
hsa.mir.6885	0.280951893210355	0.0670253616469289	0.434139076558589	0.154386843447122	0.877304726697006	0.93712511413934
hsa.mir.7851	0.0209837614761967	0.368799939108603	2.39103104197667	0.154243057757927	0.877418093206399	NA
hsa.mir.3649	0.0698185249504479	0.208566861795703	1.35326339723463	0.154121409196396	0.877514007863802	NA
hsa.mir.4769	0.0403095413164761	0.241423069527673	1.56777910283087	0.153990488259313	0.877617235399504	NA
hsa.mir.6848	0.0386494244033873	0.25192984498364	1.64372909704205	0.153267253975729	0.878187523073312	NA
hsa.mir.3188	0.675855432066597	-0.0471603731259304	0.307886083841856	-0.153174747417795	0.878260471291391	0.93712511413934
hsa.mir.519b	0.0490799912529309	0.218577168876712	1.43651159375104	0.152158304762414	0.879062078953579	NA
hsa.mir.4504	0.0343971475523577	0.259988702987441	1.73433619689126	0.149906750175347	0.880838186030814	NA
hsa.mir.4420	0.0517940229684485	0.280191499067259	1.87873445965463	0.149138425405135	0.88144440584066	NA
hsa.mir.3929	0.04168660854567	0.338529122744511	2.27947112175931	0.148512134904009	0.88193860988253	NA
hsa.mir.3165	0.0254568520644546	0.303851072592874	2.073382985259	0.146548454749144	0.883488441419145	NA
hsa.mir.4679.1	0.0372102808997353	0.280492358711699	1.9149620866761	0.146474105499688	0.883547130250819	NA
hsa.mir.3202.2	0.046105418824688	0.238610940634426	1.63106751700268	0.146291271297529	0.883691456223913	NA
hsa.mir.4795	0.158204288894876	0.0816651907356322	0.559745978655643	0.145896877958408	0.884002796246651	NA
hsa.mir.3692	0.0376953446115951	0.250456075783025	1.72887790292063	0.144866259994372	0.884816465995826	NA
hsa.mir.4765	0.0472519937308861	0.273493136984901	1.88844722617192	0.14482434732333	0.884849558498752	NA
hsa.mir.7848	0.0236348500496556	0.300932900030926	2.08332145553884	0.144448615565711	0.88514622964211	NA
hsa.mir.1283.2	0.0285309427642058	0.280785853019822	1.94523439949123	0.144345510799758	0.885227642157056	NA
hsa.mir.1254.2	1.33100555183768	-0.0318390104349229	0.221551456665655	-0.143709325653279	0.885730006839014	0.94383010099579
hsa.mir.7978	0.0415666715756042	0.349101048449	2.43978053945768	0.143087069842191	0.886221416632686	NA
hsa.mir.548ai	0.0837610048834443	0.126153776155696	0.881662779266057	0.143086199307079	0.886222104145074	NA
hsa.mir.6809	0.0732572781260417	0.194265846670609	1.3605427239854	0.142785554062978	0.886459546360377	NA
hsa.mir.670	0.0457739342543331	0.269782804449594	1.89323819641023	0.142498078139945	0.886686597303396	NA
hsa.mir.4482	0.25828929409127	-0.100495299973055	0.706764429445391	-0.142190658989326	0.886929409869238	0.943844666117531
hsa.mir.1322	0.0505912257796302	0.210614172312643	1.4885352886908	0.141490882959102	0.887482161932377	NA
hsa.mir.1913	0.0506567796947564	0.186867171480951	1.3217604117616	0.141377491577238	0.887571734778994	NA
hsa.mir.4488	0.0770867060177877	0.165683599496061	1.17687853431074	0.140782242742746	0.888041971578132	NA
hsa.mir.6776	0.11728956433392	0.104078163321966	0.739447982032038	0.140751162828187	0.888066525283919	NA
hsa.mir.3921	0.0279610532044279	0.259383160470037	1.84639229449707	0.140481067454135	0.888279910131659	NA
hsa.mir.7704	0.0146625016726619	0.399597354438639	2.87083869660577	0.139191851813579	0.88929854713719	NA
hsa.mir.3185	0.0498359902757154	0.24898696658465	1.78949405484673	0.139138191552123	0.889340949238196	NA
hsa.mir.1199	0.0461276396904335	0.215876679564546	1.56060184109764	0.13832912013785	0.889980312191321	NA
hsa.mir.4670	0.0484843614345791	0.215481081122261	1.55805798305071	0.138301066755131	0.890002482464278	NA
hsa.mir.939	4.80161390532297	0.0182198054191641	0.132333817493198	0.137680645539457	0.890492816331577	0.946207103868568
hsa.mir.4721	0.123041657386236	0.148905591765962	1.08612074945182	0.137098560948326	0.890952889926072	NA
hsa.mir.5583.1	0.0269943170396046	0.321521434374664	2.34598122836125	0.137052006421747	0.89098968772644	NA
hsa.mir.520e	0.0323561222038025	0.250047119545643	1.83250506113156	0.136450984419787	0.891464770804357	NA
hsa.mir.662	0.0260205281836379	0.320838926285833	2.35226285485764	0.136395864783254	0.891508342554351	NA
hsa.mir.6741	0.314764219402096	-0.0621140512930425	0.455473358744898	-0.136372523442873	0.891526793846013	0.946207103868568
hsa.mir.4315.2	0.024520226349907	0.300924020794601	2.21216509372195	0.136031447946002	0.891796420166817	NA
hsa.mir.3910.1	0.101709898938209	0.101599552557759	0.752482409508401	0.135019172905496	0.89259671535324	NA
hsa.mir.6872	0.0188149160222922	0.303958291859057	2.25285289760119	0.134921499838142	0.892673940566888	NA
hsa.mir.6499	0.0329546228653916	0.358493184360526	2.68093156083747	0.133719632980313	0.893624279718648	NA
hsa.mir.3661	0.028594738611807	0.259812391035121	1.94723406809464	0.133426379135481	0.893856184385486	NA
hsa.mir.6864	0.0292043697772935	0.332453275612392	2.50308317203283	0.132817510551356	0.894337705634384	NA
hsa.mir.6076	0.0261616085056235	0.311220972249873	2.35251411375097	0.132292924591065	0.894752603547558	NA
hsa.mir.4783	0.0256591332885798	0.311220814695395	2.35584153811539	0.132106005289457	0.894900446012113	NA
hsa.mir.494	5.80183230569394	-0.0186711795087037	0.141444624523748	-0.13200345768933	0.894981556843093	0.94796738558526
hsa.mir.642b	0.0950400417689915	0.139840492904766	1.06232978262007	0.131635670196378	0.895272470278377	NA
hsa.mir.423	477.680864577815	-0.00978178088542834	0.0745204145324598	-0.131263103497198	0.895567178341854	0.94796738558526
hsa.mir.513b	0.108689740737465	0.129732906933685	1.00447043574576	0.129155525455925	0.897234586922483	NA
hsa.mir.6819	0.0667841337646731	0.157416444188715	1.21883176373317	0.129153545938582	0.89723615323047	NA
hsa.mir.631	0.0146832797575584	0.405006832859348	3.13995589811747	0.128984879406162	0.897369613362939	NA
hsa.mir.4748	0.0971044583213426	0.124003323622144	0.972643789813094	0.127490994052379	0.89855180072326	NA
hsa.mir.4320	0.0234842622517982	0.420128826689247	3.29698323552015	0.12742825688738	0.898601452773544	NA
hsa.mir.892a	0.0608743153456839	0.179879377638314	1.42035410145764	0.126644037183201	0.899222140901784	NA
hsa.mir.1915	0.0164207277687471	0.33178545113602	2.62135017363638	0.126570442389908	0.899280392307841	NA
hsa.mir.6722	0.0503886818453678	0.47769000934239	3.77826451174724	0.126431065865604	0.899390712448118	NA
hsa.mir.20b	25.4723539671646	-0.0287549274337341	0.227809846239021	-0.12622337404839	0.899555109523909	0.950127520941078
hsa.mir.548ac	0.0200064419340057	0.420129045285392	3.35378256658479	0.125270209664551	0.9003096356178	NA
hsa.mir.4679.2	0.0525058743115443	0.185118120466357	1.48261341013204	0.124859332312305	0.900634914462737	NA
hsa.mir.4422	0.0313981076086647	0.216906983805032	1.74159705205211	0.124544873080402	0.900883873351021	NA
hsa.mir.4727	0.272630856433559	-0.0505605700457867	0.406029010081549	-0.124524526056973	0.900899982523582	0.950127520941078
hsa.mir.623	0.023546310547018	0.342047520720657	2.75273917012199	0.124257148818607	0.901111674577585	NA
hsa.mir.3162	0.0275951532567069	0.227075437698305	1.8454654384082	0.123045077394768	0.902071402551349	NA
hsa.mir.6889	0.0441195243190974	0.183824317102695	1.49433610215066	0.123014037362903	0.902095982185824	NA
hsa.mir.548u	0.0199570760620314	0.342814629690657	2.79276813025082	0.12275083848793	0.902304404947031	NA
hsa.mir.3126	0.283130514962889	0.0517299591181155	0.421610578294348	0.122696065472058	0.90234777962379	0.950127520941078
hsa.mir.4443	1.40899099451362	-0.032890665703538	0.268161783501338	-0.122652323064423	0.90238241938625	0.950127520941078
hsa.mir.5585	0.0381322210452592	0.181443601399894	1.50437978588728	0.120610236259509	0.903999760674056	NA
hsa.mir.1193	0.0232783319141227	0.222919523777921	1.86356216513298	0.119620116757422	0.904784083281114	NA
hsa.mir.4635	0.0400809935093863	0.195966710576774	1.64076091667673	0.119436481320931	0.904929560224246	NA
hsa.mir.7849	0.0210049995656191	0.331781795811948	2.78128298574743	0.119290916282935	0.905044879867988	NA
hsa.mir.6862.2	0.0256043328618092	0.233312063293014	1.95682338321146	0.119230005781162	0.905093135025869	NA
hsa.mir.6792	0.0402140877780784	0.203962693117468	1.7201572051908	0.118572123816349	0.905614351487279	NA
hsa.mir.6778	0.0505607890522309	0.264351365877674	2.24380840048195	0.117813698273388	0.906215275488131	NA
hsa.mir.4498	0.079935371236937	0.117065145187592	1.0077763972125	0.116161824697812	0.907524291358789	NA
hsa.mir.551b	2.62779552672315	-0.029453770997827	0.254792595173632	-0.115599007018847	0.907970349915381	0.954748214706266
hsa.mir.4644	0.0261979162245076	0.254050199824099	2.20096623022601	0.115426668676335	0.908106941684573	NA
hsa.mir.663b	0.0194365778550908	0.32150706459974	2.80167672200101	0.114755232848604	0.908639133569993	NA
hsa.mir.4695	0.0234715951324031	0.254048862559236	2.21757204582823	0.114561717639416	0.908792524762592	NA
hsa.mir.6860	0.0176804597814998	0.321506549032519	2.82602321236702	0.11376642188414	0.909422957184946	NA
hsa.mir.4429	0.0305610807134188	0.264345900984765	2.3250354293167	0.113695429175655	0.909479236015885	NA
hsa.mir.3606	0.0289985833546998	0.233299150580723	2.05785319070238	0.113370162475533	0.909737094070268	NA
hsa.mir.4526	0.0472721741851011	0.155822514312489	1.37555628010491	0.113279635712618	0.909808861655176	NA
hsa.mir.4506	0.0317092123850464	0.245063440898522	2.17389964009387	0.112729877855788	0.910244713124391	NA
hsa.mir.4496	0.0245579972088408	0.233296659265766	2.07935656772812	0.112196562574481	0.910667554630652	NA
hsa.mir.5708	0.0455203660743723	0.154129600384942	1.37877313137855	0.111787499246404	0.910991899549343	NA
hsa.mir.5093	0.044048877638467	0.160109959922839	1.43708291726119	0.111413167604816	0.911288718830035	NA
hsa.mir.4642	0.0317630872214818	0.194144242485749	1.74283102025852	0.111395907135593	0.911302405495467	NA
hsa.mir.4427	0.025950062575223	0.24369221683963	2.20355965291381	0.110590251785284	0.911941278015163	NA
hsa.mir.3659	0.0190732261190842	0.264341023591969	2.40689308131087	0.10982665812808	0.912546848798599	NA
hsa.mir.4725	0.142634191704242	0.0717978047974761	0.654148625673075	0.109757633020479	0.912601591924485	NA
hsa.mir.6890	0.0306116012030516	0.212500089976536	1.93824136958233	0.109635514601738	0.912698443842823	NA
hsa.mir.6791	0.0597410374697363	0.143781245932225	1.31185580595922	0.109601409910362	0.912725492449519	NA
hsa.mir.1245b	0.107267185412947	0.0779456079622613	0.712358481001012	0.109419077671023	0.912870102803725	NA
hsa.mir.4771.2	0.126626083941249	0.0773662331518382	0.707954117445046	0.109281422687458	0.912979280887323	NA
hsa.mir.6865	0.0292674444487042	0.224703240807263	2.05783384293724	0.109194064223637	0.913048568222236	NA
hsa.mir.5693	0.0237295021053263	0.359077065371054	3.29338176602235	0.109029894157924	0.913178779560682	NA
hsa.mir.1914	0.222776268072574	-0.0449306017108866	0.412179697688508	-0.109007313952764	0.913196689212298	NA
hsa.mir.521.1	0.0401683183653411	0.134906726719966	1.23909931155723	0.108874829855585	0.913301770811646	NA
hsa.mir.4659b	0.0395017979346183	0.233289683707671	2.14368720538088	0.108826363810023	0.913340212706716	NA
hsa.mir.4465	0.021474384044679	0.409864858630416	3.77827203098129	0.108479446495536	0.913615383612517	NA
hsa.mir.1252	0.0389036718082513	0.149950491367913	1.38683837530957	0.108123984768189	0.913897342591607	NA
hsa.mir.1265	0.0264066685896421	0.254039250221577	2.35092750540646	0.108059159475296	0.913948764411958	NA
hsa.mir.548ax	0.0300633523011582	0.197874117011183	1.84064344834772	0.107502687274283	0.914390193542349	NA
hsa.mir.610	0.0223108893710042	0.272573766929586	2.55699945017789	0.10659907138839	0.915107055312949	NA
hsa.mir.8079	0.0329037168590747	0.284903826852866	2.67514476064578	0.106500340110226	0.91518538557561	NA
hsa.mir.8077	0.0275873919577286	0.267182439450381	2.51545568384746	0.106216317451365	0.915410724729223	NA
hsa.mir.5194	0.0269481303827103	0.233284202808234	2.19908237716898	0.106082521159828	0.915516878979522	NA
hsa.mir.6770.2	0.0181595890864951	0.275367170558908	2.59987778723763	0.105915428760013	0.915649452545539	NA
hsa.mir.5091	2.49739045170624	0.021223932867427	0.200419807831518	0.105897381586499	0.915663771578728	0.960476419405949
hsa.mir.548ah	0.03318081163083	0.174725670021113	1.65925492454117	0.105303692299981	0.916134833235697	NA
hsa.mir.6779	0.274901837071479	0.0436554045991839	0.416220159492714	0.104885368004257	0.916466769564174	0.960476419405949
hsa.mir.7161	0.109915180707777	0.0851790479777559	0.81299063746124	0.104772483289289	0.91655634500383	NA
hsa.mir.6836	0.088917244611131	0.0966156422803436	0.92437671008096	0.104519771243351	0.91675687902639	NA
hsa.mir.6893	0.0246926523757266	0.264423986647974	2.53772395643756	0.104197300883415	0.917012775897448	NA
hsa.mir.18a	115.179560992365	0.0144682704602697	0.139029208099701	0.104066409195786	0.917116647660864	0.960476419405949
hsa.mir.650	0.0296834288879283	0.241626346849414	2.33286827697601	0.103574792127836	0.917506793015977	NA
hsa.mir.1302.3	0.0377101754172641	0.254032867498069	2.45660132147612	0.103408259727478	0.917638956977625	NA
hsa.mir.4530	0.0227137181239555	0.284901184424817	2.76135648795416	0.103174358568927	0.917824590185223	NA
hsa.mir.4747	0.0905896052514987	0.112439704964112	1.09458742035764	0.102723366697722	0.918182527803365	NA
hsa.mir.885	0.334688633625596	-0.0469257829739386	0.457164051743383	-0.10264539128785	0.918244416040109	0.960476419405949
hsa.mir.3622b	0.0185090644815008	0.264331716041037	2.59703715826495	0.101782030803762	0.91892968891027	NA
hsa.mir.4643	0.0464524022177322	0.18354534470123	1.80438289213646	0.101721949094688	0.918977379655902	NA
hsa.mir.6829	0.0182851245745101	0.245824107824359	2.41701842667483	0.101705516644549	0.918990423207125	NA
hsa.mir.591	0.0139192888987897	0.35301024244269	3.49151064128751	0.101105303322952	0.919466868178765	NA
hsa.mir.548al	0.0682955821974783	0.115450690995985	1.14199301457128	0.101095794390062	0.919474416533683	NA
hsa.mir.4688	0.0144174695261751	0.267731784933085	2.65082878794614	0.100999274698734	0.919551035939752	NA
hsa.mir.8085	0.0155947740561552	0.26529789510945	2.6336963472155	0.100732149850889	0.919763089278839	NA
hsa.mir.498	0.0483019571843779	0.149970047172419	1.49164293355482	0.100540178751101	0.919915486386704	NA
hsa.mir.6876	0.0155932230832701	0.264419958911982	2.63371786344658	0.100397982100464	0.920028371724262	NA
hsa.mir.4675	0.0537689036694907	0.131234326348259	1.31859322138225	0.0995260131935829	0.920720634890622	NA
hsa.mir.6883	0.0711461557245019	0.0972523400495431	0.978562492338264	0.0993828608913466	0.920834290416168	NA
hsa.mir.4753	0.34769011040518	-0.0369912544559936	0.373039801548549	-0.0991616827545932	0.921009897597943	0.962104827412024
hsa.mir.4441	0.0121397065070744	0.372839377080376	3.77828095226684	0.098679632825263	0.921392640575107	NA
hsa.mir.6766	0.181405389097452	0.0459020521473516	0.471201669049553	0.0974148759700689	0.922396931598968	NA
hsa.mir.4649	0.426226240759471	0.0349498978750234	0.364602688970397	0.0958574879788148	0.923633758717243	0.963581221414057
hsa.mir.3675	0.0726072653836017	0.133475028514211	1.4135363044499	0.0944263179474225	0.924770510503883	NA
hsa.mir.604	0.0189939051380874	0.264323990609744	2.80799153120837	0.0941327591882005	0.925003697840215	NA
hsa.mir.6880	0.0642182279454896	0.122905520724042	1.31036535762006	0.0937948489017356	0.925272123627957	NA
hsa.mir.4419b	0.0962500201888388	-0.0830580300953253	0.88876710846578	-0.0934530872083046	0.92554361751135	NA
hsa.mir.3663	0.0742087650464556	0.191656767022717	2.06657477799478	0.0927412688200348	0.926109110496261	NA
hsa.mir.4655	0.0127935366877263	0.295158197348423	3.18400494152989	0.0927002949959624	0.926141662648945	NA
hsa.mir.3160.1	0.0589714337592966	0.112812107515451	1.22322389452092	0.0922252320452209	0.926519091199168	NA
hsa.mir.6833	0.459746957693216	0.0296363982304812	0.321350713767311	0.0922244667921938	0.926519699191621	0.965326807011166
hsa.mir.378g	0.0346397319887247	0.166887186594535	1.82212612980573	0.0915892615031695	0.927024383666253	NA
hsa.mir.6771	0.0273182337569546	0.187229536833491	2.06441358345275	0.0906938117120638	0.927735887905933	NA
hsa.mir.1289.1	0.0825819869963774	0.0764515530372409	0.84428632277609	0.0905516896043765	0.927848820260401	NA
hsa.mir.1182	0.0186191632347272	0.305422177653033	3.37995375371307	0.09036282739594	0.927998895247226	NA
hsa.mir.1267	0.0210709391933008	0.20012822711168	2.2340785135504	0.0895797644970124	0.928621165338241	NA
hsa.mir.7152	0.0316898124608785	0.148081632737089	1.65953016379242	0.0892310582645196	0.928898282894108	NA
hsa.mir.2117	0.00258386992906531	0.336219856558822	3.77828766578704	0.0889873631389539	0.929091953029308	NA
hsa.mir.4464	0.00297684505885918	0.33621985655882	3.77828766578704	0.0889873631389534	0.929091953029308	NA
hsa.mir.1233.1	0.004417123740331	0.336219856558819	3.77828766578704	0.088987363138953	0.929091953029308	NA
hsa.mir.6790	0.0411226135854725	0.16929346872634	1.90386370479282	0.0889210022230889	0.929144692307282	NA
hsa.mir.3153	0.027152851212974	0.208268057731031	2.34499932908283	0.088813696084292	0.929229972805585	NA
hsa.mir.941.1	0.0156385925741365	0.305954532555577	3.44523575096845	0.0888051078854541	0.929236798227274	NA
hsa.mir.3156.2	0.00282644410061067	0.334145640600409	3.77828785633433	0.0884383756097915	0.929528261447305	NA
hsa.mir.4641	0.0168518346128257	0.198914447480318	2.26910818946441	0.0876619494847747	0.93014536306484	NA
hsa.mir.507	0.107795565962896	0.103921284509954	1.18796440182439	0.0874784499858407	0.930291214175725	NA
hsa.mir.4751	0.0772421372623671	0.0963335713346787	1.10359307086571	0.0872908446762082	0.930440331133079	NA
hsa.mir.5700	0.0181357001020337	0.295839313822277	3.39084392237739	0.0872465146124621	0.93047556697577	NA
hsa.mir.5692c.2	0.0130381874432405	0.305421296633218	3.51616728974396	0.0868619924666491	0.930781210907735	NA
hsa.mir.6794	0.00621458780195356	0.325953393234098	3.77828728760967	0.0862701452859377	0.931251670584119	NA
hsa.mir.7107	0.00817823338093135	0.325953393234094	3.77828728760967	0.0862701452859367	0.93125167058412	NA
hsa.mir.1236	0.0885046862104709	0.0887454278627993	1.03268067607594	0.0859369502293985	0.931516538111988	NA
hsa.mir.544a	0.208496992438758	-0.0486475766268202	0.567378104704465	-0.0857410185966899	0.931672294047445	NA
hsa.mir.548ba	0.279454874169841	-0.0453666138146155	0.531455109575871	-0.0853630212546462	0.931972790584917	0.969739008242606
hsa.mir.3166	0.0228149165581197	0.217804675814399	2.55246504801147	0.0853311100122928	0.931998159508883	NA
hsa.mir.6869	0.0638637118557755	0.103999898613518	1.22088623354708	0.0851839391385094	0.93211515887794	NA
hsa.mir.657	0.0458319202876392	0.145210554020036	1.70847584366485	0.0849942096392454	0.932265994091539	NA
hsa.mir.3171	0.0270057303043687	0.186758338077016	2.19760311096657	0.084982741945098	0.93227511100221	NA
hsa.mir.6768	0.019858029752747	0.217803221314884	2.58104204437619	0.0843857703865979	0.932749720517344	NA
hsa.mir.4469	0.199855566343094	0.0405542954283011	0.481572791096184	0.0842121817887367	0.932887732927112	NA
hsa.mir.5191	0.00960301541185957	0.318154520073199	3.77828700210445	0.0842060224371499	0.932892629984889	NA
hsa.mir.6834	0.1826515498595	0.0433241280042565	0.518070092084009	0.0836259970730585	0.933353796655387	NA
hsa.mir.4520.2	0.011049770039213	0.315686918193519	3.77828691208697	0.0835529237294334	0.933411897412335	NA
hsa.mir.875	0.0995285877661975	0.105240222734748	1.26026603290948	0.0835063549969588	0.933448924486748	NA
hsa.mir.147a	0.0303047240818584	0.207663427374129	2.49716012989925	0.0831598362026177	0.933724448144691	NA
hsa.mir.3186	0.0154968798574806	0.218768381004157	2.63387438856978	0.0830595346359514	0.933804201303652	NA
hsa.mir.302a	0.0283387936103277	0.207847513713678	2.51024524469931	0.0827996842749023	0.934010820179226	NA
hsa.mir.6862.1	0.0429613512466819	0.135297500343588	1.63511690912484	0.0827448481442241	0.934054423456695	NA
hsa.mir.4513	0.0224773152334367	0.196487742491698	2.37896531011001	0.0825937821189209	0.934174545533633	NA
hsa.mir.8072	0.638175302064311	0.024267690605973	0.294166047673058	0.0824965722520928	0.934251843991909	0.970021885595203
hsa.mir.4798	0.0124269383352707	0.310438545870963	3.77828672116777	0.0821638400632059	0.934516427637092	NA
hsa.mir.382	67.5864303105469	0.00750822066671966	0.0916130913836442	0.0819557614891283	0.93468189227578	0.970021885595203
hsa.mir.4485	0.0321639950538447	0.238366404850642	2.91218767058573	0.0818513199744091	0.934764945511705	NA
hsa.mir.4696	0.0962500481137922	-0.0732884333566443	0.896550257671191	-0.0817449247597259	0.934849553085011	NA
hsa.mir.7108	0.0192385916811216	0.228095314951442	2.80182390777463	0.0814095826359794	0.935116228566529	NA
hsa.mir.3195	0.0373391066924452	0.186748751410522	2.29496135658367	0.0813733751441112	0.935145022433613	NA
hsa.mir.519e	0.0282044624568154	0.166402661479638	2.06320106321195	0.0806526636917227	0.935718183014682	NA
hsa.mir.7106	0.0207048395653891	0.207497720876777	2.57351190971951	0.080628234162473	0.935737611684912	NA
hsa.mir.4730	0.0704224314201239	0.128767431690967	1.59705867326677	0.0806278653667583	0.935737904986409	NA
hsa.mir.548av	0.0315762676720916	0.186746328952703	2.32192961417787	0.0804272135608319	0.935897483715608	NA
hsa.mir.6500	0.0283159009991997	0.217797321851947	2.71058512425369	0.0803506666893235	0.935958362254224	NA
hsa.mir.2113	0.00944431863457467	0.303346204645574	3.7782867297488	0.0802867083265917	0.936009229305471	NA
hsa.mir.5088	0.103006472647878	0.066496344423414	0.831735374125547	0.0799489194424676	0.936277882231236	NA
hsa.mir.4539	0.0534810543654088	0.158624078570497	1.98433262212029	0.0799382506754364	0.93628636751773	NA
hsa.mir.550b.2	0.0539250580298011	0.108691755034602	1.36678706018409	0.079523547011019	0.936616203113487	NA
hsa.mir.1283.1	0.0197651727359171	0.238363055412902	3.04961685599127	0.0781616401891976	0.937699475324953	NA
hsa.mir.3202.1	0.079686845743193	0.0764036209994719	0.978089319953183	0.0781151776640696	0.937736434056193	NA
hsa.mir.6765	0.0194845170013058	0.238362963345605	3.05383967928501	0.0780535287960539	0.937785473008731	NA
hsa.mir.3914.2	0.011697917687005	0.228091293985497	2.93118175664082	0.0778154727078042	0.937974838329333	NA
hsa.mir.888	0.0232363853734539	0.198245009628197	2.5517384094076	0.0776901773697959	0.938074507813183	NA
hsa.mir.6512	0.0397363954299172	0.15555564593879	2.02058662685315	0.0769853882389847	0.93863516896372	NA
hsa.mir.1202	0.00384921245697091	0.289686641445395	3.77829200639111	0.0766713215800632	0.93888501942853	NA
hsa.mir.1587	0.00291883986642633	0.289686641445395	3.77829200639111	0.0766713215800632	0.93888501942853	NA
hsa.mir.3180.5	0.00270359369577535	0.289686641445395	3.77829200639111	0.0766713215800632	0.93888501942853	NA
hsa.mir.4314	0.0016726127329415	0.289686641445395	3.77829200639111	0.0766713215800632	0.93888501942853	NA
hsa.mir.6089.1	0.00266768629164582	0.289686641445395	3.77829200639111	0.0766713215800632	0.93888501942853	NA
hsa.mir.6759	0.00303572658444752	0.289686641445395	3.77829200639111	0.0766713215800632	0.93888501942853	NA
hsa.mir.7853	0.00384921245697091	0.289686641445395	3.77829200639111	0.0766713215800632	0.93888501942853	NA
hsa.mir.8052	0.00161526171228094	0.289686641445395	3.77829200639111	0.0766713215800632	0.93888501942853	NA
hsa.mir.892c	0.00180356889215045	0.289686641445395	3.77829200639111	0.0766713215800632	0.93888501942853	NA
hsa.mir.921	0.00180356889215045	0.289686641445395	3.77829200639111	0.0766713215800632	0.93888501942853	NA
hsa.mir.6830	0.0226739181238005	0.182347240452136	2.3796712214587	0.076627073020768	0.938920221112101	NA
hsa.mir.1973	0.00121118238832974	0.289017271615242	3.77829206984562	0.0764941582790477	0.939025961378022	NA
hsa.mir.4735	0.0287687171532124	0.166386832855135	2.19113138202251	0.0759364930009596	0.939469623447949	NA
hsa.mir.2681	0.0277515171020468	0.147608049819289	1.95076964567236	0.0756665709591839	0.939684372230425	NA
hsa.mir.5004	0.0124278833800045	0.241102472063934	3.19357458347243	0.0754961143890929	0.939819988984076	NA
hsa.mir.4778	0.0159342037755388	0.284887423587146	3.7782858012631	0.0754012371144359	0.939895474938617	NA
hsa.mir.3591	0.0133006366193421	0.217790506906053	2.89782678037968	0.0751564960268321	0.940090197553378	NA
hsa.mir.4254	0.00324986965255527	0.281087700565715	3.77829168945785	0.0743954473790371	0.940695731231833	NA
hsa.mir.4326	24.574744040316	0.0166898521710138	0.224983724162248	0.0741824869028207	0.940865180878179	0.973250494981377
hsa.mir.933	0.0245295355955342	0.203516676309308	2.74715504256537	0.0740827048914058	0.940944576938332	NA
hsa.mir.1282	0.0103153543207714	0.279420178120471	3.77829162821378	0.0739541056158678	0.941046903620616	NA
hsa.mir.4711	0.00506592453427251	0.279420178120471	3.77829162821378	0.0739541056158678	0.941046903620616	NA
hsa.mir.4718	0.0113428551964609	0.279420178120471	3.77829162821378	0.0739541056158678	0.941046903620616	NA
hsa.mir.3927	0.00513853802707961	0.27942017812047	3.77829162821378	0.0739541056158676	0.941046903620616	NA
hsa.mir.4507	0.00757283647934543	0.27942017812047	3.77829162821378	0.0739541056158676	0.941046903620616	NA
hsa.mir.4634	0.00888226554746488	0.27942017812047	3.77829162821378	0.0739541056158676	0.941046903620616	NA
hsa.mir.4698	0.00504861898968435	0.27942017812047	3.77829162821378	0.0739541056158676	0.941046903620616	NA
hsa.mir.6859.4	0.00705652907611947	0.279420178120471	3.77829162821378	0.0739541056158678	0.941046903620616	NA
hsa.mir.3621	0.00438077247476092	0.27942017812047	3.77829162821378	0.0739541056158676	0.941046903620617	NA
hsa.mir.4666b	0.00528446588173731	0.27942017812047	3.77829162821378	0.0739541056158676	0.941046903620617	NA
hsa.mir.3148	0.0035642102041304	0.279420178120469	3.77829162821378	0.0739541056158672	0.941046903620617	NA
hsa.mir.4682	0.0031677440612974	0.279420178120468	3.77829162821378	0.0739541056158671	0.941046903620617	NA
hsa.mir.638	0.0108106639519322	0.238359475861827	3.23961915548821	0.0735763879707973	0.9413474598727	NA
hsa.mir.4791	3.95924048679308	-0.0158778050800245	0.216059652882816	-0.0734880615986	0.941417743851966	0.973250494981377
hsa.mir.586	0.0252496985788716	0.217787997320752	2.9818559450763	0.073037732651159	0.941776091365203	NA
hsa.mir.4681	0.0165949324730368	0.248623158897322	3.42272960935878	0.0726388547367314	0.942093506764347	NA
hsa.mir.891b	0.0161756593155456	0.20681925359639	2.84794937863758	0.0726204107234975	0.94210818419446	NA
hsa.mir.4520.1	0.0161142964226109	0.248623045496939	3.4338370346099	0.0724038569655604	0.942280515438432	NA
hsa.mir.6818	0.31978813950199	0.0268273825783649	0.373343538790322	0.0718570961889118	0.942715634022886	0.973250494981377
hsa.mir.647	0.0303370036911208	0.156871240818617	2.18505598050545	0.071792778866164	0.942766819622575	NA
hsa.mir.4737	0.0129575378627077	0.228085422598647	3.18109964054567	0.0717001818149658	0.942840511469279	NA
hsa.mir.6750	0.348442142973854	-0.0268648811542218	0.375072144417026	-0.0716259033204875	0.942899625146304	0.973250494981377
hsa.mir.606	0.0192627655958811	0.26976469793527	3.77829127496585	0.0713985974884132	0.943080525804856	NA
hsa.mir.4295	0.0139338499690802	0.2695009235348	3.77829126534841	0.0713287845239608	0.943136086831099	NA
hsa.mir.4692	0.00830053097030542	0.269153703079678	3.77829125269112	0.0712368859568386	0.943209225225731	NA
hsa.mir.3650	0.0102864919409205	0.269153703079675	3.77829125269112	0.0712368859568378	0.943209225225732	NA
hsa.mir.378h	0.00633105215397302	0.269153703079675	3.77829125269112	0.0712368859568377	0.943209225225732	NA
hsa.mir.4310	0.00536921675497418	0.269153703079675	3.77829125269112	0.0712368859568379	0.943209225225732	NA
hsa.mir.548am	0.0135128079093514	0.269153703079675	3.77829125269112	0.0712368859568378	0.943209225225732	NA
hsa.mir.7977	0.00810948656123371	0.269153703079675	3.77829125269112	0.0712368859568378	0.943209225225732	NA
hsa.mir.567	0.0303402786315843	0.165925053326324	2.33320680096523	0.0711145935532511	0.943306553601809	NA
hsa.mir.4536.2	0.191938468986289	-0.030941791631913	0.438538859659775	-0.0705565560505132	0.943750687444473	NA
hsa.mir.4501	0.0269088822399293	0.165923260838612	2.35183578104832	0.0705505300053956	0.943755483580858	NA
hsa.mir.378i	0.309084542700099	0.0363137783800059	0.516105955834619	0.070361091495798	0.943906258951787	0.973250494981377
hsa.mir.510	0.0121998538735546	0.248622068876239	3.54288342882152	0.0701750632983539	0.944054321988372	NA
hsa.mir.378e	0.0152924569104939	0.218755181393001	3.13024849511123	0.0698842860988991	0.944285760424264	NA
hsa.mir.198	0.0402368946088001	0.109423859473221	1.57023051878763	0.0696864939026321	0.944443191950736	NA
hsa.mir.6769a	0.193174870506686	-0.0347163395828474	0.500241371264502	-0.0693991772313674	0.944671883816385	NA
hsa.mir.548y	0.0806934629079236	0.110824055041726	1.59742948724292	0.0693764926256637	0.9446899399934	NA
hsa.mir.4296	0.0103202141961166	0.261409589267801	3.77829097117582	0.0691872572181622	0.944840566068095	NA
hsa.mir.6866	0.0687204972175962	0.0814232214381256	1.17898014838875	0.0690624193710153	0.944939934571613	NA
hsa.mir.3180.1	0.0101806387154319	0.258887216404363	3.77829087980468	0.0685196626305665	0.945371968342797	NA
hsa.mir.548ab	0.0134080907326421	0.258887216404363	3.77829087980468	0.0685196626305665	0.945371968342797	NA
hsa.mir.5583.2	0.00921064416459217	0.258887216404363	3.77829087980468	0.0685196626305665	0.945371968342797	NA
hsa.mir.609	0.00623648055605625	0.258887216404363	3.77829087980468	0.0685196626305664	0.945371968342797	NA
hsa.mir.617	0.00770733854502962	0.258887216404363	3.77829087980468	0.0685196626305665	0.945371968342797	NA
hsa.mir.3689f	0.0892699937764981	0.133292569893251	1.95160663894028	0.0682988914024337	0.945547706602842	NA
hsa.mir.6508	0.198541705410229	-0.0355545572085729	0.521926826106995	-0.0681217278555524	0.945688734203775	NA
hsa.mir.4538	0.0115308695466627	0.242607191925609	3.56711369099688	0.0680121837826283	0.945775935487494	NA
hsa.mir.922	0.0193276506778969	0.228082327603685	3.36876623794334	0.0677050028092572	0.946020466786451	NA
hsa.mir.3175	0.129075419524028	0.0562804238503635	0.836789302180846	0.0672575804968886	0.946376646243149	NA
hsa.mir.661	0.00599797187644572	0.253747495977352	3.77829069412186	0.0671593364618884	0.946454856804569	NA
hsa.mir.7847	0.0146848759587521	0.248620718175281	3.77829050953615	0.0658024356644306	0.947535117061502	NA
hsa.mir.1281	0.00899778461969812	0.248620718175281	3.77829050953615	0.0658024356644306	0.947535117061502	NA
hsa.mir.1285.1	0.120920352442159	0.0573312412384042	0.872305221676769	0.0657238313078082	0.947597698791216	NA
hsa.mir.5572	0.0131563536088054	0.228080544967325	3.51503002102145	0.0648872253162282	0.94826379187959	NA
hsa.mir.4518	0.0208713540997959	0.153981219469806	2.3908319647444	0.0644048689913961	0.948647853183738	NA
hsa.mir.4421	0.0236248861315127	0.140618516896089	2.21659398118357	0.0634390051086417	0.949416928202025	NA
hsa.mir.656	2.3158259149831	0.011715489564352	0.185916357588777	0.0630148402017705	0.94975468703501	0.974545745066523
hsa.mir.3646	0.330873964319092	0.0246778353845822	0.39365103520667	0.062689624000674	0.950013659990355	0.974545745066523
hsa.mir.320d.2	1.273129792812	-0.0164052388774596	0.261803740715226	-0.0626623547572006	0.950035375005466	0.974545745066523
hsa.mir.376a.2	2.57381495418009	0.011129385952319	0.177695325261323	0.0626318443434113	0.950059671069877	0.974545745066523
hsa.mir.4720	0.0232275904475868	0.171655809264658	2.75600745464695	0.0622842325681038	0.950336484684387	NA
hsa.mir.5691	0.0179599240591298	0.161356920697848	2.60222984007222	0.0620071748517687	0.950557118293109	NA
hsa.mir.6745	0.000958813218593575	0.233822037816556	3.77829371924591	0.0618856169454247	0.950653921557177	NA
hsa.mir.1203	0.000985330599986157	0.23355642536549	3.77829370949375	0.0618153175277588	0.950709905192532	NA
hsa.mir.1207	0.00204366693381303	0.233279169737055	3.778293699316	0.0617419365199924	0.950768343142097	NA
hsa.mir.1253	0.00128831171839074	0.233279169737055	3.778293699316	0.0617419365199924	0.950768343142097	NA
hsa.mir.1264	0.00183132690092431	0.233279169737055	3.778293699316	0.0617419365199924	0.950768343142097	NA
hsa.mir.1268a	0.00187580909676474	0.233279169737055	3.778293699316	0.0617419365199924	0.950768343142097	NA
hsa.mir.1268b	0.00165492532405999	0.233279169737055	3.778293699316	0.0617419365199924	0.950768343142097	NA
hsa.mir.1297	0.00866839794635578	0.233279169737055	3.778293699316	0.0617419365199924	0.950768343142097	NA
hsa.mir.1972.1	0.00339040306457991	0.233279169737055	3.778293699316	0.0617419365199924	0.950768343142097	NA
hsa.mir.2052	0.00123116010835232	0.233279169737055	3.778293699316	0.0617419365199924	0.950768343142097	NA
hsa.mir.2861	0.00141393862451269	0.233279169737055	3.778293699316	0.0617419365199924	0.950768343142097	NA
hsa.mir.3151	0.00206593928977706	0.233279169737055	3.778293699316	0.0617419365199924	0.950768343142097	NA
hsa.mir.3155b	0.0013532690197209	0.233279169737055	3.778293699316	0.0617419365199924	0.950768343142097	NA
hsa.mir.3180.3	0.0017133369107017	0.233279169737055	3.778293699316	0.0617419365199924	0.950768343142097	NA
hsa.mir.325	0.00148216398640983	0.233279169737055	3.778293699316	0.0617419365199924	0.950768343142097	NA
hsa.mir.3689c	0.001513960461579	0.233279169737055	3.778293699316	0.0617419365199924	0.950768343142097	NA
hsa.mir.3978	0.00162996187442499	0.233279169737055	3.778293699316	0.0617419365199924	0.950768343142097	NA
hsa.mir.4259	0.0013532690197209	0.233279169737055	3.778293699316	0.0617419365199924	0.950768343142097	NA
hsa.mir.4265	0.00236131812995038	0.233279169737055	3.778293699316	0.0617419365199924	0.950768343142097	NA
hsa.mir.4309	0.00131427676944017	0.233279169737055	3.778293699316	0.0617419365199924	0.950768343142097	NA
hsa.mir.4318	0.0012855784081272	0.233279169737055	3.778293699316	0.0617419365199924	0.950768343142097	NA
hsa.mir.4322	0.00316846315694952	0.233279169737055	3.778293699316	0.0617419365199924	0.950768343142097	NA
hsa.mir.4436a	0.00223277631297751	0.233279169737055	3.778293699316	0.0617419365199924	0.950768343142097	NA
hsa.mir.4450	0.0101867128686716	0.233279169737055	3.778293699316	0.0617419365199924	0.950768343142097	NA
hsa.mir.4460	0.00148216398640983	0.233279169737055	3.778293699316	0.0617419365199924	0.950768343142097	NA
hsa.mir.4497	0.00149220429274517	0.233279169737055	3.778293699316	0.0617419365199924	0.950768343142097	NA
hsa.mir.451b	0.00187580909676474	0.233279169737055	3.778293699316	0.0617419365199924	0.950768343142097	NA
hsa.mir.4663	0.00220174797624087	0.233279169737055	3.778293699316	0.0617419365199924	0.950768343142097	NA
hsa.mir.4686	0.00138406311612931	0.233279169737055	3.778293699316	0.0617419365199924	0.950768343142097	NA
hsa.mir.4694	0.0012855784081272	0.233279169737055	3.778293699316	0.0617419365199924	0.950768343142097	NA
hsa.mir.518d	0.00152242340592665	0.233279169737055	3.778293699316	0.0617419365199924	0.950768343142097	NA
hsa.mir.548a.2	0.00196738716527769	0.233279169737055	3.778293699316	0.0617419365199924	0.950768343142097	NA
hsa.mir.548ak	0.00159785855595195	0.233279169737055	3.778293699316	0.0617419365199924	0.950768343142097	NA
hsa.mir.548an	0.00138406311612931	0.233279169737055	3.778293699316	0.0617419365199924	0.950768343142097	NA
hsa.mir.548bb	0.00204366693381303	0.233279169737055	3.778293699316	0.0617419365199924	0.950768343142097	NA
hsa.mir.548c	0.00227320057014876	0.233279169737055	3.778293699316	0.0617419365199924	0.950768343142097	NA
hsa.mir.548f.5	0.00255838443408005	0.233279169737055	3.778293699316	0.0617419365199924	0.950768343142097	NA
hsa.mir.548p	0.00187580909676474	0.233279169737055	3.778293699316	0.0617419365199924	0.950768343142097	NA
hsa.mir.5688	0.00260298975958909	0.233279169737055	3.778293699316	0.0617419365199924	0.950768343142097	NA
hsa.mir.5692a.2	0.0012715158686819	0.233279169737055	3.778293699316	0.0617419365199924	0.950768343142097	NA
hsa.mir.5704	0.001735033820905	0.233279169737055	3.778293699316	0.0617419365199924	0.950768343142097	NA
hsa.mir.587	0.00122621388166289	0.233279169737055	3.778293699316	0.0617419365199924	0.950768343142097	NA
hsa.mir.595	0.00238589362978164	0.233279169737055	3.778293699316	0.0617419365199924	0.950768343142097	NA
hsa.mir.6129	0.00127232172899681	0.233279169737055	3.778293699316	0.0617419365199924	0.950768343142097	NA
hsa.mir.6133	0.0013532690197209	0.233279169737055	3.778293699316	0.0617419365199924	0.950768343142097	NA
hsa.mir.644a	0.00246865048263404	0.233279169737055	3.778293699316	0.0617419365199924	0.950768343142097	NA
hsa.mir.6719	0.00145144175896616	0.233279169737055	3.778293699316	0.0617419365199924	0.950768343142097	NA
hsa.mir.711	0.00187580909676474	0.233279169737055	3.778293699316	0.0617419365199924	0.950768343142097	NA
hsa.mir.7150	0.0026384170230619	0.233279169737055	3.778293699316	0.0617419365199924	0.950768343142097	NA
hsa.mir.7843	0.00379622707218574	0.233279169737055	3.778293699316	0.0617419365199924	0.950768343142097	NA
hsa.mir.7855	0.00142081397926403	0.233279169737055	3.778293699316	0.0617419365199924	0.950768343142097	NA
hsa.mir.7856	0.00209712983490676	0.233279169737055	3.778293699316	0.0617419365199924	0.950768343142097	NA
hsa.mir.7973.2	0.00494020048343929	0.233279169737055	3.778293699316	0.0617419365199924	0.950768343142097	NA
hsa.mir.8066	0.00388271577466884	0.233279169737055	3.778293699316	0.0617419365199924	0.950768343142097	NA
hsa.mir.8075	0.00403977938286566	0.233279169737055	3.778293699316	0.0617419365199924	0.950768343142097	NA
hsa.mir.8082	0.0013532690197209	0.233279169737055	3.778293699316	0.0617419365199924	0.950768343142097	NA
hsa.mir.9500	0.0012715158686819	0.233279169737055	3.778293699316	0.0617419365199924	0.950768343142097	NA
hsa.mir.208a	0.00630487136623021	0.233279169737055	3.778293699316	0.0617419365199922	0.950768343142097	NA
hsa.mir.3683	0.00778249750389462	0.233279169737055	3.778293699316	0.0617419365199922	0.950768343142097	NA
hsa.mir.4258	0.00778249750389462	0.233279169737055	3.778293699316	0.0617419365199922	0.950768343142097	NA
hsa.mir.4281	0.00751656680498283	0.233279169737055	3.778293699316	0.0617419365199923	0.950768343142097	NA
hsa.mir.4439	0.00481017175164856	0.233279169737055	3.778293699316	0.0617419365199923	0.950768343142097	NA
hsa.mir.4524b	0.00849877211562198	0.233279169737055	3.778293699316	0.0617419365199923	0.950768343142097	NA
hsa.mir.602	0.00393196522109816	0.233279169737055	3.778293699316	0.0617419365199923	0.950768343142097	NA
hsa.mir.6071	0.0023516993917868	0.233279169737055	3.778293699316	0.0617419365199923	0.950768343142097	NA
hsa.mir.6838	0.115267855368153	0.0422505542170592	0.6915331139832	0.0610969357254606	0.951282009530611	NA
hsa.mir.3529	0.0128017565551654	0.175450988880547	2.90676998929708	0.060359433160026	0.951869367366544	NA
hsa.mir.6861	0.032292027500224	0.161352884425574	2.68057442196286	0.0601933985132273	0.952001603406251	NA
hsa.mir.1244.1	0.0180794605969434	0.181947322958677	3.07575172570815	0.0591553997801254	0.95282833321479	NA
hsa.mir.302d	0.0019994647846657	0.223418006213808	3.7782933385799	0.0591319906086967	0.952846978392521	NA
hsa.mir.5095	0.0019994647846657	0.223418006213808	3.7782933385799	0.0591319906086967	0.952846978392521	NA
hsa.mir.4510	0.00351137319467837	0.223359912461574	3.77829333646197	0.059116614982237	0.952859224943737	NA
hsa.mir.378j	0.00389083932615521	0.223012692765458	3.7782933238051	0.0590247166254586	0.952932421408477	NA
hsa.mir.554	0.00325992374884998	0.223012692765458	3.7782933238051	0.0590247166254586	0.952932421408477	NA
hsa.mir.1244.2	0.00347523786466474	0.223012692765455	3.7782933238051	0.0590247166254579	0.952932421408477	NA
hsa.mir.1263	0.00342703180495975	0.223012692765455	3.7782933238051	0.0590247166254578	0.952932421408477	NA
hsa.mir.1289.2	0.00318524708978781	0.223012692765455	3.7782933238051	0.0590247166254578	0.952932421408477	NA
hsa.mir.1299	0.00374531219699837	0.223012692765455	3.7782933238051	0.0590247166254577	0.952932421408477	NA
hsa.mir.302c	0.00464422557144686	0.223012692765455	3.7782933238051	0.0590247166254578	0.952932421408477	NA
hsa.mir.4428	0.00595495212440055	0.223012692765455	3.7782933238051	0.0590247166254577	0.952932421408477	NA
hsa.mir.4448	0.00513799284036684	0.223012692765455	3.7782933238051	0.0590247166254578	0.952932421408477	NA
hsa.mir.4459	0.00604439652971666	0.223012692765455	3.7782933238051	0.0590247166254578	0.952932421408477	NA
hsa.mir.4527	0.00453899111222563	0.223012692765455	3.7782933238051	0.0590247166254578	0.952932421408477	NA
hsa.mir.4650.2	0.00327142806794095	0.223012692765455	3.7782933238051	0.0590247166254578	0.952932421408477	NA
hsa.mir.4671	0.00382191950235494	0.223012692765455	3.7782933238051	0.0590247166254578	0.952932421408477	NA
hsa.mir.4776.2	0.00680108513917664	0.223012692765455	3.7782933238051	0.0590247166254578	0.952932421408477	NA
hsa.mir.548ao	0.00281306633807568	0.223012692765455	3.7782933238051	0.0590247166254578	0.952932421408477	NA
hsa.mir.548h.5	0.0043237137924811	0.223012692765455	3.7782933238051	0.0590247166254578	0.952932421408477	NA
hsa.mir.5685	0.00240018215518729	0.223012692765455	3.7782933238051	0.0590247166254577	0.952932421408477	NA
hsa.mir.6088	0.00409155367960162	0.223012692765455	3.7782933238051	0.0590247166254578	0.952932421408477	NA
hsa.mir.6165	0.0052534798964363	0.223012692765455	3.7782933238051	0.0590247166254578	0.952932421408477	NA
hsa.mir.619	0.00695376052147147	0.223012692765455	3.7782933238051	0.0590247166254577	0.952932421408477	NA
hsa.mir.640	0.00512389254029821	0.223012692765455	3.7782933238051	0.0590247166254578	0.952932421408477	NA
hsa.mir.6828	0.00379252386947777	0.223012692765455	3.7782933238051	0.0590247166254577	0.952932421408477	NA
hsa.mir.7157	0.00610681288270155	0.223012692765455	3.7782933238051	0.0590247166254577	0.952932421408477	NA
hsa.mir.762	0.00460345709352742	0.223012692765455	3.7782933238051	0.0590247166254578	0.952932421408477	NA
hsa.mir.8070	0.00257662343678148	0.223012692765455	3.7782933238051	0.0590247166254578	0.952932421408477	NA
hsa.mir.3907	0.0119705600040855	0.223012692765454	3.7782933238051	0.0590247166254576	0.952932421408477	NA
hsa.mir.5681b	0.0217139852908251	0.223012692765454	3.7782933238051	0.0590247166254576	0.952932421408477	NA
hsa.mir.6752	0.01259928650006	0.171650074017299	2.91102530982022	0.0589655038169007	0.952979584249447	NA
hsa.mir.3132	0.0246958217708005	0.161349989850828	2.74256768257306	0.0588317257860526	0.953086138693197	NA
hsa.mir.4703	0.0115901270453779	0.171649337136627	2.93368713950369	0.0585097622801272	0.953342586642785	NA
hsa.mir.4437	0.035024175856102	0.140595653251743	2.47058972683218	0.0569077300552109	0.954618696600482	NA
hsa.mir.2682	0.0137351051359075	0.164255182577333	2.88936159741044	0.0568482611261066	0.954666069251065	NA
hsa.mir.6770.3	0.01098503411106	0.182824075279421	3.23426168774133	0.0565272983235619	0.954921749369906	NA
hsa.mir.4803	0.00713026971966605	0.213279654547538	3.77829297024048	0.0564486809856788	0.954984376931326	NA
hsa.mir.5692c.1	0.00695272577913015	0.213162904050284	3.7782929660137	0.0564177807194189	0.955008992548678	NA
hsa.mir.3119.2	0.00752167335351421	0.212746204159317	3.77829295093043	0.0563074930722157	0.955096849698735	NA
hsa.mir.3156.1	0.00672889157884308	0.212746204159316	3.77829295093043	0.0563074930722157	0.955096849698735	NA
hsa.mir.3960	0.00651350703139122	0.212746204159317	3.77829295093043	0.0563074930722157	0.955096849698735	NA
hsa.mir.5192	0.006015301483689	0.212746204159317	3.77829295093043	0.0563074930722157	0.955096849698735	NA
hsa.mir.6080	0.0130898125887553	0.212746204159317	3.77829295093043	0.0563074930722157	0.955096849698735	NA
hsa.mir.637	0.00462135514117763	0.212746204159317	3.77829295093043	0.0563074930722157	0.955096849698735	NA
hsa.mir.892b	0.00540181281686436	0.212746204159317	3.77829295093043	0.0563074930722157	0.955096849698735	NA
hsa.mir.3122	0.0398848756806462	0.212746204159316	3.77829295093043	0.0563074930722156	0.955096849698735	NA
hsa.mir.4278	0.00688075019429697	0.212746204159316	3.77829295093043	0.0563074930722156	0.955096849698735	NA
hsa.mir.4452	0.00862018446719856	0.212746204159316	3.77829295093043	0.0563074930722155	0.955096849698735	NA
hsa.mir.4463	0.00701848472609813	0.212746204159316	3.77829295093043	0.0563074930722156	0.955096849698735	NA
hsa.mir.4471	0.0111353835901232	0.212746204159316	3.77829295093043	0.0563074930722156	0.955096849698735	NA
hsa.mir.4650.1	0.00774447472652002	0.212746204159316	3.77829295093043	0.0563074930722156	0.955096849698735	NA
hsa.mir.4719	0.0066600015061673	0.212746204159316	3.77829295093043	0.0563074930722156	0.955096849698735	NA
hsa.mir.5196	0.00638888572315689	0.212746204159316	3.77829295093043	0.0563074930722155	0.955096849698736	NA
hsa.mir.5047	0.0166473328698483	0.192216254351913	3.42154452156314	0.0561782122490396	0.955199837853524	NA
hsa.mir.1290	0.0138452455376714	0.161344135734527	2.88726639018931	0.0558812779737821	0.955436385534005	NA
hsa.mir.1539	0.0339358771917636	0.0919175417468005	1.65335632476606	0.055594514243508	0.955664834747372	NA
hsa.mir.603	0.015033441768595	0.192215789852251	3.46033424187371	0.0555483304260718	0.955701627247391	NA
hsa.mir.4639	0.126228645087224	0.0475728635670149	0.874400019676006	0.0544062928825668	0.956611465287415	NA
hsa.mir.5195	0.00516895976372373	0.20517350021754	3.77829267757188	0.0543032310428093	0.956693575353858	NA
hsa.mir.5190	0.0197753210684901	0.202479879772907	3.74063254509189	0.0541298503213265	0.956831709986465	NA
hsa.mir.3116.2	0.122184656483464	0.0416393284841714	0.769347732799525	0.054122897500007	0.956837249414971	NA
hsa.mir.571	0.00564837311472959	0.204326964250193	3.77829264710193	0.0540791789664357	0.956872080746307	NA
hsa.mir.1204	0.0191765096756347	0.202479811187903	3.75472492997456	0.053926669719924	0.956993588213047	NA
hsa.mir.6770.1	0.00525494730419262	0.203562805409284	3.77829261961224	0.0538769295825941	0.957033217489306	NA
hsa.mir.3167	0.00994526895863647	0.194843965282923	3.6277280162997	0.0537096398648057	0.957166502388158	NA
hsa.mir.1260a	0.0107341923404944	0.20247970399942	3.77829258067367	0.0535902658875926	0.957261612065019	NA
hsa.mir.3141	0.00958438850262876	0.202479703999421	3.77829258067367	0.0535902658875927	0.957261612065019	NA
hsa.mir.3915	0.00824776461933463	0.20247970399942	3.77829258067367	0.0535902658875926	0.957261612065019	NA
hsa.mir.4468	0.00838915974749359	0.202479703999421	3.77829258067367	0.0535902658875927	0.957261612065019	NA
hsa.mir.4476	0.00615231799404587	0.20247970399942	3.77829258067367	0.0535902658875926	0.957261612065019	NA
hsa.mir.548ag.1	0.0129860457858444	0.20247970399942	3.77829258067367	0.0535902658875926	0.957261612065019	NA
hsa.mir.558	0.0166294196558966	0.20247970399942	3.77829258067367	0.0535902658875926	0.957261612065019	NA
hsa.mir.7973.1	0.00652517314171612	0.20247970399942	3.77829258067367	0.0535902658875926	0.957261612065019	NA
hsa.mir.1178	0.00751533666900419	0.20247970399942	3.77829258067367	0.0535902658875925	0.957261612065019	NA
hsa.mir.3184	0.0105965748673513	0.20247970399942	3.77829258067367	0.0535902658875925	0.957261612065019	NA
hsa.mir.4662b	0.0303345488446011	0.109413385314836	2.05384785816516	0.0532723905910842	0.957514878071718	NA
hsa.mir.4458	0.0167911688401723	0.18194091525183	3.41953420548688	0.0532063445833917	0.957567500531332	NA
hsa.mir.4528	0.00950851814000789	0.19288310212036	3.64694602962298	0.0528889379095912	0.957820398330533	NA
hsa.mir.4690	0.219278851859949	0.0245594751232671	0.464805608330854	0.0528381643488807	0.95786085320452	NA
hsa.mir.630	0.0096389453407912	0.192214066509497	3.64109361677767	0.0527902017195604	0.957899068511061	NA
hsa.mir.4762	0.741118074280194	-0.0133122975164828	0.252185304775961	-0.0527877606837929	0.957901013463946	0.980213919157307
hsa.mir.6784	0.10658273899055	0.0355783216545598	0.676031513645493	0.0526281999232611	0.958028147810493	NA
hsa.mir.4999	2.67370756647509	0.00959625678622338	0.182428159903266	0.0526029358149086	0.958048277769328	0.980213919157307
hsa.mir.7160	0.0176934524614941	0.161960537717238	3.08470644336682	0.052504360039027	0.958126821319852	NA
hsa.mir.4767	0.0491399416208131	0.0643506165749287	1.23072971213218	0.0522865548305032	0.958300366353887	NA
hsa.mir.4284	0.0543435484402276	0.0686280648593512	1.31979006023942	0.0519992284582757	0.958529308184951	NA
hsa.mir.521.2	0.0296363994037978	0.130182221155871	2.50446522536123	0.0519800474119556	0.958544591776525	NA
hsa.mir.7852	0.00942572503867425	0.194843968453326	3.77829230698134	0.0515693209054533	0.958871865170922	NA
hsa.mir.515.2	0.0707888171581702	0.0650925150622261	1.26683545231411	0.0513819809378736	0.959021142933561	NA
hsa.mir.3142	0.0124363415320503	0.19302574870766	3.77829224202098	0.0510880938644419	0.959255323324266	NA
hsa.mir.4467	0.0106370191313233	0.192213192365994	3.77829221301662	0.0508730350987144	0.959426692552165	NA
hsa.mir.4759	0.00933182905812014	0.192213192365994	3.77829221301662	0.0508730350987145	0.959426692552165	NA
hsa.mir.635	0.011668227546678	0.192213192365994	3.77829221301662	0.0508730350987145	0.959426692552165	NA
hsa.mir.208b	0.0123134052922047	0.161958034945556	3.19902232504952	0.0506273537628559	0.95962246561921	NA
hsa.mir.3612	0.0240403652174449	0.11978303859171	2.37006218380382	0.0505400404302746	0.959692042508687	NA
hsa.mir.3938	0.0230830493652304	0.0990123717990167	1.97168582185276	0.0502171140562224	0.959949373714981	NA
hsa.mir.513a.1	0.0786143004846773	0.0589333950016853	1.17554504590949	0.050132825795791	0.960016541415111	NA
hsa.mir.4763	0.165816260267865	-0.0274144185314571	0.553288971078408	-0.0495481022837381	0.960482504169047	NA
hsa.mir.4800	0.162833183102491	0.0305013737360957	0.616550937519774	0.0494709713017303	0.960543970409705	NA
hsa.mir.3689a	0.0578073257472932	0.118098115268555	2.40470419597366	0.0491112858979885	0.960830609415698	NA
hsa.mir.4792	0.0442388153202794	0.0768206853211589	1.56939167093519	0.0489493392528213	0.96095966892245	NA
hsa.mir.302b	0.0092197085269173	0.181937458964633	3.77829183573581	0.0481533631795813	0.961594017830245	NA
hsa.mir.601	0.0129433876253969	0.181937458964632	3.77829183573581	0.0481533631795811	0.961594017830245	NA
hsa.mir.548ar	0.131216861106514	0.0313901552949904	0.65285925850864	0.0480810448590352	0.961651652742969	NA
hsa.mir.6799	0.116425601909999	0.0333116983360877	0.715254962656086	0.0465731802997708	0.962853407847999	NA
hsa.mir.6850	0.261583518909958	-0.0218215192804506	0.474857596805369	-0.0459538173702097	0.963347059392378	0.982178334577616
hsa.mir.5682	0.090043109728457	-0.0553878903750687	1.21962816505225	-0.0454137514712903	0.963777520207654	NA
hsa.mir.3923	0.218227860915502	-0.03288483325695	0.726383592265923	-0.0452719934853802	0.963890510503492	NA
hsa.mir.548f.4	0.0384236007974542	0.0885570767699378	2.02589261435887	0.0437126213612083	0.965133478442879	NA
hsa.mir.6515	0.50272327899324	-0.0125352082300129	0.287131218575027	-0.0436567235434118	0.965178035912748	0.982178334577616
hsa.mir.5090	0.570801543860547	0.0135414572472156	0.31105736976142	0.0435336325823173	0.965276155006194	0.982178334577616
hsa.mir.525	0.30036360730779	0.0227325354465432	0.52424230163737	0.0433626500103912	0.965412450654162	0.982178334577616
hsa.mir.7114	0.317967790860288	-0.0156088454537941	0.367675240895264	-0.0424528054045403	0.966137733636022	0.982178334577616
hsa.mir.6835	0.0851133979668402	0.054417284090813	1.29743807496934	0.0419421050920668	0.966544850903083	NA
hsa.mir.3064	0.619912628189306	-0.010541427007536	0.267364725102038	-0.0394271420940548	0.968549840467315	0.983374582923447
hsa.mir.4729	0.0493472233293903	0.0573289858087022	1.48791665773477	0.0385297022589833	0.969265350082367	NA
hsa.mir.6851	0.331262177166069	0.0131483359475221	0.356289592385686	0.0369035083497162	0.970561942395904	0.983992680690581
hsa.mir.6882	0.264173391218607	0.0134887766077099	0.381124883142745	0.035392012446109	0.971767153868023	0.983992680690581
hsa.mir.4445	0.0233803181414055	0.13013689633029	3.77828944061909	0.0344433369585806	0.972523626061694	NA
hsa.mir.581	1.99263638345021	-0.00715875144321883	0.210993306785144	-0.0339288082275928	0.972933920764495	0.983992680690581
hsa.mir.548x	0.0242556728373351	0.0928618556845551	2.75902886598175	0.0336574425985616	0.973150315615496	NA
hsa.mir.7706	7.18446062592306	0.00438263745900637	0.135006608674108	0.0324623920417525	0.974103307015298	0.983992680690581
hsa.mir.4793	0.207091621561606	-0.0156492625979115	0.516655979737553	-0.0302895218707444	0.975836153075958	NA
hsa.mir.1260b	0.153324055859566	0.0229469753464027	0.767536493948083	0.0298969176414885	0.9761492641179	NA
hsa.mir.6506	0.209851908923627	0.0138233928508184	0.482467024411799	0.0286514769950781	0.977142556210652	NA
hsa.mir.621	0.0590752757964399	0.0405593545902413	1.41805483427463	0.0286021059340688	0.977181932480379	NA
hsa.mir.5010	2.4026992528393	-0.00472932058001326	0.171633764694847	-0.0275547214641692	0.978017294976281	0.986694254500785
hsa.mir.555	0.108709751985062	0.0267657630170566	0.977292051005671	0.0273876810821428	0.978150523636859	NA
hsa.mir.4715	0.073012036974919	-0.0280200500626291	1.04046041418405	-0.0269304335663775	0.978515219839588	NA
hsa.mir.4779	0.1021150473316	-0.020700478282574	0.835660490819542	-0.0247713976070268	0.980237305458329	NA
hsa.mir.1825	0.0935931005037123	-0.0258491808050555	1.06422420353377	-0.0242892246945926	0.980621908045021	NA
hsa.mir.4699	0.0563320658305565	-0.0285357495272139	1.23988571961408	-0.0230148223145079	0.981638449583873	NA
hsa.mir.6873	0.0527841474258704	0.0247824138390066	1.07782193223893	0.0229930502411719	0.981655816589291	NA
hsa.mir.203b	678.125753364332	0.00361262112969369	0.170273578772592	0.0212165689811366	0.983072897121848	0.989773041782425
hsa.mir.7113	0.132935829649516	0.0148141185481598	0.699675380543841	0.0211728452366655	0.983107775787598	NA
hsa.mir.6888	0.335557636739012	0.00716958924595732	0.347850637650024	0.0206111142828225	0.983555874434545	0.989773041782425
hsa.mir.668	0.193035072579944	0.00900453683373982	0.516923698839758	0.0174194699410196	0.98610197674482	NA
hsa.mir.4502	0.0932473657968563	0.0144955161604357	0.927550519018926	0.0156277376414684	0.987531376945031	NA
hsa.mir.519c	0.107054273370962	-0.0114349535928686	0.751779350823009	-0.0152105183260889	0.987864230222624	NA
hsa.mir.5000	6.06336711818735	0.00190833163897613	0.126657056096563	0.0150669192683684	0.987978792565129	0.99263784225731
hsa.mir.611	0.119670836448835	-0.0103762054645999	0.739171973851969	-0.0140376067162389	0.9887999781673	NA
hsa.mir.6783	1.40097371259506	0.00306456519781984	0.220213829665983	0.0139163158029999	0.988896744861868	0.99263784225731
hsa.mir.3689b	0.0724369515241894	-0.0387716355614425	3.04258586619984	-0.0127429881247256	0.989832841681075	NA
hsa.mir.489	0.960670362805498	0.00498607301598992	0.416719836228335	0.0119650484150648	0.990453500384178	0.992948345473307
hsa.mir.523	0.056098127002627	-0.0134494284996637	1.19297692205703	-0.0112738379519304	0.991004969301432	NA
hsa.mir.6853	0.130175022206091	0.00559301567364079	0.600724243328376	0.00931045439859743	0.992571439505039	NA
hsa.mir.3942	1.69428399706897	-0.00191792683772059	0.213327699723018	-0.00899051946939289	0.992826699957542	0.994075538573841
hsa.mir.876	0.0764812586010633	-0.00873383520002945	0.975162415504976	-0.00895628775387815	0.992854011815215	NA
hsa.mir.3689e	0.0681311919584072	-0.0280136491141647	3.77827927358565	-0.00741439345418721	0.994084224136787	NA
hsa.mir.491	8.73254663779345	0.000828286596336977	0.122926782756486	0.00673804827364423	0.994623855993195	0.994623855993195
hsa.mir.3658	0.113868967184859	0.00425970775159466	0.79536774322089	0.00535564559651956	0.995726833493245	NA
hsa.mir.524	0.0575632082729229	-0.00410186157846425	1.15071899718399	-0.00356460750930698	0.997155860726144	NA
hsa.mir.371a	0.0504448479239083	-0.00216227698004568	1.80080157976424	-0.00120073027719621	0.999041956080347	NA
hsa.mir.6832	0.229806351954337	-0.000175750430298599	0.534286262352771	-0.000328944318209996	0.99973754041187	NA
hsa.mir.103b.1	0	NA	NA	NA	NA	NA
hsa.mir.103b.2	0	NA	NA	NA	NA	NA
hsa.mir.1183	0	NA	NA	NA	NA	NA
hsa.mir.1184.1	0	NA	NA	NA	NA	NA
hsa.mir.1184.2	0	NA	NA	NA	NA	NA
hsa.mir.1184.3	0	NA	NA	NA	NA	NA
hsa.mir.1200	0	NA	NA	NA	NA	NA
hsa.mir.1205	0	NA	NA	NA	NA	NA
hsa.mir.1206	0	NA	NA	NA	NA	NA
hsa.mir.1208	0	NA	NA	NA	NA	NA
hsa.mir.1233.2	0	NA	NA	NA	NA	NA
hsa.mir.1244.3	0	NA	NA	NA	NA	NA
hsa.mir.1244.4	0	NA	NA	NA	NA	NA
hsa.mir.1255b.1	0	NA	NA	NA	NA	NA
hsa.mir.1255b.2	0	NA	NA	NA	NA	NA
hsa.mir.1261	0	NA	NA	NA	NA	NA
hsa.mir.1272	0	NA	NA	NA	NA	NA
hsa.mir.1273a	0	NA	NA	NA	NA	NA
hsa.mir.1273d	0	NA	NA	NA	NA	NA
hsa.mir.1273e	0	NA	NA	NA	NA	NA
hsa.mir.1273f	0	NA	NA	NA	NA	NA
hsa.mir.1273g	0	NA	NA	NA	NA	NA
hsa.mir.1279	0	NA	NA	NA	NA	NA
hsa.mir.1285.2	0	NA	NA	NA	NA	NA
hsa.mir.1302.1	0	NA	NA	NA	NA	NA
hsa.mir.1302.10	0	NA	NA	NA	NA	NA
hsa.mir.1302.11	0	NA	NA	NA	NA	NA
hsa.mir.1302.2	0	NA	NA	NA	NA	NA
hsa.mir.1302.4	0	NA	NA	NA	NA	NA
hsa.mir.1302.5	0	NA	NA	NA	NA	NA
hsa.mir.1302.6	0	NA	NA	NA	NA	NA
hsa.mir.1302.7	0	NA	NA	NA	NA	NA
hsa.mir.1302.8	0	NA	NA	NA	NA	NA
hsa.mir.1302.9	0	NA	NA	NA	NA	NA
hsa.mir.1321	0	NA	NA	NA	NA	NA
hsa.mir.1324	0	NA	NA	NA	NA	NA
hsa.mir.1469	0	NA	NA	NA	NA	NA
hsa.mir.1470	0	NA	NA	NA	NA	NA
hsa.mir.1471	0	NA	NA	NA	NA	NA
hsa.mir.1827	0	NA	NA	NA	NA	NA
hsa.mir.1912	0	NA	NA	NA	NA	NA
hsa.mir.1972.2	0	NA	NA	NA	NA	NA
hsa.mir.2053	0	NA	NA	NA	NA	NA
hsa.mir.2054	0	NA	NA	NA	NA	NA
hsa.mir.2392	0	NA	NA	NA	NA	NA
hsa.mir.2909	0	NA	NA	NA	NA	NA
hsa.mir.297	0	NA	NA	NA	NA	NA
hsa.mir.298	0	NA	NA	NA	NA	NA
hsa.mir.300	0	NA	NA	NA	NA	NA
hsa.mir.302e	0	NA	NA	NA	NA	NA
hsa.mir.302f	0	NA	NA	NA	NA	NA
hsa.mir.3118.1	0	NA	NA	NA	NA	NA
hsa.mir.3118.2	0	NA	NA	NA	NA	NA
hsa.mir.3118.3	0	NA	NA	NA	NA	NA
hsa.mir.3118.4	0	NA	NA	NA	NA	NA
hsa.mir.3119.1	0	NA	NA	NA	NA	NA
hsa.mir.3123	0	NA	NA	NA	NA	NA
hsa.mir.3134	0	NA	NA	NA	NA	NA
hsa.mir.3135b	0	NA	NA	NA	NA	NA
hsa.mir.3147	0	NA	NA	NA	NA	NA
hsa.mir.3156.3	0	NA	NA	NA	NA	NA
hsa.mir.3169	0	NA	NA	NA	NA	NA
hsa.mir.3179.1	0	NA	NA	NA	NA	NA
hsa.mir.3179.2	0	NA	NA	NA	NA	NA
hsa.mir.3179.3	0	NA	NA	NA	NA	NA
hsa.mir.3179.4	0	NA	NA	NA	NA	NA
hsa.mir.3180.2	0	NA	NA	NA	NA	NA
hsa.mir.3201	0	NA	NA	NA	NA	NA
hsa.mir.3648.1	0	NA	NA	NA	NA	NA
hsa.mir.3648.2	0	NA	NA	NA	NA	NA
hsa.mir.3665	0	NA	NA	NA	NA	NA
hsa.mir.3666	0	NA	NA	NA	NA	NA
hsa.mir.3668	0	NA	NA	NA	NA	NA
hsa.mir.367	0	NA	NA	NA	NA	NA
hsa.mir.3670.1	0	NA	NA	NA	NA	NA
hsa.mir.3670.2	0	NA	NA	NA	NA	NA
hsa.mir.3670.3	0	NA	NA	NA	NA	NA
hsa.mir.3670.4	0	NA	NA	NA	NA	NA
hsa.mir.3671	0	NA	NA	NA	NA	NA
hsa.mir.3672	0	NA	NA	NA	NA	NA
hsa.mir.3674	0	NA	NA	NA	NA	NA
hsa.mir.3686	0	NA	NA	NA	NA	NA
hsa.mir.3687.1	0	NA	NA	NA	NA	NA
hsa.mir.3687.2	0	NA	NA	NA	NA	NA
hsa.mir.3689d.1	0	NA	NA	NA	NA	NA
hsa.mir.3689d.2	0	NA	NA	NA	NA	NA
hsa.mir.3690.2	0	NA	NA	NA	NA	NA
hsa.mir.3713	0	NA	NA	NA	NA	NA
hsa.mir.3714	0	NA	NA	NA	NA	NA
hsa.mir.384	0	NA	NA	NA	NA	NA
hsa.mir.3908	0	NA	NA	NA	NA	NA
hsa.mir.3924	0	NA	NA	NA	NA	NA
hsa.mir.3935	0	NA	NA	NA	NA	NA
hsa.mir.3972	0	NA	NA	NA	NA	NA
hsa.mir.3973	0	NA	NA	NA	NA	NA
hsa.mir.3974	0	NA	NA	NA	NA	NA
hsa.mir.3975	0	NA	NA	NA	NA	NA
hsa.mir.3976	0	NA	NA	NA	NA	NA
hsa.mir.3977	0	NA	NA	NA	NA	NA
hsa.mir.422a	0	NA	NA	NA	NA	NA
hsa.mir.4251	0	NA	NA	NA	NA	NA
hsa.mir.4252	0	NA	NA	NA	NA	NA
hsa.mir.4253	0	NA	NA	NA	NA	NA
hsa.mir.4255	0	NA	NA	NA	NA	NA
hsa.mir.4256	0	NA	NA	NA	NA	NA
hsa.mir.4257	0	NA	NA	NA	NA	NA
hsa.mir.4260	0	NA	NA	NA	NA	NA
hsa.mir.4261	0	NA	NA	NA	NA	NA
hsa.mir.4262	0	NA	NA	NA	NA	NA
hsa.mir.4263	0	NA	NA	NA	NA	NA
hsa.mir.4264	0	NA	NA	NA	NA	NA
hsa.mir.4266	0	NA	NA	NA	NA	NA
hsa.mir.4267	0	NA	NA	NA	NA	NA
hsa.mir.4268	0	NA	NA	NA	NA	NA
hsa.mir.4269	0	NA	NA	NA	NA	NA
hsa.mir.4270	0	NA	NA	NA	NA	NA
hsa.mir.4271	0	NA	NA	NA	NA	NA
hsa.mir.4272	0	NA	NA	NA	NA	NA
hsa.mir.4273	0	NA	NA	NA	NA	NA
hsa.mir.4274	0	NA	NA	NA	NA	NA
hsa.mir.4275	0	NA	NA	NA	NA	NA
hsa.mir.4276	0	NA	NA	NA	NA	NA
hsa.mir.4277	0	NA	NA	NA	NA	NA
hsa.mir.4279	0	NA	NA	NA	NA	NA
hsa.mir.4280	0	NA	NA	NA	NA	NA
hsa.mir.4282	0	NA	NA	NA	NA	NA
hsa.mir.4283.1	0	NA	NA	NA	NA	NA
hsa.mir.4283.2	0	NA	NA	NA	NA	NA
hsa.mir.4285	0	NA	NA	NA	NA	NA
hsa.mir.4287	0	NA	NA	NA	NA	NA
hsa.mir.4288	0	NA	NA	NA	NA	NA
hsa.mir.4289	0	NA	NA	NA	NA	NA
hsa.mir.4290	0	NA	NA	NA	NA	NA
hsa.mir.4291	0	NA	NA	NA	NA	NA
hsa.mir.4292	0	NA	NA	NA	NA	NA
hsa.mir.4293	0	NA	NA	NA	NA	NA
hsa.mir.4294	0	NA	NA	NA	NA	NA
hsa.mir.4297	0	NA	NA	NA	NA	NA
hsa.mir.4298	0	NA	NA	NA	NA	NA
hsa.mir.4299	0	NA	NA	NA	NA	NA
hsa.mir.4300	0	NA	NA	NA	NA	NA
hsa.mir.4301	0	NA	NA	NA	NA	NA
hsa.mir.4302	0	NA	NA	NA	NA	NA
hsa.mir.4303	0	NA	NA	NA	NA	NA
hsa.mir.4304	0	NA	NA	NA	NA	NA
hsa.mir.4305	0	NA	NA	NA	NA	NA
hsa.mir.4307	0	NA	NA	NA	NA	NA
hsa.mir.4308	0	NA	NA	NA	NA	NA
hsa.mir.4311	0	NA	NA	NA	NA	NA
hsa.mir.4312	0	NA	NA	NA	NA	NA
hsa.mir.4313	0	NA	NA	NA	NA	NA
hsa.mir.4316	0	NA	NA	NA	NA	NA
hsa.mir.4317	0	NA	NA	NA	NA	NA
hsa.mir.4319	0	NA	NA	NA	NA	NA
hsa.mir.4321	0	NA	NA	NA	NA	NA
hsa.mir.4323	0	NA	NA	NA	NA	NA
hsa.mir.4324	0	NA	NA	NA	NA	NA
hsa.mir.4325	0	NA	NA	NA	NA	NA
hsa.mir.4327	0	NA	NA	NA	NA	NA
hsa.mir.4328	0	NA	NA	NA	NA	NA
hsa.mir.4329	0	NA	NA	NA	NA	NA
hsa.mir.4330	0	NA	NA	NA	NA	NA
hsa.mir.4417	0	NA	NA	NA	NA	NA
hsa.mir.4418	0	NA	NA	NA	NA	NA
hsa.mir.4419a	0	NA	NA	NA	NA	NA
hsa.mir.4432	0	NA	NA	NA	NA	NA
hsa.mir.4438	0	NA	NA	NA	NA	NA
hsa.mir.4440	0	NA	NA	NA	NA	NA
hsa.mir.4447	0	NA	NA	NA	NA	NA
hsa.mir.4455	0	NA	NA	NA	NA	NA
hsa.mir.4456	0	NA	NA	NA	NA	NA
hsa.mir.4462	0	NA	NA	NA	NA	NA
hsa.mir.4472.1	0	NA	NA	NA	NA	NA
hsa.mir.4472.2	0	NA	NA	NA	NA	NA
hsa.mir.4475	0	NA	NA	NA	NA	NA
hsa.mir.4477a	0	NA	NA	NA	NA	NA
hsa.mir.4477b	0	NA	NA	NA	NA	NA
hsa.mir.4481	0	NA	NA	NA	NA	NA
hsa.mir.4483	0	NA	NA	NA	NA	NA
hsa.mir.4486	0	NA	NA	NA	NA	NA
hsa.mir.4490	0	NA	NA	NA	NA	NA
hsa.mir.4493	0	NA	NA	NA	NA	NA
hsa.mir.4495	0	NA	NA	NA	NA	NA
hsa.mir.4499	0	NA	NA	NA	NA	NA
hsa.mir.4500	0	NA	NA	NA	NA	NA
hsa.mir.4503	0	NA	NA	NA	NA	NA
hsa.mir.4508	0	NA	NA	NA	NA	NA
hsa.mir.4509.1	0	NA	NA	NA	NA	NA
hsa.mir.4509.2	0	NA	NA	NA	NA	NA
hsa.mir.4509.3	0	NA	NA	NA	NA	NA
hsa.mir.4514	0	NA	NA	NA	NA	NA
hsa.mir.4531	0	NA	NA	NA	NA	NA
hsa.mir.4534	0	NA	NA	NA	NA	NA
hsa.mir.4535	0	NA	NA	NA	NA	NA
hsa.mir.4537	0	NA	NA	NA	NA	NA
hsa.mir.4540	0	NA	NA	NA	NA	NA
hsa.mir.4633	0	NA	NA	NA	NA	NA
hsa.mir.4656	0	NA	NA	NA	NA	NA
hsa.mir.4693	0	NA	NA	NA	NA	NA
hsa.mir.4760	0	NA	NA	NA	NA	NA
hsa.mir.4776.1	0	NA	NA	NA	NA	NA
hsa.mir.4801	0	NA	NA	NA	NA	NA
hsa.mir.5007	0	NA	NA	NA	NA	NA
hsa.mir.5011	0	NA	NA	NA	NA	NA
hsa.mir.5096	0	NA	NA	NA	NA	NA
hsa.mir.5186	0	NA	NA	NA	NA	NA
hsa.mir.5197	0	NA	NA	NA	NA	NA
hsa.mir.526a.1	0	NA	NA	NA	NA	NA
hsa.mir.526a.2	0	NA	NA	NA	NA	NA
hsa.mir.548a.1	0	NA	NA	NA	NA	NA
hsa.mir.548aa.1	0	NA	NA	NA	NA	NA
hsa.mir.548aa.2	0	NA	NA	NA	NA	NA
hsa.mir.548ad	0	NA	NA	NA	NA	NA
hsa.mir.548ae.1	0	NA	NA	NA	NA	NA
hsa.mir.548ae.2	0	NA	NA	NA	NA	NA
hsa.mir.548aj.1	0	NA	NA	NA	NA	NA
hsa.mir.548aj.2	0	NA	NA	NA	NA	NA
hsa.mir.548ap	0	NA	NA	NA	NA	NA
hsa.mir.548as	0	NA	NA	NA	NA	NA
hsa.mir.548f.2	0	NA	NA	NA	NA	NA
hsa.mir.548f.3	0	NA	NA	NA	NA	NA
hsa.mir.548g	0	NA	NA	NA	NA	NA
hsa.mir.548h.1	0	NA	NA	NA	NA	NA
hsa.mir.548h.2	0	NA	NA	NA	NA	NA
hsa.mir.548h.3	0	NA	NA	NA	NA	NA
hsa.mir.548h.4	0	NA	NA	NA	NA	NA
hsa.mir.548i.1	0	NA	NA	NA	NA	NA
hsa.mir.548i.2	0	NA	NA	NA	NA	NA
hsa.mir.548i.3	0	NA	NA	NA	NA	NA
hsa.mir.548i.4	0	NA	NA	NA	NA	NA
hsa.mir.548m	0	NA	NA	NA	NA	NA
hsa.mir.548w	0	NA	NA	NA	NA	NA
hsa.mir.548x.2	0	NA	NA	NA	NA	NA
hsa.mir.548z	0	NA	NA	NA	NA	NA
hsa.mir.553	0	NA	NA	NA	NA	NA
hsa.mir.557	0	NA	NA	NA	NA	NA
hsa.mir.5590	0	NA	NA	NA	NA	NA
hsa.mir.5591	0	NA	NA	NA	NA	NA
hsa.mir.562	0	NA	NA	NA	NA	NA
hsa.mir.563	0	NA	NA	NA	NA	NA
hsa.mir.566	0	NA	NA	NA	NA	NA
hsa.mir.568	0	NA	NA	NA	NA	NA
hsa.mir.5681a	0	NA	NA	NA	NA	NA
hsa.mir.5689	0	NA	NA	NA	NA	NA
hsa.mir.569	0	NA	NA	NA	NA	NA
hsa.mir.5692a.1	0	NA	NA	NA	NA	NA
hsa.mir.5692b	0	NA	NA	NA	NA	NA
hsa.mir.5701.1	0	NA	NA	NA	NA	NA
hsa.mir.5701.2	0	NA	NA	NA	NA	NA
hsa.mir.5701.3	0	NA	NA	NA	NA	NA
hsa.mir.5705	0	NA	NA	NA	NA	NA
hsa.mir.5707	0	NA	NA	NA	NA	NA
hsa.mir.5739	0	NA	NA	NA	NA	NA
hsa.mir.575	0	NA	NA	NA	NA	NA
hsa.mir.5787	0	NA	NA	NA	NA	NA
hsa.mir.583	0	NA	NA	NA	NA	NA
hsa.mir.593	0	NA	NA	NA	NA	NA
hsa.mir.6068	0	NA	NA	NA	NA	NA
hsa.mir.6069	0	NA	NA	NA	NA	NA
hsa.mir.6070	0	NA	NA	NA	NA	NA
hsa.mir.6072	0	NA	NA	NA	NA	NA
hsa.mir.6074	0	NA	NA	NA	NA	NA
hsa.mir.6075	0	NA	NA	NA	NA	NA
hsa.mir.6077	0	NA	NA	NA	NA	NA
hsa.mir.6078	0	NA	NA	NA	NA	NA
hsa.mir.6079	0	NA	NA	NA	NA	NA
hsa.mir.608	0	NA	NA	NA	NA	NA
hsa.mir.6081	0	NA	NA	NA	NA	NA
hsa.mir.6082	0	NA	NA	NA	NA	NA
hsa.mir.6083	0	NA	NA	NA	NA	NA
hsa.mir.6085	0	NA	NA	NA	NA	NA
hsa.mir.6086	0	NA	NA	NA	NA	NA
hsa.mir.6089.2	0	NA	NA	NA	NA	NA
hsa.mir.6090	0	NA	NA	NA	NA	NA
hsa.mir.6124	0	NA	NA	NA	NA	NA
hsa.mir.6126	0	NA	NA	NA	NA	NA
hsa.mir.6127	0	NA	NA	NA	NA	NA
hsa.mir.6128	0	NA	NA	NA	NA	NA
hsa.mir.613	0	NA	NA	NA	NA	NA
hsa.mir.6130	0	NA	NA	NA	NA	NA
hsa.mir.6131	0	NA	NA	NA	NA	NA
hsa.mir.6134	0	NA	NA	NA	NA	NA
hsa.mir.620	0	NA	NA	NA	NA	NA
hsa.mir.626	0	NA	NA	NA	NA	NA
hsa.mir.633	0	NA	NA	NA	NA	NA
hsa.mir.634	0	NA	NA	NA	NA	NA
hsa.mir.645	0	NA	NA	NA	NA	NA
hsa.mir.646	0	NA	NA	NA	NA	NA
hsa.mir.648	0	NA	NA	NA	NA	NA
hsa.mir.649	0	NA	NA	NA	NA	NA
hsa.mir.6511a.1	0	NA	NA	NA	NA	NA
hsa.mir.6511a.2	0	NA	NA	NA	NA	NA
hsa.mir.6511a.3	0	NA	NA	NA	NA	NA
hsa.mir.6511a.4	0	NA	NA	NA	NA	NA
hsa.mir.663a	0	NA	NA	NA	NA	NA
hsa.mir.6724.1	0	NA	NA	NA	NA	NA
hsa.mir.6724.2	0	NA	NA	NA	NA	NA
hsa.mir.6724.3	0	NA	NA	NA	NA	NA
hsa.mir.6724.4	0	NA	NA	NA	NA	NA
hsa.mir.6760	0	NA	NA	NA	NA	NA
hsa.mir.6841	0	NA	NA	NA	NA	NA
hsa.mir.6859.1	0	NA	NA	NA	NA	NA
hsa.mir.6859.2	0	NA	NA	NA	NA	NA
hsa.mir.6859.3	0	NA	NA	NA	NA	NA
hsa.mir.6863	0	NA	NA	NA	NA	NA
hsa.mir.7153	0	NA	NA	NA	NA	NA
hsa.mir.7154	0	NA	NA	NA	NA	NA
hsa.mir.7158	0	NA	NA	NA	NA	NA
hsa.mir.7159	0	NA	NA	NA	NA	NA
hsa.mir.7162	0	NA	NA	NA	NA	NA
hsa.mir.7515	0	NA	NA	NA	NA	NA
hsa.mir.759	0	NA	NA	NA	NA	NA
hsa.mir.761	0	NA	NA	NA	NA	NA
hsa.mir.764	0	NA	NA	NA	NA	NA
hsa.mir.7975	0	NA	NA	NA	NA	NA
hsa.mir.8053	0	NA	NA	NA	NA	NA
hsa.mir.8054	0	NA	NA	NA	NA	NA
hsa.mir.8055	0	NA	NA	NA	NA	NA
hsa.mir.8056	0	NA	NA	NA	NA	NA
hsa.mir.8057	0	NA	NA	NA	NA	NA
hsa.mir.8058	0	NA	NA	NA	NA	NA
hsa.mir.8060	0	NA	NA	NA	NA	NA
hsa.mir.8061	0	NA	NA	NA	NA	NA
hsa.mir.8062	0	NA	NA	NA	NA	NA
hsa.mir.8063	0	NA	NA	NA	NA	NA
hsa.mir.8064	0	NA	NA	NA	NA	NA
hsa.mir.8065	0	NA	NA	NA	NA	NA
hsa.mir.8067	0	NA	NA	NA	NA	NA
hsa.mir.8068	0	NA	NA	NA	NA	NA
hsa.mir.8069.1	0	NA	NA	NA	NA	NA
hsa.mir.8069.2	0	NA	NA	NA	NA	NA
hsa.mir.8071.1	0	NA	NA	NA	NA	NA
hsa.mir.8071.2	0	NA	NA	NA	NA	NA
hsa.mir.8073	0	NA	NA	NA	NA	NA
hsa.mir.8074	0	NA	NA	NA	NA	NA
hsa.mir.8076	0	NA	NA	NA	NA	NA
hsa.mir.8078	0	NA	NA	NA	NA	NA
hsa.mir.8080	0	NA	NA	NA	NA	NA
hsa.mir.8081	0	NA	NA	NA	NA	NA
hsa.mir.8083	0	NA	NA	NA	NA	NA
hsa.mir.8084	0	NA	NA	NA	NA	NA
hsa.mir.8086	0	NA	NA	NA	NA	NA
hsa.mir.8087	0	NA	NA	NA	NA	NA
hsa.mir.8088	0	NA	NA	NA	NA	NA
hsa.mir.8089	0	NA	NA	NA	NA	NA
hsa.mir.8485	0	NA	NA	NA	NA	NA
hsa.mir.890	0	NA	NA	NA	NA	NA
hsa.mir.920	0	NA	NA	NA	NA	NA
hsa.mir.924	0	NA	NA	NA	NA	NA
hsa.mir.941.2	0	NA	NA	NA	NA	NA
hsa.mir.941.3	0	NA	NA	NA	NA	NA
hsa.mir.941.4	0	NA	NA	NA	NA	NA
hsa.mir.941.5	0	NA	NA	NA	NA	NA
