# Supplementary material for: Evaluating the Microsatellite Instability of Colorectal Cancer Based on Multimodal Deep Learning Integrating Histopathological and Molecular Data
Source: Front Oncol. 2022 Jul 5;12:925079. doi: 10.3389/fonc.2022.925079 (PMC9295995; doi:10.3389/fonc.2022.925079)
Supplement: Supplementary file 3 [file DataSheet_3.csv]

	baseMean	log2FoldChange	lfcSE	stat	pvalue	padj
SYN3	95.6245836250149	-4.16256060435	0.259669794405451	-16.0302071863258	7.86201977430917e-58	1.40282018832999e-53
MSH4	11.3277994304343	3.1404307312815	0.198679654711312	15.806503870991	2.80613153937419e-56	1.44194965626732e-52
TNNC2	670.483829047568	-3.74725243031389	0.237192862397352	-15.7983355504028	3.19439890031436e-56	1.44194965626732e-52
XXbac.BPG32J3.19	424.700793914615	-5.05256862016725	0.319831660039005	-15.7975874544473	3.23252739173305e-56	1.44194965626732e-52
CTTNBP2	478.67249971687	-2.61559128401642	0.166633348539298	-15.6966856091208	1.59352944242017e-55	5.68666916822062e-52
LY6G6D	417.006612468518	-5.10835117851831	0.328741703723527	-15.5391029512168	1.88604945285227e-54	5.60879673120719e-51
GRM8	570.41246949703	-3.32534726906906	0.214757163246467	-15.4842204972353	4.43404293445355e-54	1.13023754399221e-50
RNF43	10940.3874642141	-1.6892343465358	0.109868150456922	-15.3751049736487	2.40453385546222e-53	5.36301219787656e-50
QPRT	3299.44830742431	-2.67878573314562	0.176143293593047	-15.2079916214951	3.12999031652368e-52	6.20537969085912e-49
PLAGL2	3891.60059696636	-1.54349595103261	0.102908316349507	-14.9987484567374	7.48167844022315e-51	1.33495588408902e-47
C10orf82	54.4733876297098	-4.45651568939124	0.297570671614433	-14.9763270191009	1.04853838464136e-50	1.70082458155961e-47
MLH1	954.964126530871	-1.34649540741062	0.0907237686500637	-14.8417049627234	7.87292554001298e-50	1.1706384200871e-46
TCF7	2228.34724929154	-1.40775429188832	0.0950196989186759	-14.8153941541444	1.16503871002602e-49	1.59906043869187e-46
PRR15	4342.66027734702	-1.60525091045793	0.108516716580921	-14.7926601636614	1.63367304998377e-49	2.08211630220431e-46
WIF1	212.035982106047	-6.71894956471959	0.456916056440508	-14.7049977124068	5.98729458912756e-49	7.12208649025353e-46
POU5F1B	313.722925820158	-2.67141670406044	0.182822216298083	-14.6121010791425	2.35152529437737e-48	2.62239161422346e-45
MUC6	792.132559676456	5.32789120154241	0.374210270020366	14.2376936935815	5.34625029176652e-46	5.61136140917588e-43
GNLY	267.18500990426	2.49206026815339	0.176294874769195	14.1357499553858	2.28684694026238e-45	2.26690055306121e-42
POFUT1	6912.29857263342	-1.33859783069468	0.0950478681421498	-14.0834072016505	4.80367645880643e-45	4.5111578449728e-42
ISM2	108.283228349272	-4.45235539208958	0.317907452017653	-14.0051935361438	1.44884496714846e-44	1.2925870374415e-41
F7	75.6390594529182	-3.98154559685771	0.28461407706123	-13.9892785275029	1.81241187656264e-44	1.53994595778606e-41
AXIN2	6021.33248004996	-1.99335154221295	0.143113676584044	-13.9284489770084	4.2549544194261e-44	3.45096144117363e-41
HPSE	398.398639680044	1.48633888632143	0.107400749129006	13.8391854654206	1.47872693220694e-43	1.14717063701602e-40
SLC22A11	106.548563542958	-3.65359114424495	0.264467409959763	-13.8149012190229	2.07238318297265e-43	1.54073054724088e-40
HUNK	1358.78957609021	-2.35777020014572	0.170737436995319	-13.8093334516341	2.2389362971733e-43	1.59797361401853e-40
ELOVL3	9.63441639824923	2.32072644327667	0.168139752543627	13.8023662350432	2.46622521107525e-43	1.69249447850829e-40
KIAA0226L	3621.21458680096	-2.37433529727817	0.17207378304016	-13.798355887393	2.60731405919378e-43	1.72304832437758e-40
FARP1	3605.85278754282	-1.47256627158737	0.106937981430851	-13.7702830358694	3.84703004866544e-43	2.39530720369322e-40
SEMA5A	2153.08543639628	-1.70753924722757	0.124009492604375	-13.7694237059343	3.8930622040634e-43	2.39530720369322e-40
KCNRG	15.3878486738397	1.46775354152186	0.107458690800078	13.6587699942534	1.78981402715804e-42	1.06452172288603e-39
ATP9A	8720.84630046605	-1.35634773394339	0.0993461060491597	-13.6527518579563	1.94396567310879e-42	1.11890901629936e-39
ULBP2	88.1389904417836	2.42801625661206	0.179715092924635	13.5103636377957	1.35848771923891e-41	7.57484261699372e-39
IGF2	31059.5876445901	-5.11048629716425	0.378595480871638	-13.4985401447434	1.59505477940912e-41	8.62441285727179e-39
TMEM252	70.0878577532547	-3.92723725268052	0.291064104306706	-13.4926883616752	1.72686988997645e-41	9.06251160201466e-39
SLC6A4	158.796328222636	-3.53227924259351	0.263957585457958	-13.3819955826051	7.70505116913444e-41	3.92803508602474e-38
SLC30A2	133.157754540848	-3.65830097525911	0.274805962071814	-13.3123056999146	1.96328027224406e-40	9.7307805271252e-38
KRT23	2957.71119649673	-3.68099135639428	0.279186931094979	-13.1846836166626	1.07504050068701e-39	5.18431017669142e-37
SHROOM4	1029.99943872487	-1.57444118073495	0.119991988545053	-13.1212191732601	2.48898241864188e-39	1.16870824462703e-36
SHISA9	99.2248607254821	-5.25700837262774	0.403124104137622	-13.0406699045539	7.1823188747525e-39	3.28600296621048e-36
DPCR1	14.9999364011658	4.03196597392831	0.310616894868433	12.9805108496629	1.57824393895211e-38	6.88990441495608e-36
ARNTL2	1023.20912334559	1.28208580588604	0.0987718760983483	12.980271880322	1.58317592900969e-38	6.88990441495608e-36
PLK2	1033.66838425109	1.54702249174846	0.119292101851872	12.9683563935308	1.84953816886137e-38	7.72328382464721e-36
PLCB4	5487.03929509399	-2.19454547071232	0.169229409863998	-12.9678728565914	1.86124084772645e-38	7.72328382464721e-36
SLC39A5	3125.20294058157	-2.19536994154172	0.170314976565542	-12.8900580900875	5.12052270586375e-38	2.07648833274379e-35
EPM2AIP1	680.70072655863	-1.35973197622075	0.105738391041432	-12.8593972617568	7.61682724378009e-38	3.02015663357262e-35
CYP2B6	1225.05050913705	-2.62500226721795	0.20417954188274	-12.8563432115323	7.92373928119873e-38	3.07354956509628e-35
CAB39L	934.687224510217	-2.12536122858215	0.165521359127058	-12.8404046450022	9.73642305871192e-38	3.6963190773744e-35
MBP	1625.8438912556	0.888801230506746	0.0692699870555271	12.8309715114322	1.09976412761543e-37	4.08814402688378e-35
AGR2	36126.6840661214	1.93778562502031	0.151181042463856	12.8176495772185	1.30599720020779e-37	4.75569551904237e-35
LYG1	30.6470461637238	1.80158968176921	0.141488367167057	12.7331293578507	3.87010948751502e-37	1.38108727171461e-34
NKD1	3909.69082459073	-2.78846413985918	0.21941062213817	-12.7088839760146	5.27823380901994e-37	1.846657369693e-34
SPATA25	49.1259485942456	-1.90663293520069	0.150226372868633	-12.6917324754154	6.57158538920061e-37	2.25493842499051e-34
ZSWIM3	358.018962184713	-1.27334442495482	0.100687025899272	-12.6465591130747	1.16882672828581e-36	3.9349764741139e-34
PTPRO	2412.21864490493	-2.65980673753796	0.210829491430179	-12.6159140236736	1.72544063497766e-36	5.53696443600411e-34
TRIB2	930.563802924958	1.6105697708234	0.12766541105993	12.6155530887482	1.73336425895464e-36	5.53696443600411e-34
NPFFR1	168.548846164799	-2.17343029996529	0.172284538411794	-12.6153531825959	1.73776835967175e-36	5.53696443600411e-34
KRT14	31.1710813490282	4.95397621914579	0.392751208468281	12.6135225362289	1.77861979392323e-36	5.56770403210038e-34
ASCL2	4680.07140161629	-2.29568853171885	0.182142027317574	-12.6038375960107	2.01115809714197e-36	6.18708515988002e-34
PRDM8	129.951993939497	2.17655249756134	0.172945300076571	12.5852075575206	2.54672518637812e-36	7.70190127127877e-34
TDGF1	1153.79744966586	-2.27942824575158	0.181182673138757	-12.5808290950973	2.69189732263762e-36	8.00525398797051e-34
GTF2IRD1	2942.07580723052	-0.932663488288879	0.0741456287900371	-12.5788061077742	2.7617206850364e-36	8.07825937427941e-34
FECH	542.038498899932	1.01565698901366	0.0807942811930417	12.5709019749424	3.05221664493682e-36	8.78398412832383e-34
ZMYND8	3697.90435959957	-1.05661121467154	0.0840620227057213	-12.5694241068937	3.10980885908218e-36	8.80766975755609e-34
TRIM7	297.838211162024	2.79485805970612	0.223067151841818	12.5292228668792	5.16664552228594e-36	1.44044462584606e-33
VNN2	100.506016532335	2.47686783061226	0.198133603813816	12.5009982301626	7.3719732996048e-36	2.02366337822844e-33
CRCP	1971.3804892211	-0.681967396140453	0.0549655219144628	-12.4071849477156	2.38905563715058e-35	6.45877571722392e-33
TAF4	1606.60904853929	-0.955189762020917	0.077216091752918	-12.3703458739845	3.78189363207785e-35	1.00716907577858e-32
GPR126	927.374669452399	1.89096720023984	0.15303841669506	12.356160244442	4.51198969804985e-35	1.18393282621035e-32
DOCK5	1436.79386347965	1.08920664118954	0.0882902441387915	12.3366590704781	5.74923694251646e-35	1.48671934442494e-32
KDSR	1963.53972498122	0.768424048120691	0.0625162919625509	12.2915807063701	1.0052098976011e-34	2.5622800289852e-32
LRRC36	139.871367071499	-2.22980239010988	0.181564855821614	-12.2810242104377	1.14538962096344e-34	2.8784770432184e-32
C6orf15	115.718278668723	-4.44938634627717	0.362653613675552	-12.2689701094715	1.32933430833351e-34	3.29434889772149e-32
R3HDML	68.932124107221	-2.45624371725715	0.20049750903838	-12.2507443061897	1.66461108457603e-34	4.06871994275206e-32
MOCS3	899.124713312447	-1.07680459205863	0.0880165249129524	-12.2341184581371	2.04310931786063e-34	4.92637831872799e-32
CLCN2	1445.62977556795	-1.33271537710459	0.109184884454821	-12.2060428397124	2.88587127314695e-34	6.8656801502348e-32
NAALADL2	604.209185227351	-1.62892943862976	0.133818998971782	-12.1726320712745	4.34830997905127e-34	1.02088019679226e-31
ASPHD2	356.733892131108	1.41443153713741	0.116289448101066	12.1630256247165	4.89128979562775e-34	1.13344524445956e-31
GZMA	224.265326592922	2.00139494173235	0.165627796690462	12.0836899465173	1.2880682856807e-33	2.94653877197444e-31
CXCL14	6619.28478194748	-2.44672356959783	0.203059619984649	-12.049286656711	1.9563564694117e-33	4.41864158021682e-31
SPIN3	146.237918792452	-1.67851112766821	0.139716940144941	-12.0136550795267	3.01230643628423e-33	6.71857296782743e-31
MOGAT3	893.499549967841	-1.91707364700802	0.159626424198563	-12.0097512465939	3.15793512182074e-33	6.95642424427746e-31
GNG4	1639.94284951855	-3.01081791878263	0.250754752378285	-12.0070223604	3.26386505587097e-33	7.10209075511046e-31
MMP24	117.839055966722	-1.81122409921751	0.15123432291761	-11.9762767093832	4.73098113075775e-33	1.0170469435676e-30
SPACA3	41.7304478956976	-3.58278953707584	0.299289658164597	-11.9709767422216	5.04314100626506e-33	1.0712472020808e-30
SLC14A1	257.322590784507	-3.74497514770947	0.314591410917831	-11.9042510944065	1.12468472070528e-32	2.36091170253462e-30
ZDHHC9	5980.99439374184	-0.877431674692125	0.0737685561815402	-11.8943859024815	1.26580659950741e-32	2.62625432035009e-30
ZNF285	50.2997574177638	-2.60296334932044	0.218935140231084	-11.8891985387683	1.34692854759435e-32	2.76244207755471e-30
TEX43	17.3456280238829	-2.87013409361535	0.24168293401429	-11.8756175537229	1.58459516855121e-32	3.21294677187037e-30
ZCCHC2	612.136511612952	0.798987265455804	0.0673810981371555	11.8577358865457	1.96209175452888e-32	3.93366327820886e-30
LY6G6E	13.3252143410893	-3.35452217910986	0.283443392569957	-11.8348928464858	2.5767236585394e-32	5.10849780436873e-30
PKLR	117.664949133763	-3.49798146928048	0.295870645370548	-11.8226715762884	2.98052765393765e-32	5.84412691529774e-30
KRT40	94.4974431784594	-4.34628069497038	0.368117106910914	-11.8067881480504	3.60054251501366e-32	6.98309566254225e-30
MCMDC2	81.832133111026	-1.81528344311741	0.153804005940426	-11.8025758303105	3.78543758989161e-32	7.26274870069204e-30
UMODL1	52.2188107838726	-2.74706535310472	0.23282419877318	-11.7988824511362	3.95529305703028e-32	7.50790361878632e-30
SLC5A6	4654.89933147393	-1.1470865583369	0.0973586620839932	-11.7820698619224	4.82924075400535e-32	9.07033081828605e-30
SGK2	856.833602437048	-1.76430487367671	0.150488600141683	-11.7238440122085	9.62053672297392e-32	1.78811704945858e-29
FITM2	1424.60024319421	-1.21474808386008	0.103679513527583	-11.7163752271745	1.05072273489386e-31	1.93278822254754e-29
PPP1R3D	617.275129138803	-1.11787505406853	0.0955596400316012	-11.6981923927178	1.30197337372591e-31	2.37052152116238e-29
MUC12	8121.69715645561	-2.81236689493393	0.240681389627736	-11.685020180762	1.52043448003752e-31	2.74031438659691e-29
GPR56	10255.2210549831	-0.918595851874085	0.0787517479246527	-11.6644503275403	1.93649702867635e-31	3.45529164826722e-29
DDX27	4474.70629411736	-1.04834875098955	0.0900244656016045	-11.6451538366129	2.42882988150909e-31	4.29012352932705e-29
REEP1	281.335714940683	-2.6113577948007	0.22426006159142	-11.6443283582002	2.45246090899153e-31	4.29012352932705e-29
BIRC3	1598.0308652645	1.62604284470015	0.139807609630802	11.6305746804065	2.88151078916423e-31	4.99172786515119e-29
CCDC109B	603.564278754653	1.13142601125053	0.0976036489479968	11.5920462343919	4.52198554989091e-31	7.75824886218304e-29
AMACR	780.135312348579	-1.43543185636749	0.123915577884717	-11.5839499832936	4.9701954124862e-31	8.44601873761821e-29
NEURL2	38.6344039673157	-1.43219384500609	0.123910544307612	-11.5582887074616	6.7031300595744e-31	1.12833914766968e-28
NUCB2	1509.38713579153	1.0658587433126	0.0922914409280186	11.5488363015581	7.48267140442174e-31	1.24778790531867e-28
CD274	169.476691093833	1.80167768352352	0.156693123912421	11.4981285619815	1.34806603807095e-30	2.22717984419444e-28
SERPINA7	36.5986906972643	-4.29972548174723	0.374133533456723	-11.4924889036834	1.43905127594985e-30	2.35568733181405e-28
TM9SF4	7336.35708677061	-0.815995780773101	0.0710079336081206	-11.4916142367475	1.45369817814858e-30	2.35803059933683e-28
NKX3.1	51.8599579712085	1.92461674635525	0.167692836433513	11.4770361530519	1.7207858278893e-30	2.76612446189448e-28
DUSP4	2086.47157985291	2.27697291216646	0.198436016676222	11.4745949364711	1.77004616298519e-30	2.81990479340579e-28
SESN1	2182.09385834545	-1.57223690105947	0.137099360380899	-11.4678645960957	1.91322256356104e-30	3.02102922138227e-28
SLC13A2	367.912233692201	-3.30550130974342	0.288412883551703	-11.4610043387706	2.07099178182052e-30	3.24146547044066e-28
JAK2	618.948230086901	1.16423896183327	0.101914455813093	11.4236881563538	3.1842778115801e-30	4.94061469495859e-28
LRRC2	220.320350125991	-1.84490688546145	0.161660207868766	-11.4122511023809	3.63206121348262e-30	5.58679898553193e-28
LAG3	165.800981271274	1.84352828127407	0.16156277348554	11.4106006074418	3.7016449792305e-30	5.64516678328289e-28
TYMS	1327.03005278378	1.09349847746531	0.096101507040613	11.3785778302435	5.34644760204568e-30	8.06442013889402e-28
NOTUM	2887.6357066211	-3.65507737246468	0.321239115029771	-11.3780582795029	5.37838926485674e-30	8.06442013889402e-28
FADS6	37.8163388578283	-4.4334444369137	0.391331350214147	-11.3291317817691	9.41331820704492e-30	1.39968197306919e-27
KNG1	27.8466338733477	-3.17255901157242	0.280356401118698	-11.3161639930925	1.09144031955436e-29	1.60946856378583e-27
LY6G6F	9.77647849703267	-3.31547560089125	0.293707517594258	-11.2883579829625	1.49809174297617e-29	2.19102057130523e-27
ELAVL2	45.9085058801086	-3.21555943410626	0.285497202235255	-11.2630155704874	1.99802405625597e-29	2.89843440941262e-27
VAV3	3404.68812725899	-1.84762128373202	0.164465063147474	-11.2341262537642	2.77222829787955e-29	3.98910238056975e-27
STK38	3784.40474920347	-0.716970103796911	0.0638489420755754	-11.2291618387077	2.93247048536938e-29	4.18592566963566e-27
NOL4L	3418.3190916631	-0.985021247276119	0.0877702719475124	-11.2227206936897	3.15414720955547e-29	4.46662290953161e-27
GBP4	1569.28852284455	1.97807703347741	0.176603950169736	11.2006386696122	4.04804536734257e-29	5.68734436925146e-27
RPS6KA6	256.134358179405	-2.35540839076804	0.210307091642979	-11.1998524270719	4.08413261019482e-29	5.69321704403954e-27
NUBPL	646.870298888966	-0.88578097781937	0.0791566860643802	-11.1902231113988	4.55286568658995e-29	6.29742499580035e-27
APOL3	764.41895459897	1.46757223940725	0.131184942147665	11.1870479597828	4.71883473571503e-29	6.46115217679883e-27
COL2A1	28.1908954943957	-2.86705171817159	0.256293795675557	-11.1865826116251	4.74365821420527e-29	6.46115217679883e-27
SOCS6	1170.50246974967	0.874365259185933	0.0782448274927094	11.1747355985596	5.42115728951825e-29	7.32800829673289e-27
GSDMC	15.7874958613257	1.9309110658482	0.173684184349306	11.117368418329	1.03273328305371e-28	1.38549323079153e-26
MAPRE3	649.581612825654	-1.2060164962323	0.108649595903791	-11.1000550549697	1.25366638958372e-28	1.66934099920465e-26
PROSER1	4585.95675369988	-1.02688412650833	0.0926677052733276	-11.0813591798727	1.54509007884656e-28	2.04215127976735e-26
SNPH	207.776719169079	1.76113686897976	0.159123228746261	11.0677547386125	1.79850281902708e-28	2.35960924999266e-26
NOX1	7166.69698581593	-1.83391593493593	0.166042499904416	-11.0448586114497	2.32132802881861e-28	3.02331795753361e-26
AAR2	2446.26120084536	-0.690272831402775	0.0625879089009168	-11.0288527532618	2.77380805660361e-28	3.58645341695494e-26
LYSMD2	394.444039697702	0.90207262136259	0.081797831295989	11.0280750365911	2.79789556428674e-28	3.5915719822711e-26
ENPP3	681.407725846336	-2.83411650791741	0.257096351919089	-11.0235578481072	2.9419612621491e-28	3.74952962860903e-26
PRAP1	4005.59723945563	-2.21463610807134	0.20109155860457	-11.0130734648402	3.305319611328e-28	4.18275303722875e-26
RTFDC1	4642.72527914137	-0.743193213227683	0.0674978861075473	-11.0106146441908	3.39678390191928e-28	4.26822641985534e-26
TP53RK	1553.6390169718	-1.00031451618581	0.0910445025282047	-10.9870940958344	4.4089326845066e-28	5.50129971256303e-26
ENGASE	3271.82611579321	-1.33209450884441	0.121510253799908	-10.962815624087	5.76764958957444e-28	7.14667858519282e-26
CCDC68	445.187761877128	1.40712848690766	0.128386682869769	10.9600813375247	5.94459168192467e-28	7.31512754348841e-26
GFI1	167.939870384261	1.85670459694314	0.16983088215215	10.9326676833706	8.04480204465416e-28	9.831739923477e-26
NEK3	1436.67738868625	-1.14532317554194	0.104792659753327	-10.9294217575728	8.33780260916663e-28	1.00595969165883e-25
CHST6	141.77929853852	2.14831437015148	0.196563704529973	10.9293543041864	8.34400237434886e-28	1.00595969165883e-25
FUT8	1779.95457956647	1.08773317445111	0.0995775842920456	10.9234742154516	8.90239891818493e-28	1.06607720736358e-25
PTCH1	1907.90332890795	-1.22619078876683	0.112264075783957	-10.9223790442682	9.01042198284463e-28	1.07181972959931e-25
SPATA2	1767.25124468734	-0.812983230519654	0.0744911497246812	-10.9138230987766	9.90032517685587e-28	1.1698774975539e-25
HMSD	14.489681149317	2.55824398100678	0.234447991292784	10.9117760698235	1.01258440694506e-27	1.18865418244215e-25
VAPB	3864.17907537907	-0.666364779880389	0.0611071403638088	-10.9048594961752	1.09261935738905e-27	1.2742226924113e-25
RAB27B	513.782053884143	1.94896503136322	0.178829665457175	10.8984436468117	1.17245548825582e-27	1.35844956343823e-25
STIM2	1168.58684433932	0.746351366110157	0.0686087932725338	10.8783631151394	1.46164063132195e-27	1.68258411514049e-25
CFTR	6950.93477488529	-1.60770221816621	0.147999112876155	-10.8629179386469	1.73127168057336e-27	1.98019747413272e-25
SLC7A6	882.049939268156	-0.811851643219996	0.0748549418540389	-10.8456652708787	2.09108961313494e-27	2.3765166858068e-25
DHRS12	467.717972201703	-1.01535411614327	0.0936460801530841	-10.8424625407007	2.16561938139277e-27	2.44564219127793e-25
ZNF470	208.957478516858	-1.52356403395117	0.140597753665916	-10.8363326882976	2.31568743539164e-27	2.59866735281088e-25
HLA.DMA	1964.44665174109	1.55651033273718	0.143913199084382	10.8156190164638	2.90326015044973e-27	3.23767942902966e-25
ASPH	8684.63342642923	0.9587817748492	0.0886890448257101	10.8105998518011	3.06658212178364e-27	3.39857296888109e-25
PRSS56	71.2439185907308	-5.71481802376165	0.528897908533075	-10.8051439258136	3.25446236683284e-27	3.58452913650608e-25
TSPAN6	5959.78621779561	-1.20702287006193	0.111788787417013	-10.7973518449511	3.54274136763937e-27	3.87810639403615e-25
RNF144B	253.329743478312	1.181737671108	0.109523557330767	10.7898035811519	3.8461067606479e-27	4.18451725184393e-25
SERPINB9	833.758743635497	0.976957714417244	0.0906627298171375	10.775736803731	4.48179332631279e-27	4.84658414069085e-25
CD55	6619.69502056623	1.48768389607338	0.138155977494603	10.7681471554968	4.86696936650569e-27	5.23140568714223e-25
TFF2	552.594941588076	3.60658207043676	0.33511519391641	10.7622159063798	5.19067763252344e-27	5.54594377228238e-25
NEUROG2	15.3232312121465	-4.97911052054031	0.463770004856531	-10.7361633318235	6.88463249101209e-27	7.31205342482909e-25
C2orf15	11.3585677661518	1.01049386373748	0.0941705143208008	10.7304698400089	7.32229219328882e-27	7.73086743223978e-25
SYT12	39.7255172499463	2.10717525878806	0.196568259350469	10.7198144082412	8.21680438731451e-27	8.6242612166384e-25
ETV5	734.07877025915	1.46208286434619	0.136486376090287	10.7122989578023	8.91207391832171e-27	9.25427899569839e-25
ABAT	1147.2803264601	-1.68094722883753	0.156920685637074	-10.7120818521353	8.93300266485286e-27	9.25427899569839e-25
TTI1	1753.27216438964	-0.73075985522163	0.0682208958710358	-10.7116719282469	8.97265183128297e-27	9.25427899569839e-25
SALL4	149.986062506162	-1.81416902688214	0.169412840329238	-10.7085686265366	9.27852796226451e-27	9.51475715118883e-25
IHH	3295.67371376091	-1.67936312311995	0.157262351332446	-10.678735939601	1.28002699778004e-26	1.30511552693653e-24
RTTN	316.737113313592	0.782341017263749	0.0732983957766616	10.6733716198581	1.35614341247263e-26	1.37486743799711e-24
MEX3A	676.548655238294	-1.50297585696624	0.140843514413439	-10.671246476812	1.38752405473088e-26	1.39873399483407e-24
CEBPA	1776.3354569868	-1.25258034971828	0.117472292928614	-10.6627726291122	1.51997293519443e-26	1.52364477992552e-24
TINAG	268.890082915187	-1.92340092088321	0.180607107726234	-10.6496413407977	1.75038141668503e-26	1.74480757641961e-24
KLHL31	62.9184287382749	-1.39685288403797	0.131381259235874	-10.6320558362905	2.11400249716269e-26	2.09556369760411e-24
GZMH	69.6470626309042	2.00080110746828	0.188225682690775	10.629798648441	2.16579562911463e-26	2.13504372432555e-24
DNAAF3	44.6357636006879	1.89988697498095	0.178748423927211	10.6288320380078	2.18835822229391e-26	2.14543273408738e-24
KRT7	541.359096897335	2.45988318002414	0.231698450282391	10.6167442079395	2.49098106984454e-26	2.41727443902958e-24
PXMP4	1049.19605054124	-0.870208737434563	0.0819661945304657	-10.6166785272814	2.4927338271672e-26	2.41727443902958e-24
APOL6	3206.0548189594	0.903416409202324	0.0851730076706828	10.6068393486272	2.7695987054784e-26	2.67124052442438e-24
CYP4F2	349.252265935825	-2.6349934438652	0.248617209605349	-10.5985963242366	3.02486085088947e-26	2.90175226679681e-24
EPDR1	1258.92441256545	-1.50542493748388	0.142064236057984	-10.5967904326704	3.08382550202869e-26	2.9413836944419e-24
NR1I2	1695.43957652807	-1.50686911872671	0.142206741336927	-10.5963269009626	3.09914327498222e-26	2.9413836944419e-24
RXFP4	107.800746312369	-1.81320234284945	0.171373115634921	-10.5804363545105	3.67243886830885e-26	3.46705432419232e-24
ADNP2	1077.35395951315	0.616534637927639	0.0583481364808516	10.5664837835904	4.26175012647299e-26	4.00223197403461e-24
VNN1	489.764899768106	2.62474846781162	0.248504598722189	10.5621726169579	4.46212702887433e-26	4.16846767414685e-24
NUFIP1	601.426776460694	-0.893634466975449	0.0846919206973156	-10.5515905132114	4.99443722939098e-26	4.64144497312621e-24
TFCP2L1	2422.33267266208	-1.49062009958448	0.141419944500579	-10.5403810250992	5.62704506310329e-26	5.20224689434984e-24
HNF4A	12536.3767223862	-1.02104260878475	0.0970272528985237	-10.523255871756	6.74999264720753e-26	6.20825354660433e-24
B3GNT4	47.972735443982	1.46940306390757	0.13965327682209	10.5217943849574	6.85553555346889e-26	6.27299081438694e-24
ZNF683	47.7185223972849	2.43394779802233	0.23136714701651	10.5198505034452	6.99845378186844e-26	6.37109238927952e-24
NCK2	2724.62960167579	-0.699860394057781	0.066599433198079	-10.5085037582267	7.89359297895032e-26	7.14951165093455e-24
APOL2	1422.66761391075	1.10515956467061	0.105223764897545	10.5029464184891	8.37252157411194e-26	7.54499507307471e-24
CCL5	737.928737940721	1.70525805456799	0.162830680393274	10.4725844690288	1.15447259069232e-25	1.03513841385543e-23
GBP1	1846.85299487498	1.43051170958641	0.136624811667585	10.4703654638289	1.18185835328091e-25	1.05086085467599e-23
SECTM1	951.140557200195	1.69222740357531	0.161623044538551	10.4702111534081	1.18378653696057e-25	1.05086085467599e-23
PPP1R14D	1403.11691873163	-1.5307718508012	0.146446963266335	-10.4527387708086	1.42353907102883e-25	1.25743602199839e-23
CEL	1400.37191366084	-3.23305704327487	0.309365735430332	-10.4505983468972	1.45603688096777e-25	1.27980621020236e-23
GBP2	2603.00868239338	1.16949311529663	0.111981331479502	10.4436435952783	1.56679079256711e-25	1.37040431920465e-23
MYH7B	210.432415772894	-2.30701545889157	0.221062528857836	-10.4360312478611	1.69760337026415e-25	1.47757741149382e-23
CD109	626.576042458248	2.15181040401701	0.206299964372098	10.4304933380204	1.79951539068188e-25	1.55867733572509e-23
LAP3	4176.5086084417	0.779496075412863	0.0747798054242975	10.4238847773143	1.92909067494446e-25	1.66188376412028e-23
CDRT1	6.60476878869566	1.69621715619894	0.16273038945515	10.4234812064186	1.93729654731277e-25	1.66188376412028e-23
RPL22L1	2578.36023895543	1.52290594613874	0.146250621210273	10.4129878802304	2.16323514195012e-25	1.8424903064147e-23
ARID3A	1998.00119465697	-1.52359865435066	0.146320386933802	-10.4127571439513	2.16848604128839e-25	1.8424903064147e-23
RARRES3	1350.54386772053	1.87085451018948	0.179750287004598	10.4080752324007	2.27780369675015e-25	1.92620148630867e-23
FREM2	222.155073864557	-2.96662209171446	0.285819718960775	-10.3793471720598	3.07873218774844e-25	2.5912178502828e-23
SPTB	51.5174680144105	1.54601157338057	0.148994392192533	10.3763071255916	3.17832616515048e-25	2.66248233637465e-23
TMEM176A	7793.99363404638	-1.46000370657239	0.140748561552924	-10.3731341227484	3.28568159444825e-25	2.73955218176356e-23
COL9A1	209.923717680303	-2.41278319103292	0.23272114341339	-10.3677008270238	3.47791948498558e-25	2.88634964514407e-23
AVL9	4389.28529208821	-0.645730627926097	0.062325193176794	-10.3606678938707	3.74338910318157e-25	3.09228202629948e-23
CFAP46	15.3130347787806	2.71970743862577	0.262673305011288	10.3539544625933	4.01549690136634e-25	3.29210399706075e-23
TMEM263	1412.04666627512	0.915562933617018	0.0884277619081457	10.3537951641031	4.02218613102753e-25	3.29210399706075e-23
CIITA	844.701041130289	1.80020448455832	0.173910995666685	10.3512976718767	4.12851555167723e-25	3.35556037807565e-23
SEC24D	2350.34738642728	0.842253743616697	0.0813685759693725	10.3510935712298	4.13732714889112e-25	3.35556037807565e-23
CCL4	247.529013115846	1.62448660222205	0.157136506083852	10.3380598354095	4.74037327933205e-25	3.82726155760732e-23
SPIRE2	2438.39689813237	-1.10883474434184	0.107476763798202	-10.3169718286622	5.90564057150791e-25	4.74659210438809e-23
RNLS	253.985606537383	-1.54131050189696	0.149427676574445	-10.314759201446	6.04326072907357e-25	4.83542157797578e-23
REPIN1	9390.02084888119	-0.792411603791556	0.0769015484252822	-10.3042347003125	6.74261967821346e-25	5.37091798742691e-23
ALOX15B	83.7759969530223	2.33108829872692	0.226297788790268	10.3009769171336	6.97493281763525e-25	5.53127672289181e-23
DHX35	834.061730486916	-0.696798480665958	0.0676559548361696	-10.2991448772436	7.10904189327853e-25	5.61268294255614e-23
SERPINB2	41.236104928252	3.45630684761464	0.336096482989246	10.2836745474817	8.34827622648543e-25	6.56203932639557e-23
YTHDF1	3782.09470374223	-0.627973745428096	0.0611051116070638	-10.276942941636	8.95221534956611e-25	7.00589379308369e-23
NODAL	17.9341304639207	-2.59700532861589	0.252725856157439	-10.2759779632443	9.04226586051787e-25	7.04546505455111e-23
KLRC1	10.4960287176766	1.92336482801637	0.187554113414778	10.254986110397	1.1239215986668e-24	8.71918829783114e-23
DNAH2	243.053236575607	1.7493145856277	0.170666027345654	10.2499285466157	1.18431054641097e-24	9.14790176606532e-23
IYD	1522.83819232711	-1.35512587925002	0.132298816933121	-10.2429175911305	1.27337363576139e-24	9.79345076848729e-23
ANO9	5576.96963910978	-1.44339310761831	0.140947203639425	-10.2406650884031	1.30337280954495e-24	9.98115066124919e-23
PDE10A	150.911650024626	1.81258356733811	0.177121813340534	10.2335422902048	1.40291931952026e-24	1.06975595804274e-22
SEMA3C	2662.12897003452	-1.12720883673849	0.110214125165884	-10.2274443955521	1.49410136765113e-24	1.13443620012762e-22
GBP5	541.340795525322	2.09308412277482	0.204691997064403	10.2255298340573	1.5239230569176e-24	1.15217623324495e-22
SLC38A4	150.188833954488	-2.50157685185995	0.244873300211991	-10.2158007822588	1.68482186736277e-24	1.26845048858034e-22
PPP4R1	1915.23484444394	0.692001406422003	0.067755093774681	10.2132750155029	1.72927479332682e-24	1.29644748476179e-22
GTF2A2	1496.41136425021	0.852519860507644	0.0834871014398436	10.2113960816082	1.7630954558818e-24	1.31627247779493e-22
TEKT5	16.8663015454986	-2.51711796671572	0.246951878900629	-10.1927467728585	2.13641046982239e-24	1.58833216721004e-22
NKD2	1021.97205209016	-1.7973387032675	0.176434747288167	-10.1869882825969	2.26677937632396e-24	1.67826325359952e-22
ARMC2	133.273716576667	-1.12253207015901	0.110232403346188	-10.1833221093226	2.35385383901722e-24	1.73552950618117e-22
CHMP4B	11541.0058520012	-0.715111840309636	0.070256106882156	-10.178643139295	2.46981078009659e-24	1.81353225305611e-22
HSD17B1	65.8123654462654	0.98643453506659	0.0969248825615456	10.1773095720825	2.50388409757012e-24	1.83032224582138e-22
NKG7	206.045298303782	1.75693569362669	0.17263875454369	10.1769483814369	2.51319256978221e-24	1.83032224582138e-22
SLC19A3	394.784780721139	-2.20846568075194	0.217068249973189	-10.1740612965034	2.58884007390462e-24	1.87775095279187e-22
SLC6A6	4963.30641705618	-1.17439481169717	0.115435538048817	-10.1735984563135	2.60117544914494e-24	1.87905965745317e-22
SLC38A3	50.6704062752537	-3.16506774581405	0.311178842170014	-10.1712176950797	2.66555218571801e-24	1.91780030845832e-22
TOR1AIP2	2126.88380892289	0.679467840039466	0.0668201715440516	10.1686036467524	2.73805595985848e-24	1.96205351372509e-22
CCK	18.1282154767871	4.20287294789749	0.413382379084259	10.1670345920594	2.78251026856381e-24	1.98593322887936e-22
TYMP	2348.25789744232	1.5490093778166	0.152378564759116	10.1655333233078	2.82571311237098e-24	2.00873303043966e-22
LCN15	1350.87666286334	-4.3423176599376	0.427505146361672	-10.1573459334779	3.07328573153911e-24	2.17605703602589e-22
STAU1	8915.0699788664	-0.631868698310237	0.0622193918048677	-10.1554946131891	3.13217907896001e-24	2.20899096070686e-22
PRSS23	6227.3231460337	-1.30269608223476	0.128354035071381	-10.1492413659632	3.3394921691585e-24	2.34592751079902e-22
KIF3B	4017.69229258652	-0.692933487307271	0.0682838780116231	-10.1478344154578	3.38797807876062e-24	2.36508268990063e-22
ATP6V1B2	3369.86706989646	0.75728214177208	0.0746261202273368	10.147682064472	3.3932700140927e-24	2.36508268990063e-22
MAMLD1	113.498173824584	1.56976639266716	0.154815662087857	10.1395838863921	3.686666070944e-24	2.55957909353517e-22
RALGAPB	3339.35059819098	-0.690464546151338	0.0681056644704931	-10.1381368425013	3.74167732564629e-24	2.58770343106615e-22
PTPRD	1417.19088900984	-1.95744705218062	0.193231128911537	-10.1300813342387	4.06311332222197e-24	2.79915563739022e-22
LMO4	1326.85930768274	1.12315280115437	0.110887692912992	10.1287417174028	4.11915822342029e-24	2.82685154540339e-22
DLX3	76.9549809258633	-3.42561479134319	0.338226123700284	-10.1281792011393	4.14291959807338e-24	2.83226491909668e-22
C18orf25	774.738598010706	0.677982275768184	0.0669775303916334	10.1225332108225	4.38906247934221e-24	2.98908556560698e-22
PLEKHG6	2398.37068390746	-0.975275129989974	0.0964851571490456	-10.1080327669821	5.08959630235655e-24	3.45299113395239e-22
WNT5B	222.143308374384	-1.58149570609385	0.156520905973677	-10.1040541278225	5.30045755404756e-24	3.58242667185116e-22
ENO2	1081.88671945159	1.30845589683985	0.129698025510085	10.0884796949981	6.21241986053081e-24	4.18295122911137e-22
SAMD9L	694.620871922911	1.42050638453679	0.140814451509375	10.0877883577327	6.2563192901785e-24	4.19667312385921e-22
PCSK1N	202.015320940164	-3.43154119338065	0.340618007591959	-10.0744561852157	7.1656083180938e-24	4.7840426472454e-22
GPR143	309.174441303169	-2.14703755715398	0.213122757270362	-10.0741825258497	7.18558218607726e-24	4.7840426472454e-22
STAT2	2476.4685027576	0.789230103496841	0.0783782814042374	10.0694999859256	7.53602242161933e-24	4.99870810665255e-22
ZNF541	27.0837233105051	-2.48966740901939	0.247415039845075	-10.062716521107	8.07391751589734e-24	5.33566334207986e-22
LETM2	65.3122187027715	1.23268363673697	0.122522463761372	10.0608786249824	8.22608796888517e-24	5.41616559515934e-22
WARS	7928.25998219305	1.23994338042445	0.123313151009228	10.0552404206398	8.71085503655022e-24	5.71425685357226e-22
RIIAD1	28.5211141646569	-2.47406470078512	0.246618068772636	-10.0319685134913	1.10295392064542e-23	7.20879370185945e-22
ITGAE	590.413136253503	0.775437065471427	0.0773208984225285	10.0288160289339	1.13873836794237e-23	7.41551412379406e-22
UBASH3B	264.487551166191	1.49704222023302	0.149311879197856	10.0262767321363	1.16839650476469e-23	7.58098139436961e-22
SEMG2	7.07156826972045	5.14680518860239	0.513729188303592	10.0185181332559	1.26383593591638e-23	8.17051616107103e-22
SH2D1B	13.5028151806518	1.74613841445606	0.174402367245741	10.012125649623	1.34824049679007e-23	8.68471306289718e-22
ADNP	5251.22473673415	-0.574346450255301	0.0574276825978151	-10.0012123817992	1.50542567158749e-23	9.66234181947324e-22
TGFBR2	5146.02211603069	-0.798109111421586	0.0798859961800121	-9.99060097621061	1.67562735269527e-23	1.07162074746028e-21
CD244	41.1130262758358	1.65120540753107	0.165283913088599	9.99011565418326	1.68385166340179e-23	1.07303447250279e-21
SCN5A	32.0768510453257	-2.16501655154041	0.216934155515519	-9.98006305828375	1.86348316139038e-23	1.18327864941952e-21
GOLGA6L2	5.29314348171825	-4.61240736758247	0.462971843639947	-9.96260880860294	2.22155293937189e-23	1.4056442942274e-21
INSL4	3.03795844563898	4.5939320952244	0.461174884166945	9.96136661588318	2.24948990244693e-23	1.41829146040143e-21
FOLR1	240.160255758533	-3.11278196976595	0.31267207308548	-9.95542051149211	2.38811116700149e-23	1.50038970256365e-21
GMEB1	662.425718754963	0.448278259724289	0.045086688719616	9.94258554918571	2.71682266916105e-23	1.70092164511722e-21
FASLG	30.681125472804	1.75563337517003	0.17667690094675	9.93697175896909	2.87432188306126e-23	1.79323515242874e-21
MT2A	2233.90139743809	1.39714894904174	0.140666731815686	9.93233390018907	3.01123447573203e-23	1.8721065069856e-21
MIOX	16.8949846773269	2.61703236221092	0.263577619921227	9.92888684173202	3.11715872313006e-23	1.93123135752812e-21
RAB32	1358.52848567623	-1.18048407190136	0.118898736486389	-9.92848289886157	3.12981044095016e-23	1.93236012795411e-21
VIL1	13843.1871400478	-1.02225502946033	0.102983125947088	-9.92643231654824	3.19482423150346e-23	1.96569823319711e-21
APOBEC3G	299.016472410128	1.45346155111041	0.146437912971924	9.92544568283402	3.22658020376545e-23	1.97841479641879e-21
C5orf52	42.1712365521789	-1.87730130066427	0.189354418897344	-9.91421965009448	3.6106685371818e-23	2.20634105167585e-21
TG	394.371334641419	-2.02450017943243	0.204319608689972	-9.90849675375181	3.82355581243425e-23	2.32845414202267e-21
NCR1	5.30589849663146	2.09152580581959	0.211114800297224	9.9070543745629	3.87914339597945e-23	2.35427059913134e-21
GBP6	5.03347857831609	2.47293279497339	0.249778351040943	9.90050892988735	4.14162025413037e-23	2.50504848116774e-21
GP2	263.825301477864	4.22920963573054	0.427287251210477	9.89781376287137	4.25474120823383e-23	2.5647752492742e-21
CPLX2	133.064159949512	-2.56525732394183	0.259596666016891	-9.88170365706823	4.99759223325191e-23	2.99847279040254e-21
METTL20	86.6352170152681	0.761394200214618	0.0770525008801566	9.88149886788036	5.00781758415041e-23	2.99847279040254e-21
RP11.176H8.1	14.6788868492261	-1.29799271161635	0.131365873294379	-9.8807451209773	5.04563173901207e-23	3.01101027154489e-21
USP18	234.131204223266	1.21782508130505	0.123295951027545	9.8772512086223	5.22464048676041e-23	3.10364070931994e-21
ATP8B3	39.439163114146	1.49562075910498	0.151423980082599	9.87704033594377	5.23564340920979e-23	3.10364070931994e-21
ALOXE3	12.5508441448689	2.22019193578592	0.224969851592231	9.86884206960372	5.68166825583465e-23	3.35688763870389e-21
TIFA	469.885475548481	0.761755804306491	0.0772068108598994	9.86643271263703	5.81975956782717e-23	3.42585146286025e-21
PHYHIPL	97.1765173583413	-3.34107594730659	0.338640656753165	-9.86613946281675	5.83679226985101e-23	3.42585146286025e-21
IGF2BP1	139.423846758774	-3.63739398910887	0.368737698805148	-9.86444836233298	5.93598301987154e-23	3.4726473778219e-21
TMEM176B	9233.31041361509	-1.19666141144018	0.121509553259405	-9.84829076678015	6.97195066416685e-23	4.06537633008919e-21
NCOA5	2268.6944182437	-0.533449681172484	0.0542061294469931	-9.84113211208211	7.48636086200032e-23	4.35111194985901e-21
KIAA1841	466.580373126275	-0.747968749541714	0.0761970015572253	-9.81624912077381	9.58435245660553e-23	5.55238963906534e-21
STX16	3097.83545992109	-0.830157114962813	0.0847384903943928	-9.79669464370993	1.16330108422794e-22	6.71740493394147e-21
DNM3	114.181169372786	-1.37664055743882	0.140637712672001	-9.78855906629728	1.26079780453255e-22	7.25690813750781e-21
TCAF2	77.310132599972	1.21202612901451	0.123880114559566	9.78386348223572	1.32070668260227e-22	7.5772891761004e-21
FCGRT	9280.84032399452	-1.16641056856468	0.119320316716148	-9.77545652463749	1.43508873038727e-22	8.20714365907053e-21
DAPK2	964.246859334057	-1.12374008582928	0.114969738461524	-9.7742249470747	1.4526487882237e-22	8.2810263029634e-21
PIAS2	581.29951811135	0.807244866584695	0.0826932499011886	9.76191971592947	1.64020568066609e-22	9.32044266246021e-21
TCP11L2	163.169806645565	0.957780559047213	0.0981481351665124	9.75852019421764	1.69611963872055e-22	9.60757546466375e-21
FAM46A	1071.61501719975	1.05290218365781	0.107929416189074	9.75547001767618	1.74789114529169e-22	9.86950053969607e-21
CUX1	6928.53078097449	-0.624771986567957	0.0640567305301532	-9.75341671979123	1.78362011157037e-22	1.00394743377761e-20
CCDC92	1254.33590591765	-0.726456869399047	0.0745143050771032	-9.74922692558631	1.85878336674605e-22	1.03952572539797e-20
DRD2	189.426348428998	-3.03847041238583	0.311663659708058	-9.74919698765018	1.85933156678369e-22	1.03952572539797e-20
CTSW	108.030911887865	1.75220492880723	0.179733130014006	9.74892569149986	1.86430663076472e-22	1.03952572539797e-20
TRPV6	64.2499593624146	3.38645261771064	0.347541396904854	9.7440266048011	1.95644807518575e-22	1.08750476652771e-20
KIR2DL4	14.1349442525538	2.23787957056452	0.229826316542348	9.73726422731996	2.091080398542e-22	1.15873129040947e-20
PIGU	2212.02250338239	-0.829530971348482	0.0852555596899368	-9.72993402852994	2.24738664512746e-22	1.24148978046468e-20
BTN3A1	1558.15441835697	0.915828464348199	0.0941630927596055	9.72598114089425	2.33641978215886e-22	1.28668944978582e-20
RNF114	6131.69498890994	-0.633933681118726	0.0652738976548051	-9.71190175391738	2.68284011338179e-22	1.47292049670989e-20
SYT7	2736.16795631432	-1.37233708020382	0.141491711987071	-9.69906336513347	3.04278992094283e-22	1.66541412758843e-20
ROBO3	119.329797875225	1.36069385258608	0.14030359894915	9.69821061453484	3.06832404170911e-22	1.67425400233076e-20
YWHAB	20587.8390106383	-0.678552686358102	0.0700087435108151	-9.69239915373252	3.24807550348326e-22	1.76693326855646e-20
PLLP	638.143664982416	1.38488331617014	0.142907570392283	9.69076244434512	3.3005543218431e-22	1.79002403539959e-20
SMAD4	1670.7127059405	0.706526898494361	0.072930300188305	9.68770040257779	3.40099789692959e-22	1.8389092568156e-20
MEP1A	4201.2798615296	-2.00927396851914	0.207413798429742	-9.68727241741223	3.41527587258467e-22	1.84105037445705e-20
SRPX2	1231.50010308237	-1.76892840353374	0.182681415246222	-9.68313279787952	3.55647569441106e-22	1.91139144022218e-20
SMAP1	641.099442990015	-0.754642937281176	0.0779454850828559	-9.68167606473924	3.60752579228246e-22	1.92512049514872e-20
PMAIP1	599.126063215759	1.23678256305126	0.12774539541937	9.68162147051234	3.60945303847078e-22	1.92512049514872e-20
CES1	843.775407500622	-2.66877169823081	0.275657358721368	-9.68148178815128	3.61438864470561e-22	1.92512049514872e-20
ACSL5	12832.0638467497	-0.798510398901884	0.0824955309537116	-9.67943826375189	3.68736384283977e-22	1.95814384070803e-20
TNNT1	180.511458832454	2.83992743487997	0.293675550192267	9.67028897373543	4.03237850750543e-22	2.13500681630325e-20
ACTL10	336.585531225402	-1.36218436184973	0.140943635239695	-9.66474548164684	4.25676703545008e-22	2.24714479921703e-20
ZMYND15	148.252152238789	1.04260992899622	0.10790668883277	9.66214365646988	4.36630152479539e-22	2.29816867572048e-20
PARP14	3412.31827012414	0.905660160710917	0.0938277182967376	9.65237327680392	4.80310458063819e-22	2.52064103036256e-20
SLC18B1	706.996880473797	0.855127992626716	0.0886694677563241	9.64399600296153	5.21186903083392e-22	2.7271372175123e-20
ZNF232	317.667740339508	0.815510841061741	0.0845899610704294	9.64075205546848	5.37924180603341e-22	2.80648571769164e-20
CRYBA2	16.6301192595522	2.47823166779517	0.25712402446982	9.63827348652149	5.51069914060543e-22	2.86603270604145e-20
UGT2A3	463.737777220536	-2.80229946349941	0.290763070191802	-9.63774203392086	5.53929733881163e-22	2.86603270604145e-20
TH	54.7338071897536	-2.35006094324727	0.243840432567534	-9.63770002580028	5.54156410684471e-22	2.86603270604145e-20
TIMM22	659.038652956968	0.62763578746668	0.0651676810035487	9.63108979484022	5.90993261233758e-22	3.0427792334228e-20
DUSP16	3435.71344639981	-0.692619563066695	0.0719159438078312	-9.63095978991064	5.91741519922498e-22	3.0427792334228e-20
FAM167A	167.61399737179	1.65007409371112	0.171428735641093	9.6254229930608	6.24494506264091e-22	3.2019699641581e-20
VSTM2L	183.315402935561	-2.703690176848	0.280970953509124	-9.62266790599119	6.41454346606786e-22	3.27950427120484e-20
TIMM21	594.195750888205	0.672692767460392	0.0699205508226009	9.62081619132429	6.53108477673508e-22	3.32954701917955e-20
MORC4	1498.69541480499	0.964387647307649	0.100305266795847	9.61452651604507	6.94280325927387e-22	3.52935722379555e-20
SATB2	3831.51005244746	-1.27822134894019	0.133029433916133	-9.60856038631293	7.35703720185097e-22	3.7293072384269e-20
DDAH2	3313.00224399847	-0.947467450686088	0.0986241958241856	-9.60684589383229	7.48053572154925e-22	3.78116710707091e-20
DIDO1	3990.24021866444	-0.673769492048457	0.0701409179656565	-9.60594060628574	7.5465707620733e-22	3.80377011603598e-20
AIFM3	1305.66321490057	-1.66732065207281	0.173743009068581	-9.5964762036248	8.27243082481232e-22	4.15765048993572e-20
ZSWIM1	853.79159662609	-0.796194716451569	0.0829698608083158	-9.59619202316136	8.29526186413224e-22	4.15765048993572e-20
SLC39A2	191.515892784753	-3.55848924251378	0.370857435540806	-9.59530240326606	8.36713772060973e-22	4.18192824506553e-20
RGN	50.9869932193497	-2.53792151892397	0.26470717188633	-9.58765680898813	9.01081106593023e-22	4.4910587108769e-20
RBFOX1	20.7485572050784	-3.44952005760456	0.359941819854184	-9.58354897189215	9.37663415078405e-22	4.66037000424624e-20
NELFCD	5874.52099260145	-0.789409023472323	0.0824046795481906	-9.57966256043352	9.73625113768712e-22	4.81679290666088e-20
KHDRBS3	586.330785999185	-1.38022702786871	0.144080328000894	-9.57956611439797	9.74534685481466e-22	4.81679290666088e-20
JADE1	710.328552648211	0.677163271426798	0.0707475245596095	9.5715472116094	1.05317602232346e-21	5.1911104326844e-20
PCDH19	143.324054356958	-2.46433329100824	0.257762145822639	-9.56049338875341	1.17196640888823e-21	5.7607153261137e-20
ERP27	232.591882223899	-2.2047323763999	0.230642134611847	-9.55910497494438	1.1877944736118e-21	5.82247714083936e-20
UBE2L6	3144.37872017204	1.12641939515071	0.117875347459276	9.55602184366727	1.22370275510959e-21	5.98206253682749e-20
EPB41L1	3555.85737266357	-0.947590914510683	0.0991808741644637	-9.55416981846086	1.24578690345297e-21	6.07338134380092e-20
PRR9	15.8654361988996	-5.10084647364333	0.534091086693513	-9.5505178811764	1.29049555485651e-21	6.27419950553262e-20
TMEM211	149.123607536774	-2.36532939520203	0.247814370896678	-9.54476282647958	1.36419390405277e-21	6.61448691032979e-20
C1orf105	15.4410646547678	-2.33164464596862	0.244371687784078	-9.54138618557488	1.40935717992874e-21	6.81494855324349e-20
EPB41L4B	3638.7424040608	-0.867765405361705	0.0909598457969423	-9.54009318901985	1.42704024518649e-21	6.88180516077367e-20
ACOT8	1396.18938284528	-0.978560023094046	0.102768268160641	-9.52200558215521	1.69868516513244e-21	8.16971412438223e-20
RNF182	65.9067479340419	-3.01729555300081	0.317019161407176	-9.51770719349493	1.77041967909119e-21	8.47439908562919e-20
MAPK11	173.414404100324	1.17461785871557	0.123414801240397	9.51764170026542	1.77153553715165e-21	8.47439908562919e-20
LMAN1	4109.3066587151	0.873807647309786	0.0918305601054829	9.51543414638951	1.80955703842008e-21	8.63313535736082e-20
AKNAD1	16.917871715237	-1.76553835878392	0.185899680363663	-9.49726409066501	2.15477046517817e-21	1.02526851760464e-19
SLC9A8	1462.53655970094	-0.72260781348109	0.0761002817164286	-9.49546831079724	2.19223749975327e-21	1.04032164117281e-19
ACSL6	932.09126072749	-2.44967903022228	0.25815251570506	-9.48927041648918	2.32656888271905e-21	1.10113974998292e-19
TTC37	2393.87097416178	-0.675874546413912	0.0712447970960188	-9.48665129192544	2.38575343609619e-21	1.12616398307577e-19
MAPK12	236.047690532449	1.53290722959084	0.161683675671416	9.48090290021678	2.52092220859178e-21	1.1868288909737e-19
FAM132B	90.6161217926927	1.81833164472302	0.191975899624872	9.47166622620913	2.75414835121355e-21	1.29321760607114e-19
GGT7	1110.03776018481	-1.36405039632606	0.144140913475832	-9.46331172345985	2.98341374412773e-21	1.39719295108848e-19
SLC25A37	1429.17000626598	0.834048665848984	0.0881494338854337	9.46175861926671	3.02806909755522e-21	1.41439363632664e-19
SLC35C2	3411.24795114668	-0.655348440260332	0.0692726741530882	-9.4604178093667	3.06715183864731e-21	1.42890836180115e-19
PROSER2	400.870736323437	-1.21177772192652	0.128196308733548	-9.45251648739091	3.30780824757576e-21	1.53701100420558e-19
SLC1A7	306.356926452552	-2.44803384295091	0.259022450253758	-9.45104889770223	3.35452145232569e-21	1.55466821490512e-19
HIF1A	3946.57552451074	0.891545612621064	0.094388837050969	9.44545605683899	3.53859963384653e-21	1.6357314317804e-19
IRF1	4421.48841644767	1.02368105677583	0.108515031338335	9.43354154858171	3.96471267986583e-21	1.82796817433711e-19
TBC1D8	748.212439358737	0.809455492793858	0.0858432282680961	9.42946239470231	4.12196182234942e-21	1.89557125763352e-19
FGF19	137.926958683145	-3.22037691033448	0.341660212886964	-9.42567143865802	4.27362429538817e-21	1.96026422371751e-19
GID8	4551.84696126345	-0.573473956245543	0.0609128081445377	-9.41466948765141	4.74573094519758e-21	2.17123275013232e-19
ACE2	1876.54905582358	-2.04136085947209	0.217019478343771	-9.40634856857626	5.13672048706105e-21	2.34410495270154e-19
SOD2	12906.8459930735	0.816893576483866	0.0868527116396234	9.405504572769	5.17811561196159e-21	2.35696726694466e-19
VSTM5	97.080796547802	1.76108274226228	0.18726449456028	9.40425330705384	5.24009382862514e-21	2.37910926677248e-19
PIPOX	252.726148428767	-2.33541237260169	0.248478172036906	-9.39886330238624	5.51556923498589e-21	2.49782492030084e-19
C7orf31	182.412256808319	-1.0102102010537	0.107512839680777	-9.39618192629989	5.65789751794112e-21	2.55579406107907e-19
GLRA2	90.1243886764773	-3.10665756698442	0.330780720856502	-9.39189430067219	5.8930700689707e-21	2.65530427375364e-19
OXCT1	1046.54633938056	1.27591253928628	0.136042788044084	9.37875912152603	6.67536895881232e-21	3.00021683456142e-19
ARFGEF2	4486.24124303446	-0.700114513399873	0.074686237355152	-9.37407664641949	6.97838800888398e-21	3.1285270663949e-19
CAMK2N2	20.8839827971217	2.09102731910281	0.223071499475073	9.37379864314072	6.9968003292309e-21	3.12892000687887e-19
TBX21	23.3910536948143	1.60259283610572	0.171089340092277	9.36699408181343	7.46275680841307e-21	3.32894924331286e-19
HSPH1	8349.11913217916	-1.04497054213764	0.111593163977876	-9.36410891929551	7.66946941434049e-21	3.41262700149819e-19
NARS	5835.0710763891	0.567265471096957	0.0605980232007131	9.36112171874084	7.88945932700951e-21	3.50178166099081e-19
PIWIL1	274.012142191571	2.69172126070709	0.287790887945255	9.35304546966448	8.51596114091591e-21	3.77047877512066e-19
TLE2	2149.31008571277	-1.46938771190198	0.157113815161641	-9.35237751301661	8.56992740335684e-21	3.78498056084396e-19
KLRD1	102.853725704074	1.76823392909206	0.189405569896455	9.33570184899379	1.00324339688835e-20	4.41996837794538e-19
RNF113A	774.288626675884	-0.680319662873986	0.0728815288598954	-9.33459648166555	1.01376665248568e-20	4.45532965032069e-19
CACNG4	172.979695539833	-3.08356541244044	0.330729844375849	-9.32351726001543	1.12546153137419e-20	4.93405653668543e-19
LFNG	4581.13216029055	-0.954388104662183	0.102422856697912	-9.31811643837541	1.18423864807531e-20	5.17901230333523e-19
SFXN1	2082.09375325442	0.61110834454212	0.0655898853915897	9.31711255315716	1.19549375365765e-20	5.215451111617e-19
SLC23A1	81.2529069716027	-1.67379139798281	0.179903311540821	-9.30383873230156	1.35464498082728e-20	5.89534887631738e-19
SP140	99.8012225944851	1.51620650715704	0.163122955927074	9.29486900565285	1.47387577382212e-20	6.39862905895573e-19
ATP5A1	16704.0847935362	0.688696981057167	0.0741254411006635	9.29096637849218	1.5289375091813e-20	6.62156115930143e-19
SCNN1B	354.136629273481	-2.63814342524395	0.284138623289706	-9.28470545362682	1.62155052385239e-20	7.00564794118601e-19
DMD	445.901619419508	-1.51755616099943	0.163577093810841	-9.27731460221634	1.73803682088677e-20	7.49077077175911e-19
RBP2	189.973839888242	-2.59406223042706	0.279699858722467	-9.27444955558962	1.78538507973148e-20	7.67629541630091e-19
UQCC1	2100.57943448117	-0.666877582171932	0.0720284204398175	-9.25853403559133	2.07258130481333e-20	8.88967986100583e-19
GLYR1	4305.60117147235	-0.54052973534439	0.0583988686329634	-9.25582546370233	2.12581382312358e-20	9.09613814052617e-19
CCL26	43.0104267176381	2.03301595952788	0.219701601025715	9.25353274639962	2.17192816880385e-20	9.27122352056631e-19
SMCHD1	1515.65121127689	0.899733857039427	0.0972500501321913	9.25175725684897	2.20831758781347e-20	9.40405983755508e-19
F10	279.501154934681	-1.99970756720216	0.216202615424354	-9.24922930870751	2.26117130271203e-20	9.60620941768825e-19
ADGB	9.71336774802498	-2.67583477725513	0.289561620907804	-9.24098562808883	2.44236933886987e-20	1.03513529960701e-18
GPSM2	2573.41862050147	-0.87549645616035	0.0947806459442871	-9.23708049716156	2.53314484156187e-20	1.07106406180068e-18
L3MBTL1	282.04415067994	-1.47633057607789	0.159925894662921	-9.23134167352688	2.67262930312363e-20	1.12736937720177e-18
HOXC10	21.3314690233749	3.22855354722787	0.349772039965284	9.23045063164087	2.69495699197116e-20	1.13410654735239e-18
MAX	2240.82435746068	0.452288394580746	0.0490231339870091	9.22601959108938	2.80875808943366e-20	1.1792157785827e-18
CHN2	1137.12391150042	-1.36783776633051	0.148305145610939	-9.22313086775065	2.88549327281695e-20	1.20858817997354e-18
ARFGAP3	1835.45960969609	0.6955746108043	0.0754295214243465	9.22151695608913	2.92926338861454e-20	1.22404793075057e-18
PNPLA1	32.9448150405247	-1.9385789751155	0.21033575927924	-9.21659246986079	3.06691561740726e-20	1.27857419068686e-18
COQ10A	168.068028965816	0.640762173221432	0.0695300687822387	9.21561253201455	3.09506076830212e-20	1.28729998342226e-18
AIRE	13.8627211416075	-2.71152572774978	0.294260180580798	-9.21472189134763	3.12086260518829e-20	1.2950128247529e-18
BATF3	69.6886572998559	1.21098862888177	0.131428897978464	9.21402102207537	3.14131617963078e-20	1.3004757446207e-18
ABCC5	1161.30990827149	-0.730487339768294	0.0793501580519599	-9.20587126354504	3.38910498523181e-20	1.39981019100674e-18
UPF3A	1308.69448359286	-0.76202246226649	0.0828054807483796	-9.20256069259524	3.49519347117752e-20	1.44029415949701e-18
TRPM6	251.703617037954	-1.97067891125563	0.214202168403272	-9.20008852359278	3.57654994777933e-20	1.47042351885315e-18
KDELR3	1553.77102700316	0.979875304148372	0.106515743560844	9.19934717057717	3.60130995716069e-20	1.47719939231306e-18
MDM2	2063.08659081697	0.87421802564382	0.0950487144335374	9.19757864011002	3.66106242246379e-20	1.49826460559682e-18
NUDCD3	4230.6989758402	-0.535293063515144	0.0582346653089545	-9.19200034335621	3.85602846732246e-20	1.57444201241269e-18
ANXA10	67.0707339402559	3.93330444572931	0.428018049104867	9.18957612641617	3.94392367807848e-20	1.60665365725923e-18
NFS1	1486.97590386287	-0.645619655933357	0.0702585070294755	-9.1892026066324	3.95764139523308e-20	1.60856937164337e-18
ZNF853	201.056763915422	-1.5426131779592	0.168047470742771	-9.17962746562526	4.32585359101154e-20	1.75180419976564e-18
NFASC	452.677458294703	-1.33216025305429	0.14512289227345	-9.17953213435236	4.32968476207277e-20	1.75180419976564e-18
FOXD2	521.685386538401	-1.25002447066036	0.136201637128997	-9.177749232753	4.40195708761797e-20	1.77701629670515e-18
SLC22A3	868.33976569908	-1.14227986807595	0.124518472805528	-9.1735775611379	4.57575414236823e-20	1.84300634677824e-18
SMTNL1	11.6022567654532	1.82155813229633	0.198676574679223	9.16845951888069	4.7982665078804e-20	1.92827633558806e-18
ENOX2	803.455573145817	-0.646750760699962	0.0705513767901058	-9.1670891501392	4.85963850997317e-20	1.94855123445958e-18
IFNG	13.8221530090288	2.05581166318058	0.224271745321834	9.16661017744548	4.88127179780207e-20	1.95283705578884e-18
HRK	6.5637343872385	2.69630136911601	0.294633169903467	9.15138431290483	5.62085836937947e-20	2.2436907356787e-18
GMEB2	1379.43101612435	-0.677996309121087	0.0741118223047236	-9.14828819528128	5.78428117714723e-20	2.30377073758567e-18
PIWIL4	398.464098138648	-0.963710345652327	0.105436320194374	-9.14021225205613	6.23298750061453e-20	2.47695313972082e-18
HSPA5	27279.0739365788	0.541102603251584	0.0592575714710363	9.13136650421225	6.76400365216191e-20	2.68200260367833e-18
TVP23B	701.467098304055	0.749355890028707	0.0821663620104024	9.11998379499676	7.51355636814244e-20	2.97260279992828e-18
NPTX2	1090.28510360556	-2.91310099550402	0.319448022328171	-9.11917054384319	7.57014757412862e-20	2.98836599922958e-18
RAE1	2507.91605924463	-0.658791744658734	0.0722514307813407	-9.11804427309515	7.64921699930211e-20	3.0096040845837e-18
STAT1	8498.69602313037	1.0078015066654	0.110529706673709	9.11792437521341	7.65768230903436e-20	3.0096040845837e-18
KCNG1	86.2530741515018	-2.40405293002744	0.26398771151704	-9.10668499004077	8.49375710792224e-20	3.33085951816828e-18
PHYH	1483.08388993107	-0.860326073642845	0.094499030076468	-9.10407305711683	8.70062093564747e-20	3.40449954725346e-18
SERINC3	8618.08381103597	-0.585158272977145	0.064297010816223	-9.1008627858249	8.96170435582305e-20	3.49898667004269e-18
C20orf24	1976.94122712225	-0.996340601487364	0.109505910633483	-9.09850980393305	9.15796968416352e-20	3.56780901909453e-18
GLP2R	32.3765498785683	-1.67787562110776	0.184649857936658	-9.08679616576439	1.02000372633603e-19	3.96512559673503e-18
CCDC170	282.19070632482	-1.5863116605194	0.174703182445233	-9.08003871661971	1.08536237384837e-19	4.21002626882097e-18
TOMM34	3758.5409072496	-0.744868584427508	0.0820423227024471	-9.07907723589219	1.09499216242302e-19	4.23816597703122e-18
REN	90.7614001567688	-2.76903874388239	0.305128943163214	-9.07497897504016	1.1369945078989e-19	4.39121060702164e-18
ERI1	716.228445181871	0.820557352978569	0.0905782731943291	9.05909688980405	1.31535060808447e-19	5.06907146869357e-18
NCOA6	4261.93509260266	-0.704747513169281	0.0778044973715853	-9.05792771597108	1.32952312745403e-19	5.11264680240565e-18
ZNF606	207.966895996323	-1.46845070456034	0.162309679599401	-9.04721584186872	1.46659937870114e-19	5.62764144390634e-18
LSM14B	2452.42013823832	-0.626235687330623	0.0692229027141839	-9.04665454316909	1.47415510867983e-19	5.64449562321335e-18
BCL11A	736.207572047582	-1.07444118722991	0.118791539906973	-9.04476184138466	1.49991772476917e-19	5.73084196211057e-18
A1CF	875.062544358201	-1.30414074983984	0.144244276843073	-9.04119579911405	1.54967176221566e-19	5.90828915666967e-18
FBXO39	7.941656826775	1.94884549741434	0.215618383513834	9.03840139071123	1.5897964893079e-19	6.04834515111318e-18
SELENBP1	12005.0289962756	-1.65815727228691	0.183678317852661	-9.02750684823355	1.75627327381637e-19	6.66748596270329e-18
RASL10B	122.014780308479	-1.99884491450691	0.221573560746253	-9.02113459645123	1.86151208492802e-19	7.05200852046086e-18
CDX2	9076.525762263	-1.10276366922971	0.122288820282934	-9.01769815653054	1.92082725499303e-19	7.26129676077131e-18
IRF2BP2	8602.57077864988	-0.505751265114315	0.0561095604706452	-9.01363797670289	1.99331898446645e-19	7.51940605493339e-18
GPALPP1	1180.26279777766	-0.898855766341721	0.0997376010621421	-9.01220559517652	2.01953292040841e-19	7.60222065376526e-18
M1AP	15.5104807300195	2.36158313148556	0.262433700408255	8.99877998828569	2.28239790576577e-19	8.57364754370076e-18
SLC3A1	491.774636556305	-1.67203048674006	0.185853304226821	-8.99650664644337	2.33013940023996e-19	8.73256138559154e-18
FAM150A	75.1708494424746	-1.88207339019696	0.209205231717948	-8.99630174036177	2.33449071396467e-19	8.73256138559154e-18
ANKH	5131.17865368038	-0.737519857483557	0.0820714293994963	-8.9863167106979	2.55654529679352e-19	9.54318780976712e-18
RASGRP1	115.357608221706	1.26923041456332	0.141298377059828	8.98262556848698	2.64380997632295e-19	9.84833014770989e-18
FAM217B	784.509889743679	-0.936357999015933	0.104253113077336	-8.98158310458639	2.66898410713693e-19	9.92139237992587e-18
HSD11B2	4879.88190121327	-1.25202041127953	0.139453440946452	-8.97805319669589	2.75599832487833e-19	1.02235505427867e-17
PRF1	321.570627959471	1.5125227573926	0.168537401231899	8.9744041757915	2.84889498869498e-19	1.05462309716358e-17
RALY	12234.1598963634	-0.781126369225482	0.0871789088864362	-8.96003837628914	3.2456542930927e-19	1.19901054972367e-17
ANXA2R	50.3553685815805	1.07820347360809	0.120407688791027	8.9546065075575	3.40949479096416e-19	1.2569342056854e-17
CRTAM	21.9920166184249	1.7786366189712	0.198657922404189	8.95326296301635	3.45126440126281e-19	1.26970949921097e-17
BEGAIN	51.3881327370187	1.44862281402817	0.161823715118994	8.95185735269366	3.49550473238028e-19	1.28333931975023e-17
HAPLN3	641.979164431252	1.27918933100907	0.142954612840817	8.94822003703706	3.61260360610631e-19	1.32360751835226e-17
AREG	3857.34550478046	-1.56817230364754	0.17525532427037	-8.94792960029153	3.62211922689775e-19	1.32437445421182e-17
CDK8	1508.80215004546	-0.632426688429391	0.0706879092957974	-8.94674484971633	3.66119257483526e-19	1.33592349923897e-17
ABCB1	1516.44170864616	-1.78168555649278	0.199305994030684	-8.93944793360545	3.91119382006986e-19	1.42423329247972e-17
DPM1	2077.74509202225	-0.807226778429795	0.0903056311231221	-8.93883103844574	3.9330867357859e-19	1.42928852600057e-17
HOXD11	76.2350844027824	-2.19598798111039	0.245706350087945	-8.93744903346774	3.98257291231637e-19	1.44433025354595e-17
CA1	427.30946438737	-3.56988948247918	0.400664824122221	-8.90991489033287	5.10717538881924e-19	1.84842455299598e-17
RELL1	132.305660120429	1.10067498534561	0.123592148878301	8.9057031157329	5.30487263192157e-19	1.91608992654608e-17
FMO4	119.912709989186	-0.904382336254483	0.101564755649163	-8.90448985451713	5.36321161105178e-19	1.93324817729287e-17
RAMP1	714.809532881926	2.05865134875129	0.231257258194729	8.90199669762501	5.48509015459443e-19	1.97319483121831e-17
C10orf99	2737.83698417602	-2.01153735997067	0.226058854585076	-8.89829050785372	5.67134137976046e-19	2.03609143338161e-17
RARRES1	1053.56227712208	1.72358726535571	0.193776304380843	8.89472668427105	5.85632516585697e-19	2.09828132398365e-17
EPOR	145.887064467415	1.01290119176946	0.113991988585769	8.88572262258007	6.35066222436795e-19	2.27083899938672e-17
SERPINA10	87.6940583149306	-2.90196338552093	0.32660294245849	-8.88529467516895	6.37515649093037e-19	2.27503834535341e-17
HLA.DOA	577.973349978665	1.70514269596347	0.191980307836645	8.88186249505533	6.57500808874353e-19	2.33953186715085e-17
MCU	2487.34629483232	0.65446746603722	0.0736868316884864	8.8817425181748	6.58210501210405e-19	2.33953186715085e-17
SGMS1	786.793723230967	0.715043975410826	0.0805867940506625	8.87296713852767	7.12223547883072e-19	2.52648206061186e-17
HCAR2	68.8841675270237	2.30017608424008	0.259303533726939	8.87059289620898	7.2757479318082e-19	2.57581687196932e-17
DAPK1	816.996650671776	1.51006882324182	0.170322773879909	8.86592432029402	7.58719974638317e-19	2.68076049652901e-17
SNX12	2629.29493186663	-0.504516256465548	0.0569460717321438	-8.85954449744368	8.03420334961659e-19	2.83308874243496e-17
TTC30A	266.453857367793	-0.817485102536272	0.0923373786053457	-8.85324139458455	8.50135204780472e-19	2.98707054590384e-17
FTCDNL1	105.896426324472	-1.0369367799023	0.117125620619663	-8.85320201008371	8.50435373714708e-19	2.98707054590384e-17
QPCT	1415.35389004891	-1.59515660772775	0.180325726218087	-8.84597356784555	9.07337355829693e-19	3.18067199215505e-17
SLC51B	180.181409571724	-1.75496632465554	0.198450853785796	-8.84332967672598	9.29075823512057e-19	3.2504901801815e-17
TFAP2A	286.704067038165	1.91387025803034	0.216490004447667	8.84045553471727	9.53291220213425e-19	3.32868400044386e-17
CPN1	32.1798504939587	-3.47268462987411	0.392992019157331	-8.83652710637833	9.87400344756069e-19	3.44105163114893e-17
GPX2	25953.1258413757	-1.07186941767884	0.121305949426205	-8.8360828364061	9.91332844636941e-19	3.4480218219994e-17
TTPAL	1068.07213832169	-0.652565133100218	0.0738580155740672	-8.83540030189147	9.97404523172121e-19	3.46239083792999e-17
CEP85L	86.5478129725431	1.13557431363228	0.128582259946469	8.83150066039465	1.03280587664268e-18	3.57832140911365e-17
SLC25A48	39.4702283108878	1.79591708613779	0.203362559903593	8.83110975289244	1.03642228248278e-18	3.58389201285664e-17
PPP1R14C	783.676158496817	-1.50575095745205	0.170569392989821	-8.82779103014046	1.06763290574723e-18	3.68467580991254e-17
SULT2A1	21.8543291160144	-3.34994521697197	0.379558183265083	-8.82590697466896	1.08576251841661e-18	3.73407872993533e-17
FAM122B	1979.73393990015	-0.69909775778111	0.0792100780778599	-8.8258688129802	1.08613285929296e-18	3.73407872993533e-17
KCNK1	1270.05675104953	1.17557948362355	0.13329581076235	8.81932805614926	1.15148620264976e-18	3.95114775266918e-17
LYN	2510.63319379381	0.747020698536068	0.0847190480942904	8.81762384422274	1.16914251499914e-18	4.00403260942987e-17
IL1RN	765.300374812234	1.56257625377362	0.177346873588164	8.81084747736938	1.2420326277907e-18	4.24551497656503e-17
GSKIP	2853.12556127354	0.920598351377498	0.104585846700491	8.80232249793679	1.34013417808697e-18	4.57208683357663e-17
GBX2	11.799699206054	-2.6475620547861	0.300788034901473	-8.80208568021445	1.34296587896837e-18	4.5730038508459e-17
CTSV	602.34555045759	-1.29367351476081	0.147020240285694	-8.79928853501328	1.37686258313906e-18	4.6794969658953e-17
CD8A	272.846392145071	1.57560501472853	0.179123129469613	8.79621196544483	1.41512166320521e-18	4.80038323889173e-17
SLC22A2	12.8734823514197	-2.21992793702703	0.252456869975553	-8.79329581025863	1.45235428962369e-18	4.91733540602573e-17
GAREM	562.018759633209	0.756747705897974	0.0861569066837615	8.78336670878417	1.58652866748299e-18	5.36144526778389e-17
CXCL8	4055.27526581841	2.04529457983784	0.232895850591211	8.78201382568997	1.60573346086093e-18	5.41608736146344e-17
PPBP	296.651580527487	-3.42531174249569	0.390189863536709	-8.77857695084239	1.65555995250655e-18	5.57361438350459e-17
KIR3DX1	1.76458286967529	2.10597265943599	0.239937888608212	8.77715758712362	1.6765800393086e-18	5.63375096824544e-17
LRRC19	751.73149070586	-1.55167947091177	0.176808337535663	-8.77605373445011	1.69310954834167e-18	5.6786003141091e-17
FAM114A1	1706.96393372532	0.753081941790138	0.0859174434236493	8.76518098981106	1.8647683812412e-18	6.24260079296187e-17
SPATA5	375.133661218953	0.636976312978437	0.0726777124078256	8.76439684017696	1.87779278076303e-18	6.2744300725009e-17
ARHGAP19	385.878564158806	0.566795867953528	0.0647449986242191	8.75428033048883	2.05409958875401e-18	6.85071008638089e-17
HSP90B1	37942.1477300234	0.637967740996826	0.0728901341643415	8.7524566707263	2.08757683819971e-18	6.94937192611893e-17
BNIP3L	2168.10063393355	0.907877538408224	0.103745358585549	8.75101836637426	2.11435955882364e-18	7.02542227338737e-17
WDR41	905.92016628621	0.503217870612449	0.0575730118475308	8.74051668419065	2.32046704919076e-18	7.69592817076408e-17
SLC25A43	1292.10554871855	-0.629784060724167	0.0721026444459741	-8.73454871958349	2.44630804925341e-18	8.09823275006097e-17
PTP4A3	2565.88002131661	-1.34389820033307	0.153905082356769	-8.73199364019548	2.50222297430123e-18	8.2679934315661e-17
FCGR2A	881.789291029827	1.28546707863746	0.147497716575988	8.7151659597063	2.9033303518787e-18	9.57562356165835e-17
SOWAHA	658.529685526784	-1.32212298209229	0.151738948925599	-8.71314182320162	2.95566492905503e-18	9.73024526367692e-17
LRRTM1	26.124841537895	-3.04162686803451	0.349156456330269	-8.71135793965505	3.00255912950972e-18	9.8664203587186e-17
OCRL	2229.99621036542	-0.536664597934177	0.0616350807593313	-8.70712898113512	3.11668375085462e-18	1.02226081188417e-16
STMND1	27.0997237510683	-2.3872361353198	0.274301107553466	-8.7029766544216	3.23290440703097e-18	1.05843510705786e-16
GPR160	3608.06801991745	-1.05984710302811	0.12186416650488	-8.69695443234058	3.40910256577898e-18	1.11407723591931e-16
CD74	44195.7006612514	1.26408838434644	0.145360159945816	8.69625064266326	3.4303029285335e-18	1.11895603571889e-16
SV2C	32.2565292031629	-2.34438331550623	0.269594430145438	-8.69596346720333	3.43899090218862e-18	1.11974296838963e-16
C6orf25	33.5313400920646	-1.48705797611372	0.171032403931983	-8.69459787693277	3.48060254083021e-18	1.13122752524651e-16
DPYSL2	3409.61032006408	1.06201941421255	0.122228817927287	8.68878086380856	3.6634953586425e-18	1.18850450335015e-16
F3	1795.49023253331	1.11211241065292	0.128035544644191	8.68596618027802	3.75536635512907e-18	1.21609803765096e-16
ANO1	1554.73774201242	1.48150758456542	0.170611128458242	8.68353429200856	3.83657188527365e-18	1.24014406066916e-16
SLC2A8	1851.14039820091	-1.04262182680151	0.120223042142936	-8.6723959751569	4.23121273269853e-18	1.36523560198083e-16
PRDX5	16790.053452172	-1.02530608605927	0.118323008339326	-8.66531455250789	4.50268073576933e-18	1.45020455538506e-16
CTNNA2	46.873317305264	-2.76338332084598	0.319363316783323	-8.65278876947798	5.02559902825976e-18	1.61570744975205e-16
ANXA1	3137.18349724592	1.27000478001353	0.146818371448814	8.6501761835459	5.1419984203041e-18	1.65015607578212e-16
MAP2K1	1946.11693344794	0.445827462092739	0.051559565531534	8.64684287962181	5.29437880233037e-18	1.69600719874292e-16
ST6GALNAC2	215.051937157569	1.44924688248207	0.16774551424825	8.63955670574476	5.6431550479209e-18	1.80361107637045e-16
WDR76	545.028710665666	0.744121474945813	0.0861329299573357	8.63922166951013	5.65972682890466e-18	1.80361107637045e-16
DNAJC5	5780.92478882557	-0.69261573381257	0.0801712452376922	-8.63920389110957	5.66060753666678e-18	1.80361107637045e-16
HOXC6	70.7973000500659	2.63923555877999	0.305614335919189	8.6358368982987	5.82986412038629e-18	1.85422933155174e-16
BCL2A1	178.320973548917	1.53506470922594	0.177780456492099	8.63460888511197	5.89283077642736e-18	1.87092134419561e-16
NRXN2	222.319717207126	-1.77646567719768	0.205995223410663	-8.62381975554934	6.47570173378642e-18	2.05232586209505e-16
TOP3A	884.749001047498	0.545139572098872	0.0632565358820437	8.61791693929318	6.81831105773168e-18	2.15707667026784e-16
SLC7A11	1034.33528994369	1.25686529082763	0.145856199349482	8.61715372012465	6.86389586453362e-18	2.16765475948448e-16
ASXL1	3276.56238069957	-0.615974187800232	0.0715121467850716	-8.61356028999565	7.08259539255825e-18	2.23276942737486e-16
SKA1	417.230042660429	0.861051162995678	0.100043791909305	8.60674257305507	7.51659897032672e-18	2.36540873769911e-16
APOL1	4612.53813594322	1.29677471358779	0.150693643758094	8.60537101133129	7.60703016918173e-18	2.38965210050545e-16
CTNNBL1	2667.31266742285	-0.661802850870758	0.0769182162311774	-8.60398073821306	7.6997908604375e-18	2.41454074380995e-16
IKBIP	414.943968047275	0.845287340687309	0.0982875529115718	8.60014636286453	7.96145006576112e-18	2.49221321970834e-16
CDCA2	444.831026483917	0.958471647504774	0.111515608598546	8.5949550879039	8.32973697713205e-18	2.60293339549855e-16
ZFP28	99.7485442821505	-1.50022110399408	0.174755538224226	-8.58468417790101	9.10863115206147e-18	2.84135149731176e-16
KLHL34	21.0155198511488	-2.76280391487672	0.321865730332783	-8.58371567554024	9.18568423803983e-18	2.86038680382801e-16
MTG2	1949.03468241511	-0.728927028974855	0.084940522703218	-8.58161694532684	9.35487141536633e-18	2.90799600460595e-16
CBFA2T2	2018.94573101922	-0.652174090779189	0.0760389302897349	-8.57684462806325	9.75111960578466e-18	3.02589960219158e-16
RNF125	344.854719058612	1.1600353519156	0.135336456979555	8.57149195276222	1.02152856979763e-17	3.16443303314221e-16
C8orf33	3960.26564681456	-0.830639024714148	0.0969144901977569	-8.57084449414329	1.02728889389589e-17	3.17676182561254e-16
VENTX	146.084620235436	-2.52081633594895	0.294146669481164	-8.56992989380208	1.03548059295338e-17	3.1963816752528e-16
P4HA1	2448.14635893277	0.849510095178505	0.0991290739598407	8.56973702309234	1.03721626966955e-17	3.1963816752528e-16
UPK3A	73.5511127584308	-2.25862887111085	0.263588249910168	-8.56877676406517	1.04590063174877e-17	3.21758706418851e-16
JAKMIP1	26.3337593374378	1.44078162272482	0.168165774530423	8.56762695469978	1.05639368900829e-17	3.24427411238812e-16
NECAB3	1211.900582256	-0.83276960034866	0.0972247945530398	-8.56540354934205	1.07697983494292e-17	3.30181292008359e-16
SPTLC2	4028.4891322622	0.599225579835562	0.0699635768234155	8.56482196940812	1.08242959239132e-17	3.31282868216779e-16
CBLN1	70.6373787418818	-2.35026706264601	0.274484404727585	-8.562479405628	1.10465777967768e-17	3.37506999362823e-16
AOAH	993.318353913104	-1.37593317719773	0.160705430078511	-8.5618337633366	1.11086295788725e-17	3.38822696710807e-16
CASK	4198.3114224082	-0.646303409062449	0.075497402621397	-8.56060455885508	1.12277190784377e-17	3.4187063398731e-16
KYNU	189.208578804809	1.44097619282451	0.168557474671274	8.54887150887107	1.24297797157412e-17	3.7782718819075e-16
KIR3DL2	1.87346152160339	2.57439776048445	0.301170323865277	8.54797952017363	1.25261937239568e-17	3.80110330980547e-16
PLCL2	227.083258913869	1.24750893068736	0.145965628954785	8.54659374004953	1.26774468804113e-17	3.84047002864481e-16
SHROOM1	1728.40371004367	-0.948058326836566	0.110947020055582	-8.54514457766968	1.28375459013256e-17	3.88237850029412e-16
TYRP1	43.8709596424825	-1.97148907202841	0.230727771768696	-8.54465440772698	1.28921486512214e-17	3.89229455810058e-16
SLA2	71.6717064515101	1.17816127203638	0.137953759627968	8.54026215170671	1.3391766967568e-17	4.03630570949857e-16
EXOC4	3172.39140239342	-0.447572552278625	0.0524119112491276	-8.53951976967974	1.34780801083916e-17	4.05547020866831e-16
CLCN5	967.741407082868	-0.777434075458569	0.0910812978927388	-8.53560602939705	1.39422680801169e-17	4.18807894534555e-16
S100A12	14.9792087185488	2.34508541085632	0.274766207319281	8.53483925019682	1.4035042683544e-17	4.208861623571e-16
PRR5L	1671.4785040535	-0.727469877625077	0.0853086882826278	-8.5275004488988	1.49543747717847e-17	4.47702867538513e-16
EFNA4	1036.44153866081	-0.652652466900957	0.0765472286620463	-8.52614102833688	1.51310774330288e-17	4.52234195372753e-16
SPIN2B	140.10578756826	-0.934389542128203	0.109629924742706	-8.52312490701015	1.55305142298505e-17	4.63396263216091e-16
DYNLRB1	5151.35361425792	-0.750817783956844	0.0881259266122788	-8.51982853196157	1.59789714978859e-17	4.75981282866074e-16
SLC43A3	649.401116610227	1.39748480080696	0.164215105298334	8.51008680515784	1.73803187719968e-17	5.16861713081233e-16
RPRD1B	2178.08809210043	-0.564895046860817	0.0664111369067123	-8.50602885558674	1.79992183908169e-17	5.33979571940453e-16
CEACAM5	123889.398142634	-0.998828331981646	0.117427401552229	-8.50592211680157	1.80157878332204e-17	5.33979571940453e-16
HSPB3	15.1433291378087	-3.4672109265465	0.407636399048731	-8.50564604789381	1.80587128304148e-17	5.34364200718227e-16
SSR1	7261.06830179539	0.521051879135174	0.0612647756875938	8.50491776534306	1.81724358177213e-17	5.36839026979471e-16
CPNE1	9192.7411058826	-1.03145268672715	0.121305698402498	-8.50292031050963	1.84879824458063e-17	5.45257968232268e-16
LYPD5	170.917570029227	1.26069253214249	0.148391715843507	8.49570695356072	1.96731780344422e-17	5.79254976350745e-16
SEC11C	1615.28384819541	0.791564501742179	0.0931815019932359	8.49486738043393	1.98159043169878e-17	5.82496179123579e-16
TMED10	11581.1200819092	0.511477795685987	0.0602232476134589	8.49302912006493	2.01319831242473e-17	5.90814103430831e-16
CDK5RAP1	1516.56668394987	-0.583720704695859	0.0687358094908511	-8.49223583776304	2.02699154051807e-17	5.93885222618456e-16
PCMTD2	2622.9875942939	-0.814760450180955	0.0959583675740612	-8.49077022441132	2.05272066384654e-17	6.00437619754323e-16
ANTXR2	2533.9309359398	0.892830182225261	0.105219207574796	8.48542963593965	2.14923150022037e-17	6.26687927436994e-16
SFXN5	635.84601040171	-0.749673887064919	0.0883487128148194	-8.48539682333856	2.14983808773572e-17	6.26687927436994e-16
PDCD1	73.0462196737253	1.4309673225856	0.168642217607328	8.4852259587662	2.15299949290409e-17	6.26687927436994e-16
TBX10	147.318713330498	-2.14200685166637	0.252502341200531	-8.48311679599534	2.19240389279275e-17	6.3711828435018e-16
GCH1	955.717224921118	0.601122751143229	0.0709217984971146	8.47585317746398	2.33362917956434e-17	6.77056023592952e-16
ZNF503	1087.29597258225	-1.10695777779276	0.130613214240645	-8.47508258814669	2.3491282392221e-17	6.80446350201947e-16
PPFIBP1	1500.85136365188	0.72056724355517	0.0850346106251682	8.47381128998666	2.37492046415348e-17	6.86802363725939e-16
PLA2R1	434.428276599335	-0.976990325837424	0.115318518773958	-8.47210262692042	2.41002657670121e-17	6.9582692893333e-16
CCNB3	15.6564077715224	1.37444403346463	0.162294744181582	8.46881419602133	2.47903749828967e-17	7.14595574830089e-16
ZBTB10	964.323905709691	-1.11576277222926	0.131773288068626	-8.46729097059629	2.51166106276466e-17	7.22831747466288e-16
TMEM63C	314.761497918834	-1.80064037580406	0.21274579769402	-8.46381171953308	2.58777475260098e-17	7.43537277144273e-16
ZBTB38	4106.3634657356	-0.746043493246277	0.0881503930729069	-8.46330308055738	2.59909097449474e-17	7.44606461099079e-16
HLA.DRB1	9451.55247243926	1.42316998603565	0.168159075726093	8.46323625347337	2.6005813702344e-17	7.44606461099079e-16
LNX2	1880.80100354213	-0.814316003429989	0.0962197887362647	-8.46308242956137	2.6040151977012e-17	7.44606461099079e-16
PMFBP1	140.960444038755	-1.32688797380443	0.156839933058636	-8.46014116384737	2.67054058114842e-17	7.62407289430899e-16
LCN12	177.200650150322	-1.53620555689718	0.181605676900308	-8.45901726816879	2.69640115647071e-17	7.68560476595957e-16
PLCG1	3550.91899643025	-0.772824491287776	0.0913654127393691	-8.45861106644755	2.70580841676002e-17	7.70011795538262e-16
GAS2L1	766.548509452101	0.900378220831761	0.106492311773428	8.45486595076832	2.79408155423999e-17	7.93866197011212e-16
EIF6	10207.9415340996	-0.785289374116563	0.0929480087172939	-8.44869497425233	2.94576982761257e-17	8.35633879715281e-16
CD164L2	16.2369017937194	1.66176751122236	0.196723513413155	8.4472236307225	2.98311969408739e-17	8.44885788914307e-16
APCDD1	4330.72490341101	-1.96846023592783	0.233068627853451	-8.44583955402851	3.01868057357929e-17	8.53602495631937e-16
NFKB2	2086.89651648622	0.676533550197527	0.08011214190761	8.44483163335896	3.04483977568715e-17	8.59637280341549e-16
TMTC4	1584.81472785009	-0.706907566693094	0.0837273102150287	-8.44297475790889	3.09361926623622e-17	8.72029203277298e-16
ZNF3	1785.62554236212	-0.472849558826868	0.0560416419887098	-8.43746796216515	3.24285969030057e-17	9.12655291073077e-16
PAH	128.600658605846	-2.61221583870041	0.309649377639748	-8.43604420784439	3.28258672009538e-17	9.22381021207273e-16
CEP41	493.258041471688	-0.646311445981703	0.0766616531501419	-8.43070061006774	3.43601799207456e-17	9.6397592818532e-16
VPS4B	2183.91476160317	0.596713088653302	0.0707824357898455	8.43024236160727	3.44950042202669e-17	9.66239184147917e-16
AKAP3	43.7724276440489	1.36386489062052	0.161789549049953	8.42987015310503	3.46048981233334e-17	9.67798114756487e-16
MTERF1	295.371344809966	-1.17234652741816	0.139083829674105	-8.4290641849965	3.48440437625597e-17	9.72961303373008e-16
EYA1	66.5041111322174	-2.56196168118764	0.304044441247176	-8.42627370748364	3.56846924492612e-17	9.94878074019011e-16
PODXL	3429.884827893	0.794438588554516	0.0943932766231903	8.4162624391761	3.88686034404123e-17	1.08195396441073e-15
IGSF23	30.0521212942676	-1.87308235743749	0.222641186337133	-8.41300923810741	3.99623479423766e-17	1.1106669382178e-15
SLC35E4	831.875919887439	-1.03098606339106	0.12256839151134	-8.41151662902968	4.04742783091e-17	1.12158517736405e-15
ASB13	1736.10376977443	-0.600365436705279	0.0713743827957794	-8.41149741950246	4.04809087161605e-17	1.12158517736405e-15
TSC22D1	13595.9546686016	-0.724493747918997	0.0861486016249099	-8.40981437021387	4.10660126302764e-17	1.13603234629771e-15
TRMT2B	1139.30474887941	-0.556876767068875	0.0662189575308576	-8.40962751202136	4.11314852470238e-17	1.1360821846171e-15
TRPC4AP	5990.70601673585	-0.544167993184016	0.0647144825271314	-8.40875136343514	4.14398518880004e-17	1.1428304130411e-15
IFIT3	1011.39496849633	1.30176571620377	0.154958321835566	8.40074738022227	4.43645879565665e-17	1.22160083782256e-15
C1orf168	14.5253226739639	2.46186422161284	0.29308688788397	8.39977605066888	4.47330932732909e-17	1.22984989718849e-15
CYB5D1	53.8134394934546	0.74778348339618	0.0890262593149659	8.39958332687659	4.48065674310105e-17	1.22997474257157e-15
ZBED2	40.3033065741839	1.8990728523421	0.226186068803992	8.39606463114134	4.61691577138749e-17	1.26543207540502e-15
CCSAP	468.180186997829	0.664119828147957	0.0791731150113685	8.38819879769283	4.93646947578032e-17	1.35094209902375e-15
LMOD3	17.0850911766086	-1.82849017494625	0.21801476583683	-8.38700153142271	4.98698506367848e-17	1.36267648531723e-15
TGOLN2	13685.5736817706	-0.579649578028681	0.0691190746735463	-8.38624621012944	5.01911585608225e-17	1.36935908593388e-15
SLC13A3	328.458113229799	-2.35482797543796	0.280839998761908	-8.38494511401259	5.07494298261148e-17	1.38098767055929e-15
VANGL2	854.640417507746	-1.58023141551857	0.18846174037257	-8.38489240518849	5.07721746279713e-17	1.38098767055929e-15
DUSP18	437.021097931926	-0.654527240957207	0.078115470534007	-8.37897072734476	5.33925502331085e-17	1.45005064506751e-15
PBX1	1515.71366123085	-0.990769173422324	0.118275683113366	-8.37677828055903	5.4396183288304e-17	1.47506245959454e-15
RAC3	208.256120525012	1.18513478767236	0.141523734341407	8.37410624576498	5.56445416013912e-17	1.50662451562007e-15
LRRC43	28.6826767670775	-1.47267817653625	0.175908887139577	-8.37182362121218	5.67333186112846e-17	1.53377667269871e-15
ATP10B	7583.86768421378	-0.996465411703888	0.119043453635058	-8.37060234121462	5.73244514212005e-17	1.54741329305368e-15
SLC26A3	6005.2641710834	-2.56897917016598	0.307060234585659	-8.36636881240099	5.94210096232236e-17	1.60158470499574e-15
PLA2G4F	817.328562054952	-1.26882795486201	0.151671400282794	-8.36563750645316	5.97907547986535e-17	1.60911981579544e-15
SERPINB7	36.0172183613536	2.89465951336628	0.346046450758867	8.36494495758705	6.014299612357e-17	1.61599148628797e-15
HSBP1L1	473.249831087811	0.707879298994507	0.0846261710652169	8.36477995027073	6.02272229099086e-17	1.61599148628797e-15
MPP1	1308.59551809502	-1.3049842592905	0.156047662816948	-8.3627286415774	6.12840616660571e-17	1.64187914760879e-15
IL1R2	405.462761760858	1.63057211871355	0.195110131270213	8.35718836381352	6.42306991953546e-17	1.71824342690062e-15
COMMD7	2656.53483762261	-0.774563792637303	0.0927030958647089	-8.35531742939527	6.52569907160333e-17	1.74308455890147e-15
SAP30	373.112625582212	0.626851950516582	0.0750366295569041	8.35394598902138	6.60195435298323e-17	1.76081721256024e-15
FGFBP2	7.13024589983557	1.56284207054714	0.187256749983872	8.34598523514772	7.06226313408116e-17	1.88077553882702e-15
LPCAT1	2593.33111313711	0.857004680723396	0.102695428953823	8.34511028829484	7.11474572758524e-17	1.89192858446056e-15
FAS	584.006577942662	0.964996394499083	0.115639674276357	8.3448556953985	7.13008928006679e-17	1.8931872473844e-15
LARP6	222.679585581033	-1.20819194455566	0.144928297261643	-8.33648064169603	7.65343399158959e-17	2.02912663762159e-15
KLF7	872.21648166745	-0.94841246837449	0.113779720228533	-8.33551415374857	7.71621453051767e-17	2.04273614047518e-15
GDF10	42.3516524096875	-2.96392474676544	0.355595849656847	-8.33509375777488	7.74368060252224e-17	2.04697026653044e-15
NFATC1	259.478289628516	1.24205897547018	0.149116720914987	8.32944131180495	8.12247499231776e-17	2.14392487112316e-15
TMEM8B	1039.8224961668	-0.825141725728739	0.099085227985546	-8.32759577289469	8.25006546495716e-17	2.17438579159868e-15
MYBPHL	17.9812560244002	-3.27243340651117	0.393090511364127	-8.32488526663991	8.44104589741141e-17	2.22143926176271e-15
APOBEC3D	129.362400420849	1.0431438181235	0.12532142415295	8.32374691856668	8.5225471071718e-17	2.23958480166814e-15
GABRE	1287.38845142025	-1.3432292284828	0.161601746156277	-8.31197224307115	9.41244450518014e-17	2.46979775449896e-15
IFI30	40.5134373860636	1.03409812569058	0.124495031303777	8.30634054115227	9.86987130024515e-17	2.5860222262889e-15
RNF148	3.69922549732797	1.40413530746903	0.169224391741807	8.2974758722217	1.06346689342138e-16	2.78232254828706e-15
DCBLD2	1159.95839341121	1.24594406423931	0.150171034289328	8.29683347481518	1.06923091435613e-16	2.79330705781207e-15
SVOPL	13.4316204181469	-2.88971595083755	0.348332002573406	-8.29586695878909	1.07796123341485e-16	2.81199741050018e-15
TTC24	5.68106788155277	1.92219379010053	0.231924679897281	8.28800880937665	1.15160051934081e-16	2.99970920680265e-15
FGGY	1525.08325469825	-1.71627781067384	0.207087351433138	-8.2876998464485	1.15459500277684e-16	3.00312516538588e-15
CLSPN	348.469825594713	0.853072095722436	0.102936083450985	8.28739609204814	1.15754648923187e-16	3.00641950616656e-15
TRNP1	377.342671241529	1.74811471066049	0.211047665260347	8.2830326907622	1.20077442321872e-16	3.11175802032219e-15
MYOM3	930.080021339539	-1.45800745713829	0.176025108255688	-8.2829516288122	1.20159237572269e-16	3.11175802032219e-15
PRRC1	2731.6983272703	0.470073962226203	0.0567709647905604	8.28018273003464	1.22986415021715e-16	3.18035739598907e-15
TCP10	10.0411076570468	-2.0582233710945	0.248697931902785	-8.27599713172949	1.27385064425648e-16	3.28933676490136e-15
CELF3	67.1876074293093	-2.16342067117233	0.261474035316741	-8.27394073201813	1.29602603953358e-16	3.34176193979736e-15
KLC4	2432.67275399197	-0.807718757029215	0.0976797970088025	-8.26904622822289	1.35034906256861e-16	3.47680783887616e-15
UST	109.454233360933	1.61019783067856	0.194749331560762	8.26805318289979	1.36164154026349e-16	3.5008314125247e-15
RNF152	220.945694630086	1.10925184430066	0.13418049367895	8.26686363932111	1.37529113051118e-16	3.53083735851957e-15
CALCA	47.7614220007284	-2.9201739481699	0.353270663028115	-8.266109399346	1.38401556239105e-16	3.54813070111256e-15
APLF	148.410305366735	-0.941258524595537	0.113877236025619	-8.26555471001934	1.3904665557397e-16	3.5595544840837e-15
SLC15A1	159.833504171503	-2.36113698771646	0.285740938729741	-8.26320861901298	1.41808086149666e-16	3.62504538849354e-15
ZNF24	2014.56222403776	0.593108796183393	0.0717808910655427	8.26276725433554	1.42333597733871e-16	3.63327379737548e-15
PHF20	2125.91596197	-0.519963234249398	0.0629390397164458	-8.26137857507752	1.43999587072306e-16	3.66651216420487e-15
LCK	590.354755891604	1.3956202874124	0.168933897415994	8.26133954617606	1.44046686493729e-16	3.66651216420487e-15
TMEM35	48.9717884611692	-1.81343701323528	0.219529325513064	-8.26056841835176	1.44980391463259e-16	3.68502154541157e-15
LPIN1	1531.83745233773	0.709504900560897	0.0859614515451261	8.25375662937051	1.53491764170207e-16	3.89580874550355e-15
NEURL1B	2053.20232228285	-0.806976838674424	0.0977999467010138	-8.25130141575076	1.56678821533013e-16	3.97105143837151e-15
PCIF1	2463.69796082592	-0.599359446937393	0.0726468202223055	-8.25031907939399	1.57972165855111e-16	3.99640069605151e-15
TRIM69	1184.50100517703	0.742439671836315	0.0899904834451942	8.25020205929301	1.58126934451178e-16	3.99640069605151e-15
MAP1LC3A	1133.51473636497	-0.98989826063947	0.120066505661272	-8.24458291000939	1.65737306758527e-16	4.18281579136123e-15
ZC4H2	362.186943846642	-0.860289393001573	0.104360511659354	-8.24343786095706	1.67331842398621e-16	4.2170933106195e-15
BLCAP	4138.63112632447	-0.604957125187853	0.0734088514847464	-8.24092889279921	1.7087876645604e-16	4.30040878684785e-15
CYB5D2	406.395556454564	0.666984136529419	0.0809438514816757	8.24008401280995	1.72089774426905e-16	4.32478569732291e-15
S100A8	217.796440287471	1.73152134856648	0.210145336005862	8.23963729805633	1.72733488115202e-16	4.33485742396562e-15
SLC26A2	3816.14056875086	-1.76126086851159	0.213769820168278	-8.23905295483308	1.73579108430335e-16	4.34996071871133e-15
IL2RB	493.623017917363	1.20908514544609	0.146891358348796	8.23115232262405	1.85421005745669e-16	4.63975505623e-15
PARP9	2441.8715298649	0.760547485123874	0.0924025304137921	8.23080798456525	1.85954843590491e-16	4.63975505623e-15
SHROOM2	550.980058991958	-1.37393493857609	0.16692764914081	-8.2307211875794	1.8608964654601e-16	4.63975505623e-15
EEPD1	1418.6645140809	-0.801043643677971	0.0973243384929705	-8.23066106671588	1.86183075730577e-16	4.63975505623e-15
SLC39A6	1580.70632577877	0.677422619641515	0.0823167216857489	8.22946548123763	1.88050675901113e-16	4.67976040460747e-15
PPM1K	350.00463360232	0.885048214579749	0.107569685333367	8.22767317610824	1.90885046625802e-16	4.74367950827881e-15
PGM3	1702.84619523534	0.513047902617792	0.06248312784838	8.21098303309561	2.19384886944636e-16	5.44434567142301e-15
CCDC113	422.940232528065	-0.853707121831892	0.104067267791339	-8.20341630899375	2.33650334369837e-16	5.79030960577916e-15
S100A16	7827.94387487949	0.926599994373524	0.1129614188398	8.2028006012178	2.3485055945306e-16	5.81198132083349e-15
HLA.DPA1	5570.29688030634	1.43978765341819	0.175606294008533	8.19895244385845	2.42490825905398e-16	5.9927476546122e-15
SLC25A13	1573.34572314311	-0.557252619615472	0.0679992275117713	-8.1949845609497	2.50625330398758e-16	6.18521130056023e-15
GGH	5245.00482612552	-1.17196774774122	0.143078721372587	-8.19106947908301	2.58915062383508e-16	6.38096886479135e-15
STRN3	882.113843921472	0.511137506060349	0.0624056900274697	8.19055931975686	2.6001497781705e-16	6.39923758508913e-15
GSPT2	551.227176264272	-1.4242171494435	0.17389923571519	-8.18989884335126	2.61445824223071e-16	6.41823033889402e-15
EDEM1	2038.22790485431	0.492628649407212	0.0601509649741961	8.1898710954769	2.61506106393317e-16	6.41823033889402e-15
KLHL2	542.096413502709	0.578360540760426	0.0706349072203175	8.18802718826345	2.65542845371019e-16	6.50589159029105e-15
DAB2	2677.75619647847	-0.841074281492468	0.102721517557065	-8.18790747542476	2.65807037455707e-16	6.50589159029105e-15
TMEM243	797.92890309044	-0.625312952912403	0.076375816414278	-8.18731612007364	2.67115894613497e-16	6.52897110628578e-15
SLC30A7	1403.8378616772	0.553572643491588	0.0676163979158034	8.18695849756596	2.67910507228884e-16	6.5394352674213e-15
IL18RAP	32.8153338285695	1.30457378003587	0.159472979675725	8.18053179095673	2.82593920366315e-16	6.88841983756306e-15
GPR39	389.243931544305	-0.885254676089604	0.10825973103669	-8.1771372200212	2.90666936162182e-16	7.07553907495474e-15
AMT	578.94268342785	-1.38925758041469	0.169912985568639	-8.17628844414293	2.92720774781218e-16	7.11582668177285e-15
NELL1	12.1618310317116	-2.18349693550516	0.267174307586523	-8.17255579411599	3.01923992790573e-16	7.32956435831591e-15
TBRG4	5813.1215526486	-0.606234003063359	0.0742100706873602	-8.16916083556049	3.10541926756615e-16	7.52853206401941e-15
ILDR1	614.378841246316	-0.684893823720766	0.0838506462157866	-8.16802081594239	3.13489835543829e-16	7.58968675116492e-15
SS18	1790.28866990083	0.52763138458025	0.064624453546859	8.16457788997266	3.22561144831199e-16	7.79872426452992e-15
ERGIC3	15579.0740261177	-0.747643202372923	0.0916612643863265	-8.15658836236228	3.44620408929052e-16	8.32078749190943e-15
KIR3DL1	1.95276244097188	2.84900924389853	0.349317578380319	8.15592864552804	3.4650698817023e-16	8.35503268908298e-15
FBXL16	300.847345132976	1.51701936830285	0.186396674586465	8.13866111972478	3.9967291937651e-16	9.62397287508107e-15
RAB22A	2771.75269968551	-0.530595038241403	0.0652102309282931	-8.13668393269239	4.06251465308337e-16	9.76919797236745e-15
ELMO2	1548.27971845428	-0.503265704276917	0.0618581524943587	-8.13580237985306	4.09218878125977e-16	9.82731149717606e-15
SLC25A26	903.28347277518	-0.500211506015886	0.0614855140890676	-8.13543667035591	4.10456159945598e-16	9.84377588966305e-15
IER5	1353.68384104463	0.727373564563862	0.0894722540402493	8.12959919660291	4.30712172851152e-16	1.03157010740713e-14
ACRBP	95.805078572329	1.05972606128994	0.13040606748722	8.1263554810729	4.42390388516515e-16	1.05811953113943e-14
GJC3	25.8989889590481	-1.53546876787101	0.188956058392638	-8.1260626461651	4.43459900140888e-16	1.05925769721739e-14
MAPRE2	1523.43280230584	0.625976951709354	0.0770423049320104	8.12510674832194	4.46968861033417e-16	1.06621195018974e-14
PUS10	292.357974652967	-0.632480161911468	0.0778976210931497	-8.11937711364959	4.68582373379309e-16	1.11627707452697e-14
CPOX	1220.98661567174	0.454739249775847	0.0560183933305744	8.11767747590244	4.75189608477817e-16	1.13050775787596e-14
TNFSF9	369.783587828376	1.71855491466421	0.211766453069309	8.11533125174338	4.84461483937354e-16	1.15103145910708e-14
UBAC2	4782.03651741949	-0.590029881043087	0.0727172443552067	-8.11402970883948	4.89681603888368e-16	1.16188681624736e-14
PSTPIP1	149.333805296356	1.03134641591665	0.127150326480534	8.11123686791748	5.01070695263938e-16	1.18733126369116e-14
SMTNL2	73.4304051281606	-1.9299845928463	0.237977639577284	-8.10994090148344	5.0644387705485e-16	1.19847189632489e-14
TIPIN	293.643030583297	0.654457038799396	0.0807468209816644	8.1050502155126	5.2723736820594e-16	1.24602600806604e-14
FANCF	1124.91411753289	-0.536946913671525	0.0662564449926927	-8.10407068671951	5.31501991827939e-16	1.25444312700872e-14
PDE3A	809.532313714128	-1.46233221811471	0.180516880837335	-8.1008059264686	5.4596286828681e-16	1.28687126272676e-14
CLDN3	17024.0607647941	-1.21907114990155	0.150612743829297	-8.09407702766003	5.77001702031263e-16	1.35823764767069e-14
RAB3A	113.656066460647	1.06190905594017	0.131236401654716	8.09157400348463	5.88985902280539e-16	1.38399050432789e-14
PRLR	883.664159988904	-1.1675023581626	0.144288056503123	-8.09146915176121	5.89493237285879e-16	1.38399050432789e-14
RHCG	88.0254783506054	-1.95914006701224	0.242196223246629	-8.08906117837042	6.01263672183375e-16	1.40976973755164e-14
XPNPEP1	3440.43471779748	0.471764802839339	0.0583461792904524	8.08561603478528	6.18507592004778e-16	1.44829802679019e-14
GRK1	16.6438847726038	-2.25893422925238	0.279555883900133	-8.08043886516569	6.45341035829841e-16	1.50915073424795e-14
NXPH4	258.892192543879	2.42229793240796	0.299816797524299	8.07926024295431	6.51608366250709e-16	1.52181257578683e-14
NCKAP5	107.271239007161	-1.58355012660304	0.196016021951954	-8.07867699198177	6.54731950972581e-16	1.52567343442947e-14
ZNF423	236.039875689457	-1.30464249561118	0.16149575749439	-8.07849392363454	6.55715407266652e-16	1.52567343442947e-14
CYP4F8	14.4649512939582	-2.38410059889325	0.295117719786254	-8.07847322966575	6.55826668277423e-16	1.52567343442947e-14
ERO1LB	204.080229758142	1.10408788675319	0.136726243243401	8.07517167562105	6.73817765390198e-16	1.56548572758559e-14
PSME2	6950.78204048185	0.711669874748971	0.0881604700736109	8.07243738780829	6.89085110383909e-16	1.59887459357348e-14
CD7	267.229246325067	1.36708440435056	0.169395428967555	8.07037363807735	7.00833633431691e-16	1.62402266510671e-14
PSME1	8329.09128180829	0.628705277163518	0.0779190580345654	8.06869709442099	7.10522973940669e-16	1.64434000311587e-14
AP5Z1	2114.43645630783	-0.71173499096339	0.0882227840012634	-8.06747371464946	7.17676499531688e-16	1.65874375403419e-14
CALCB	28.9086427325188	-3.68512575217943	0.456918511472857	-8.06517061499784	7.31336589745007e-16	1.68812920709187e-14
FGFR4	4789.61029808547	-1.09315836317119	0.135560068312479	-8.06401454926497	7.38289668038311e-16	1.70197707323095e-14
MUC20	2299.94109953479	-1.17858290282706	0.146156832468451	-8.06382351698451	7.3944487232011e-16	1.70244062668487e-14
XPNPEP2	707.647966896829	-2.25376717978569	0.27953910002609	-8.06243985036561	7.47865470096404e-16	1.71960870914048e-14
RP11.1035H13.3	4.71974702745878	1.43819998196045	0.178462296658637	8.05884497111141	7.70187003952306e-16	1.76865466042741e-14
ANKRD36C	67.6585062017998	1.1471075215495	0.142404636392573	8.05526807699724	7.9304804179298e-16	1.81881185214809e-14
MAP3K6	891.614414966426	0.90900132956754	0.112849982594802	8.05495321015149	7.95092179670087e-16	1.82115914786308e-14
CCL3L3	88.770969694259	1.64205277321852	0.203962592551162	8.05075456572572	8.22851337212736e-16	1.88232518075472e-14
MAPRE1	7221.8619522094	-0.566997647580603	0.0704337875199716	-8.05008033140103	8.27397111789702e-16	1.89030046935514e-14
MICB	298.283580292789	1.12219065559694	0.139410344985731	8.04955081139634	8.3098454185375e-16	1.89606869313254e-14
SSR3	6355.08675369836	0.524524799389442	0.0651646328771765	8.04922511231017	8.33198718620603e-16	1.89869281434833e-14
DUSP15	122.218910546617	-1.77447728272418	0.220579090884341	-8.04463050241969	8.65060314827909e-16	1.96575378975217e-14
AGT	1073.69032164845	-1.26695238348448	0.157490765084879	-8.04461380831862	8.65178242048545e-16	1.96575378975217e-14
KRT37	3.09040298071154	-3.769747064387	0.468611313425902	-8.04450715631961	8.65932006246264e-16	1.96575378975217e-14
TNFAIP8	596.764934223877	0.814689915890409	0.101281334506054	8.04383077951756	8.70727391767167e-16	1.97412818949194e-14
GAS2	91.7137962235369	-1.35919390095787	0.169025538599656	-8.04135228450407	8.88524101495551e-16	2.01192075418593e-14
IL34	189.629776008408	-1.2691167516307	0.15786210832786	-8.03940074710584	9.02788764431849e-16	2.04162990161692e-14
HOXC4	31.2957161824992	1.89294753001363	0.235511105774782	8.03761471793965	9.16041248711847e-16	2.06897772161588e-14
DPF1	26.4579352510056	1.2237435279542	0.152311754103788	8.03446546298932	9.3987748720851e-16	2.12013072114557e-14
PRPF6	7995.41871718045	-0.696358442208051	0.0867313763890464	-8.02891031135529	9.83422155209972e-16	2.2155557468954e-14
EIF2AK1	8811.28189956835	-0.438401079816169	0.0546058516764199	-8.02846336715011	9.87010739857931e-16	2.22083639738778e-14
AFAP1L2	829.301064631954	0.958036942895145	0.119339966997075	8.02779627816245	9.9239091090539e-16	2.2301298517991e-14
KCNN2	36.8408276065059	1.43324773491625	0.178548647496826	8.02721137913816	9.97131972294444e-16	2.23796550712576e-14
JADE3	910.438192616431	-0.661663183437211	0.0824812412392383	-8.02198382924482	1.04050841791395e-15	2.33052590819043e-14
TNRC6B	1127.60880595873	0.533101776476151	0.0664555705000749	8.02192761968014	1.04098478329192e-15	2.33052590819043e-14
AUTS2	2635.72358520896	-0.794965460332322	0.0991228280033242	-8.02000383106162	1.05741867394615e-15	2.36435105253398e-14
CXCL16	4013.7248012445	0.709418155802072	0.0885090993221655	8.01520025890051	1.09957709482503e-15	2.45553868622817e-14
MAP7D2	453.825617171819	-2.32092258670272	0.289586357460792	-8.01461300543813	1.1048433685018e-15	2.46421502802219e-14
TAC1	87.2300679988982	-2.52234477661015	0.314871105389897	-8.01072163635591	1.14037300456183e-15	2.54028408494341e-14
AOC2	19.7463449230394	1.09406117730918	0.136641486058976	8.00680092747944	1.1773083632049e-15	2.61929091329988e-14
TRIM71	24.8646216513898	-3.54913133341633	0.443311665288158	-8.0059506918442	1.18547223376769e-15	2.63416949777297e-14
GABRA3	28.4088933611145	-3.91956518156971	0.489610829210175	-8.00547076928962	1.19010499451577e-15	2.64117455437126e-14
IFT52	1306.35033389786	-0.669505758471076	0.0836779985344007	-8.00097720066568	1.23435644686813e-15	2.73597789831902e-14
NUP50	2238.8725947649	0.470467688628136	0.0588063577554139	8.00028613547017	1.2413041536236e-15	2.74796402147715e-14
ANO10	1611.67857582979	-0.555250437844225	0.0694216754243948	-7.99822871530856	1.26221753731666e-15	2.79079894898898e-14
TLL2	37.4740988147869	1.27261287013985	0.159246636195187	7.99145841033666	1.33351705339211e-15	2.94479514649447e-14
SNCAIP	245.589676802011	-1.6484760178918	0.206316339714518	-7.99004102230981	1.34893859826018e-15	2.9751682829118e-14
CNTN3	53.1232692264671	-2.12468782897167	0.265927827208111	-7.98971604919298	1.3524990698075e-15	2.97541688966529e-14
LMX1A	5.16789928249828	-3.6081147667178	0.451599731565949	-7.98963000754329	1.35344330850272e-15	2.97541688966529e-14
SIX4	73.9190608633222	1.67525228813175	0.209679790902139	7.9895743930497	1.35405397881983e-15	2.97541688966529e-14
VAPA	4004.74171115769	0.537583613353722	0.0673029245953578	7.98752233407108	1.37677719757283e-15	3.02162798724378e-14
FOXF2	224.984167190145	-1.19121548828506	0.149197346736062	-7.98416000247233	1.41482410067917e-15	3.10131528604648e-14
HSPA4L	526.28537481635	1.42606143380761	0.178614900292845	7.98400039117417	1.41665572468513e-15	3.10152001172476e-14
HLA.DPB1	4324.57646085446	1.29646937911643	0.162478465605476	7.97933051795597	1.47129113589209e-15	3.21718722276011e-14
PHACTR3	111.586033138669	-1.92630329326995	0.241442543075575	-7.97830932664998	1.48351235829295e-15	3.23994014798299e-14
GTF2F2	1919.69114295752	-0.706908298916805	0.088619382662964	-7.97690389703242	1.50049564294906e-15	3.27302490918582e-14
ID1	6515.93941615166	-1.50528176719163	0.188724997062319	-7.9760592959213	1.51079381854822e-15	3.29146448160633e-14
HCAR3	30.646381776522	2.37617464000122	0.297987984695356	7.97406191538383	1.53542556722531e-15	3.34104858487819e-14
SMAD2	2342.69526215741	0.577024936633152	0.0723927218788723	7.97075896108219	1.57702833475911e-15	3.42739544179133e-14
GYG2	801.358672923232	-1.26766338323229	0.159164073757338	-7.96450702289121	1.65883760617591e-15	3.60034083369921e-14
GDAP1L1	6.25762315273051	-1.96365319423654	0.246554658724667	-7.96437270499681	1.66064031056125e-15	3.60034083369921e-14
PMEPA1	8104.67909289247	-1.16703198442779	0.146633606789207	-7.95883024350247	1.7367331823284e-15	3.76074395294728e-14
CCL4L1	132.316610398182	1.4419280691292	0.181600055448713	7.94013011486345	2.01969272079952e-15	4.36816693542132e-14
RAB3B	207.139715363414	1.59109419088173	0.200578998949418	7.93250639007814	2.14766664330236e-15	4.63932396082858e-14
TMEM184A	1652.65725797947	-0.857876398889972	0.108169381026351	-7.93086167961881	2.17630510308827e-15	4.69550325929916e-14
ENTPD6	9299.6996190339	-0.809417977049592	0.102061606668486	-7.93068033583602	2.17948567186623e-15	4.69590938134155e-14
TMEM150C	330.650446582199	-1.39545841270977	0.17595983093555	-7.9305509972949	2.18175692267676e-15	4.69590938134155e-14
PBK	916.193692539487	1.00447333143411	0.126680504654413	7.92918637460697	2.20586288301734e-15	4.74207366526246e-14
SCT	32.1523886962353	-2.05041740510389	0.258745021407239	-7.92447094808727	2.29119708953266e-15	4.91959442461266e-14
CREB3L1	5022.1705537894	1.40319765622519	0.177088941011291	7.92368878718253	2.30566265375877e-15	4.94470417440116e-14
IL15	168.196915503963	0.948116503960214	0.119674237997673	7.92247788516232	2.32823509151284e-15	4.98711869602203e-14
MAP3K15	5.59271927579366	1.34327840697166	0.169602042100368	7.92017826163158	2.37170308354928e-15	5.07413646520021e-14
HLA.DRA	16495.4042697665	1.37240044590325	0.173331337971045	7.91778602743207	2.41776969366492e-15	5.16649875976805e-14
DDC	2485.55974678849	-1.23223864051467	0.155642257319384	-7.91712136367994	2.43072461400499e-15	5.1879688143171e-14
GPR3	67.2919842021908	1.10627462434817	0.139773985372406	7.91473907966971	2.47772160986797e-15	5.28195778791806e-14
FOXO3	2671.39373093154	-0.671038008628907	0.0848018813473021	-7.91300850839266	2.51242179738173e-15	5.34953963373297e-14
HTR4	26.6448454315013	-2.24514145263832	0.283766409962362	-7.91193521790022	2.53418262952138e-15	5.38944227157927e-14
PNMA2	180.425362201116	1.6866619966122	0.21326517958324	7.90875472455587	2.59976248297293e-15	5.52232880758168e-14
SERPIND1	68.2719503207421	-2.57811942060263	0.326140472454493	-7.90493556718068	2.68072223681569e-15	5.68752994904904e-14
HSD11B1L	152.397690471945	-0.932822257814276	0.118026869508279	-7.90347368951308	2.71236428251185e-15	5.74782849083835e-14
PIGZ	1166.77014863854	-1.18971469246959	0.150597116737635	-7.89998320181833	2.78941019290204e-15	5.90408612953156e-14
TAP1	9082.55849527915	0.935680222640778	0.118507452281793	7.89553909585256	2.89063042737581e-15	6.11108041654817e-14
STAT4	76.2414210021105	0.958447941208658	0.121424218148833	7.89338367436605	2.94101690924277e-15	6.21024434457026e-14
RNF44	3920.31372812607	-0.603582207831578	0.0764700470356562	-7.89305396333995	2.94880032256363e-15	6.21931964013037e-14
SMCO2	9.01864961070627	1.12207471407891	0.142174715684073	7.89222407570891	2.96848118046585e-15	6.2534368008326e-14
CEACAM6	53037.3761043062	-1.2262880615825	0.155386432951453	-7.89186055880197	2.97714269797708e-15	6.26428740094398e-14
PIGT	9832.92328335863	-0.611234981170786	0.0774794657993005	-7.88899323020764	3.04634046070005e-15	6.40233837930165e-14
ACOXL	19.5001496793637	1.44416550643929	0.183135823498827	7.88576193804344	3.12622091555429e-15	6.56248938779238e-14
ELAC1	198.255748022053	0.573904557541687	0.0727815213122029	7.88530587427365	3.13766005141777e-15	6.57876243213247e-14
ADAM10	3714.60117454755	0.505453078312321	0.0641381488458	7.88069327550322	3.25569603431986e-15	6.81823759863489e-14
GM2A	2609.39282674048	0.534279053407535	0.0678134127545631	7.87866340455759	3.30901554810582e-15	6.91822244012526e-14
P2RX3	3.14053837622314	-3.00520532173986	0.381439912807769	-7.87858118889192	3.31119316475199e-15	6.91822244012526e-14
SLC2A5	201.766207282976	1.28281694908053	0.162835154708766	7.87800982763749	3.32636562889631e-15	6.94179437618676e-14
XXbac.BPG32J3.20	3.4816826402651	-2.44224472238332	0.310047372790467	-7.87700505378514	3.35321354928448e-15	6.98964828970596e-14
CDH26	21.7860447147967	-1.53171961350638	0.194584642419203	-7.87173948808625	3.49743857708089e-15	7.28177322413702e-14
ESR2	20.1309859310953	0.974027363940783	0.123754882792907	7.87061764319017	3.52894642929439e-15	7.33881015593238e-14
TLR2	271.542007166514	1.11308712939024	0.141428221704482	7.87033249782396	3.53699939278452e-15	7.34699419853948e-14
TUFT1	1755.06001464412	-0.539684785748537	0.0686053589396556	-7.8665106354627	3.64669737477091e-15	7.56604898349271e-14
LAMP1	15982.2205490333	-0.58500699346343	0.0744515557333081	-7.85755230634771	3.91712450642901e-15	8.11768322511183e-14
ACBD5	1990.21083667938	0.568423888513054	0.0723642930841384	7.8550327003422	3.99667863856151e-15	8.27293932109665e-14
CLDN9	76.7412357176494	-1.65170186634969	0.210366423441059	-7.85154702605128	4.10936365143686e-15	8.49633553100671e-14
IER3IP1	1238.29744996276	0.635594843264854	0.0809922803734805	7.84759782455723	4.24081597239346e-15	8.75797215224729e-14
USP48	1852.43805146163	0.415528629854122	0.0529551871649179	7.84679749237869	4.26795581076923e-15	8.80383069728964e-14
OSER1	2203.35574285274	-0.742395077991817	0.094614253741008	-7.8465458283274	4.27652520391553e-15	8.81132092534235e-14
RHOF	223.096045098169	1.24023876352069	0.15810302975499	7.84449713229827	4.34691832102769e-15	8.94602809712769e-14
PDRG1	1488.33360181282	-0.719248011550127	0.0917027757189997	-7.84325235425897	4.39024465773435e-15	9.0247851875523e-14
IDO1	940.330340079119	2.13195797536351	0.271926567933201	7.84019741641141	4.49838644645524e-15	9.2364452662947e-14
SGCB	1358.05023653384	0.646089326195847	0.0824369424234852	7.83737614717483	4.60058350045961e-15	9.43542659755182e-14
ARHGEF9	799.497112417632	-0.55733996569614	0.0711355235487143	-7.8349035459684	4.69202754944899e-15	9.6119227973385e-14
LPO	32.711324582376	-2.32054733395244	0.296345425671589	-7.83054885592894	4.85744731759623e-15	9.93938445961807e-14
MEX3C	1199.82113170517	0.51664143159142	0.0659855106035423	7.82961936440156	4.89349206103676e-15	1.00016699707994e-13
LILRB3	62.3285133554972	1.19810542004135	0.153221987597199	7.81940920379533	5.30718255110716e-15	1.08347892745315e-13
LRRC37A3	232.408896616383	-1.07425984069386	0.137407522143782	-7.81805700251086	5.36448995337991e-15	1.09392679129323e-13
SRD5A3	1031.35463088178	0.782283982467373	0.100066803324231	7.81761739637733	5.38325170264878e-15	1.09649954486715e-13
SERPINB8	588.141755701621	0.729910486880283	0.0933757583051655	7.81691629742733	5.41330731916173e-15	1.10136422458156e-13
SUPT20H	1775.87405401256	-0.574563233798195	0.0735041945518214	-7.81674076291144	5.42085817868337e-15	1.10164433351079e-13
CDC16	3046.90752940779	-0.539188338436511	0.068998793232721	-7.81446041553106	5.51989775849971e-15	1.12049528674528e-13
LAPTM4B	6755.47655558799	-1.06366502119968	0.136201078085776	-7.80951983749945	5.74062628483163e-15	1.16397721363921e-13
SHANK2	703.103531553726	-0.768100716150068	0.0984116644387851	-7.80497637683842	5.95126914368501e-15	1.20531776765916e-13
LRRC73	48.0703421236155	1.29199772458544	0.165544101711581	7.80455305400384	5.9712782836894e-15	1.20799907500986e-13
HOGA1	27.5621652811064	-1.80531087100025	0.231336577781743	-7.80382803407548	6.00570163645031e-15	1.21358702490581e-13
PCP4	124.346451472528	-2.51495840235811	0.32231738574289	-7.80273889527099	6.05778048475812e-15	1.22222663315051e-13
HMX3	8.51019952451766	3.07953119277579	0.394677713462659	7.80264780029731	6.06215642177996e-15	1.22222663315051e-13
RIMBP3	5.11353561448621	1.45170890024213	0.186067794080698	7.80204283828137	6.09129608105867e-15	1.22671553018431e-13
CXCL9	1421.494936112	1.74626176170936	0.223845302966023	7.80119903598969	6.13217052934341e-15	1.23355489013613e-13
PFKFB3	2351.18707615799	0.627442802885552	0.0804467541904272	7.79947940970146	6.21630811750603e-15	1.24907191149392e-13
INSL5	23.6008684478767	-4.32272178312379	0.554261445538658	-7.79906633939288	6.23668741017316e-15	1.25175718177412e-13
FPR2	65.9737692251148	1.95348661008664	0.250511322981266	7.79799725952	6.28973753000724e-15	1.26098636795415e-13
RNF19B	2138.88809681997	0.633639529567645	0.0812944997523927	7.794371470365	6.47298626253518e-15	1.29626816927514e-13
ACVR1B	3290.53683374886	-0.600456649371528	0.077071582436946	-7.79089555949853	6.65358960061471e-15	1.33094169555794e-13
FCGR3A	1175.76446701287	1.47279064531582	0.18908324929913	7.78911220732128	6.74816595946271e-15	1.3483485466371e-13
ABHD12	4176.81801170582	-0.726297561572683	0.0932673509963541	-7.7872648232614	6.84753334706113e-15	1.3666726791008e-13
C8orf58	161.234108005294	0.59258570265212	0.0761175941065224	7.78513443058683	6.96391213908287e-15	1.38834731058833e-13
CRTAP	5688.03535877519	-0.438684323470655	0.0563568257625381	-7.78404953676898	7.02392350087048e-15	1.39874851591553e-13
ALOX12B	20.6825352918405	1.74604397871646	0.224446042885349	7.77934846286584	7.28990086095353e-15	1.45009700180595e-13
RBM39	8614.98625066797	-0.527001201511951	0.0677576918708011	-7.77773249001494	7.38359941007757e-15	1.46709982487766e-13
MED31	191.186056795921	0.748902133283702	0.0963456818164581	7.77307419662447	7.66038395296323e-15	1.52040301304475e-13
ZSCAN25	689.772695859007	-0.390488555428976	0.050246727180924	-7.77142268436588	7.76094452691578e-15	1.53865036881954e-13
ABCC6	397.567268338385	-1.09812415861627	0.141316427793006	-7.77067589215285	7.80684220858773e-15	1.54603202583608e-13
KLHL3	234.847816668666	-1.23173341406782	0.158514602037832	-7.77047286642931	7.81936624187281e-15	1.54679547509686e-13
CSTF1	1796.98687801377	-0.451401315720243	0.058119728173254	-7.76674857071979	8.05264657045829e-15	1.59117799287583e-13
KIAA1468	1161.58588007087	0.529158842490349	0.0681389115132932	7.76588340990912	8.10781081394313e-15	1.60030606585384e-13
WDR35	515.918556316391	-0.801202045291015	0.103198964404505	-7.76366361730697	8.25105591060358e-15	1.62678000677237e-13
DPP10	61.4116699662002	-2.87224873988447	0.370077223004231	-7.76121458264303	8.41198492966293e-15	1.65667822406154e-13
SPHK1	559.400414814657	1.35604118062259	0.174733840454085	7.76060994881481	8.45218923547079e-15	1.66276088785563e-13
ALKBH5	2612.14120032512	0.428821361727461	0.0552583193544085	7.76030409063192	8.47259882686167e-15	1.66494031792613e-13
OXGR1	220.031138169818	-1.74056334757528	0.224325475832357	-7.75909798526867	8.55355476171363e-15	1.67899975372119e-13
RASGRF1	66.545024808425	-1.54707865630608	0.199495389151709	-7.75495946490064	8.83716992858549e-15	1.73276508830496e-13
NUDT7	113.97275819796	-0.65523924862892	0.084550267213242	-7.74970050628413	9.21095317220287e-15	1.80214841191017e-13
SERPINA6	124.970925761005	-2.42168333501666	0.31248749749451	-7.74969672205594	9.2112276616156e-15	1.80214841191017e-13
CLEC4D	7.20168880121678	2.00836343158814	0.259175082834519	7.74906063354269	9.25748099517404e-15	1.80921394739201e-13
ICAM1	1579.07348071106	0.974647355426375	0.125805199978745	7.74727400450093	9.38862226261614e-15	1.83283574433107e-13
KCNK17	29.5427203042485	-1.84751877916873	0.238633164238524	-7.74208725373166	9.77978339391283e-15	1.90711120325231e-13
KLHDC7B	60.629012658557	1.33567424375466	0.172557741892601	7.74044809062218	9.90670439644849e-15	1.92975247320776e-13
HFE	462.530041205918	0.568094839257783	0.0733993523208313	7.73978000207167	9.95889846499381e-15	1.93780398376101e-13
CLDN18	1124.40216023106	3.70981629699856	0.479337508703388	7.73946588706077	9.98353197075373e-15	1.93969619726162e-13
LACTB	761.729671060471	0.474565892978013	0.0613183434476139	7.73937889211649	9.99036487857105e-15	1.93969619726162e-13
SLC2A12	307.485194982617	-1.42356059233846	0.184065569550369	-7.73398629529632	1.04230259304718e-14	2.02150056171095e-13
CHAC2	173.350990184734	0.922834072878361	0.119325985730556	7.73372260223491	1.04446490566186e-14	2.02349482211994e-13
PGRMC1	6934.98117130503	-0.513701945432148	0.0664328160804133	-7.73265346467233	1.05327727619424e-14	2.03781408241891e-13
ENTPD5	2107.25776974969	-0.925549091905439	0.119695208234725	-7.73254924366241	1.05414022197649e-14	2.03781408241891e-13
HOXD10	139.085200947624	-1.85936585922955	0.240679290715297	-7.7254916852361	1.11422414722231e-14	2.15163435702248e-13
ATP5E	10418.5079833698	-0.687844328504165	0.0890417913251046	-7.72496058612236	1.11887957868733e-14	2.15828846729924e-13
GJB1	3826.15167981168	-1.07111063766538	0.138741226041271	-7.72020450033187	1.16143212366093e-14	2.23795176916651e-13
RNF145	3062.29335788439	0.590650808622998	0.0765367300455398	7.71722032377862	1.18894034402177e-14	2.28848571287814e-13
SERPINE2	3726.2465100338	-1.01936407881962	0.132094058886915	-7.71695629167008	1.19140484559316e-14	2.29075826076711e-13
SEMG1	57.9396263107581	3.00126089985257	0.389256658141478	7.71023651639566	1.25584777279724e-14	2.41206585683759e-13
HLA.DMB	1031.77122367003	1.22614103652557	0.159041069064052	7.70958749045979	1.26225064598027e-14	2.42175680389526e-13
ZNF529	321.403102971444	-0.932227828583385	0.120924385132977	-7.709179811485	1.26628895875292e-14	2.42689515478286e-13
ADAMTSL2	385.25621692816	-1.14028692232285	0.147982208613325	-7.70556766930271	1.30262927304888e-14	2.49272300833395e-13
FGF20	41.3658894344706	-3.3731552181101	0.437760035798962	-7.7054891773154	1.30343023413976e-14	2.49272300833395e-13
FAM192A	2852.15207027162	-0.366324517654836	0.0475804997302957	-7.69904729314113	1.37084431309337e-14	2.61884101483138e-13
DCBLD1	952.028935246567	0.523154209264937	0.0679749205593116	7.69628276076407	1.40081640157597e-14	2.67323711800214e-13
QSOX1	12056.3572844219	0.913823748994683	0.11879849875286	7.69221630397651	1.44607868855962e-14	2.75666474785997e-13
ABLIM2	999.012459886177	-0.965321819124558	0.125517084814881	-7.69076034986203	1.4626317353189e-14	2.78524418925242e-13
HMGCS2	6779.18907041508	-1.9240264894804	0.250182653761317	-7.69048717228805	1.46575825346427e-14	2.78822222991077e-13
C6orf58	3.33732314070366	1.48869231583443	0.19360024649344	7.68951663439579	1.47691933385195e-14	2.80646130712677e-13
RP11.385D13.1	3.46407169042345	1.46480902074886	0.19056302353464	7.68674317597918	1.50927673960149e-14	2.86489626220312e-13
APOBEC3F	150.722264759911	0.819747055093256	0.106681489218381	7.68406085347387	1.54123396550414e-14	2.92244820897878e-13
OSBPL2	3530.22460015105	-0.537160283478489	0.0699112022465485	-7.68346511313226	1.54842146718856e-14	2.93296011030206e-13
SUSD3	304.489623120439	-1.42870874381599	0.185992950428059	-7.68152094220694	1.57210772767346e-14	2.97466788811003e-13
NR4A2	633.068323669876	1.05487655459845	0.137329888982656	7.681332610206	1.57442106789784e-14	2.97588931297681e-13
NUDT4	3290.28431131659	-0.677711636692952	0.0882477894415489	-7.67964433989404	1.59530875286466e-14	3.01217926744594e-13
C1QTNF8	2.41498145757869	2.53518731005857	0.330169741538415	7.67843624387246	1.61042271795208e-14	3.03750238439947e-13
JKAMP	1082.0036500548	0.474079202624811	0.0617662427842661	7.67537705475546	1.64932778792966e-14	3.10759828089006e-13
PROK2	24.9992803532766	2.16643142002994	0.282284122003512	7.67464852310394	1.65872832072439e-14	3.12201365260393e-13
EOMES	37.0943684747992	1.58682309711427	0.206833265676671	7.6719916978676	1.69345916246833e-14	3.18402442949656e-13
C19orf18	12.4542115116837	-1.76188155444449	0.229698128913158	-7.67042188275987	1.71431548050759e-14	3.21984538091547e-13
NPEPL1	655.264623997617	-0.843503961846109	0.109972734323432	-7.67011902573365	1.71836817231502e-14	3.22406343834038e-13
ZFP64	1290.54556081939	-0.479540367803349	0.0625282895065677	-7.66917457022362	1.7310670599025e-14	3.24447789389079e-13
SS18L1	958.477730786845	-0.615742956040983	0.0802975217527271	-7.66826849198582	1.74333669286021e-14	3.26404581434468e-13
CRB2	232.323492062357	-1.30975440411861	0.170836368202085	-7.66671884858426	1.7645197353849e-14	3.3002437776177e-13
ZNRF2	1064.33626781857	-0.575488476860103	0.075084262720494	-7.66456852619564	1.79433386072428e-14	3.35249204993752e-13
SAYSD1	780.758331153222	-0.445193502189605	0.0581042797695969	-7.66197436668948	1.83096190115843e-14	3.41734866133576e-13
ANP32E	2208.57092473413	0.77622249210247	0.101326050130523	7.66064098129338	1.85007373477599e-14	3.44941124865287e-13
C16orf46	48.6798616473488	0.600955330704421	0.078461872177486	7.65920203057378	1.87091886518792e-14	3.4846352099737e-13
FLVCR2	206.373908652557	0.91819105082182	0.119884353738829	7.65897318696083	1.87425519770237e-14	3.48720912331631e-13
IL9R	11.7776933633789	1.29802001840933	0.169486619573649	7.6585397813382	1.88058990584519e-14	3.49535059270788e-13
SEPHS2	4818.3249335019	-0.571549265850952	0.0746749533487932	-7.65382822780416	1.95082823606671e-14	3.62212572488432e-13
CTPS2	1703.20268295458	-0.561302220697842	0.0733378164300589	-7.65365329949722	1.95348510176858e-14	3.62328842732399e-13
WDR77	2201.73906228735	-0.609164287298508	0.0795982426689926	-7.65298663478919	1.9636432860084e-14	3.63834757551899e-13
DNAJA3	3845.36421565606	-0.469702025647146	0.0613944324667742	-7.65056385041661	2.00099950071988e-14	3.7026186632154e-13
MSMB	7.80375404523994	3.72190649806361	0.486493920021244	7.65046867985747	2.00248109062538e-14	3.7026186632154e-13
USP27X	195.727836800689	-0.716064205713449	0.093625755914258	-7.64815406531102	2.03884852525361e-14	3.76596006584887e-13
INSM1	76.2796851970778	2.46252658161913	0.322051984461734	7.64636363205434	2.06742492835517e-14	3.814794518784e-13
TGIF2	1655.30903888026	-0.740029360543658	0.096805452012352	-7.64450085362168	2.09757418658e-14	3.86642729453997e-13
MAP3K5	1259.03265176212	0.642364232069429	0.0840439033625719	7.64319845186414	2.1189101765547e-14	3.9017248999242e-13
RBP1	872.007409822792	-1.79716578595098	0.235139314065903	-7.64298302514944	2.12245982135953e-14	3.90423201984723e-13
ZNF536	14.2486061986745	-1.78810688914492	0.234010905346612	-7.64112632484547	2.15329663574916e-14	3.95687660882309e-13
CPE	1353.29219788284	-1.48430994826464	0.194303378573839	-7.63913607246192	2.18684098791662e-14	4.01438310158397e-13
IGSF22	47.1282625890646	-1.1605908634291	0.151977516823517	-7.63659577868241	2.23040350814979e-14	4.09014283616822e-13
ANKDD1B	106.755639079848	-1.23826313392706	0.162156201360264	-7.63623668746409	2.23662988738738e-14	4.09734980294178e-13
PPIB	8719.63237746011	0.517829206522092	0.0678355355396476	7.63359797195731	2.28291070196047e-14	4.17784365693136e-13
APOBEC3H	16.3260724027044	1.20292450508116	0.157610651025416	7.6322538943588	2.30684549285419e-14	4.21732009518415e-13
REPS2	1154.86151526404	-0.767278489400242	0.100540138160883	-7.6315639050789	2.31922825232831e-14	4.23561818897585e-13
ZC3H12B	161.957744148994	-0.872311379353237	0.114318018652132	-7.63056768861315	2.33722208389021e-14	4.26411591440216e-13
AXIN1	3268.87693120993	-0.605804889771179	0.0794108892255073	-7.62873827103034	2.3706236666382e-14	4.32063718935909e-13
IL1B	865.796806165069	1.51369261304679	0.198444983177266	7.62776961559488	2.38849908968474e-14	4.34516835630054e-13
RPRM	14.4095262379817	-1.92660475620013	0.252578545576057	-7.62774507156224	2.38895373957901e-14	4.34516835630054e-13
RIC8B	550.730195727671	0.401467465166452	0.0526340404329036	7.62752511235066	2.39303203195208e-14	4.34815382343391e-13
MUC5AC	2172.0756334579	2.76861953541498	0.362997580899398	7.62710189019767	2.40089832319761e-14	4.35800903161901e-13
EXOSC9	890.478753662322	0.495384906551832	0.0650118302776698	7.61991939676226	2.53834170363623e-14	4.60280803028266e-13
NKX2.3	130.804291646935	-1.15970958133724	0.152346542944989	-7.61231307858427	2.6923341165075e-14	4.8770880853648e-13
OAS2	1640.65410086847	1.32026089405446	0.173453889602929	7.61159577958619	2.70732157187123e-14	4.89926357067934e-13
EFCAB5	24.0338762440027	-1.01365925452888	0.13319743068031	-7.61020125802415	2.73669433498622e-14	4.94739990062402e-13
TSPAN13	4641.67311718653	0.856808381403138	0.112608712044754	7.60872197048679	2.76819512692642e-14	4.99928194835508e-13
SCAP	5040.58954275028	-0.685825113501701	0.0901723504883588	-7.60571405522185	2.83335121044101e-14	5.10993878676775e-13
S100A14	6953.10263587839	1.04145509244104	0.136932128611536	7.60562990586053	2.83519553825033e-14	5.10993878676775e-13
KRT35	3.55551123832248	-4.21763685226451	0.554638144646233	-7.60430362205732	2.86442056062263e-14	5.15740222635616e-13
HAVCR2	321.867776140635	1.17482867890021	0.154550949634192	7.60156234355673	2.92576761657765e-14	5.26254753856805e-13
USP30	708.903133056893	-0.393074814666649	0.0517208701199023	-7.5999265626313	2.96298844389303e-14	5.32057672392238e-13
PDHA1	5150.96375004038	-0.586579705358928	0.0771827316215042	-7.59988268147144	2.96399331030591e-14	5.32057672392238e-13
CRELD2	1593.89074669692	0.673469540576228	0.0886327505965491	7.59842762459015	2.99750419924263e-14	5.37532335950616e-13
ICMT	4006.79438480013	0.404689559589721	0.0532904597588233	7.59403393067399	3.1009714201677e-14	5.55528444277633e-13
COBLL1	1051.39772194843	-0.725868563227952	0.0956157795300492	-7.59151435877624	3.16188123547497e-14	5.65872085101103e-13
RASSF10	276.12143911127	-1.62813224457803	0.214500398108934	-7.59034602700917	3.19052310063286e-14	5.70425888623168e-13
FAXDC2	540.782105224485	-1.16084106426037	0.152959134709783	-7.58922352995064	3.21828160201428e-14	5.74812799046455e-13
FCRL6	16.9888876382865	1.48325383827928	0.195609182245997	7.58274136852096	3.3832886349138e-14	6.0368019112767e-13
RIPPLY3	58.5069783594422	-1.81892848144192	0.239883697000642	-7.58254314146682	3.38846356635483e-14	6.03999554590102e-13
DPEP1	10245.9021856116	-1.79174990054	0.236614759715365	-7.57243505305998	3.66292357115454e-14	6.52270910979147e-13
MTRNR2L1	271.075634362629	-3.17530732878101	0.419461373842576	-7.5699635932931	3.73328840807913e-14	6.64138235945721e-13
SENP3.EIF4A1	7.24893232189557	1.19160736702588	0.157493317552203	7.56608207602783	3.84649071989879e-14	6.83594959314283e-13
CXCL13	232.074002220909	1.85243339551772	0.244878729027519	7.56469703544382	3.88769632613969e-14	6.90230502958313e-13
DYRK4	749.2470798195	0.749325563412053	0.099060629293328	7.56431257056956	3.89921110109688e-14	6.91586716469897e-13
CCL3	193.957606625306	1.34106342622282	0.177354274299338	7.56149481889216	3.9846329305308e-14	7.06035803172404e-13
ATL3	2479.19006583377	0.559837361254319	0.0740620890697802	7.55902740910871	4.06094331797927e-14	7.18843369272858e-13
MEFV	34.6224436702604	1.46402633327922	0.193720002575461	7.55743502898689	4.11095247493901e-14	7.269744797853e-13
TGFBI	38426.4584607463	-1.07442465757777	0.142250125617753	-7.55306649404941	4.25127804272689e-14	7.51045090261148e-13
PALM3	160.412795865739	-1.82203227436752	0.241324461068969	-7.55013506006254	4.348071033315e-14	7.6738507860969e-13
COMMD6	3117.22045127335	-0.700002167172798	0.0927257695064708	-7.54916536037967	4.38056401553022e-14	7.72355768074167e-13
ASCL5	62.9033225610475	-1.55610591379765	0.206148807404052	-7.54845945214555	4.40436785069923e-14	7.75786135834417e-13
AIF1L	282.402201650377	1.28717843601623	0.170559064246508	7.54681928927497	4.46016773163487e-14	7.84839968792515e-13
WFDC10A	4.61170433113199	-2.24810369122175	0.29789503926806	-7.54663017130272	4.46664622960288e-14	7.85205602707431e-13
LCP2	678.860791200255	1.01036619942782	0.13389427438473	7.5460000367502	4.48829921077137e-14	7.88235460805054e-13
ADAM32	101.920690393358	-1.34959255906421	0.178932552639473	-7.54246524266313	4.61169056504487e-14	8.09109092940959e-13
MAPKAP1	3329.73046109072	-0.290180917313524	0.0384796834969392	-7.54114615668827	4.65858628667646e-14	8.16533940207937e-13
IFIT2	368.913105131206	1.16070518528281	0.153922660003391	7.54083372296994	4.66976233120852e-14	8.17429667293235e-13
FAM102B	1520.32796130761	0.609159024034557	0.0807823152656573	7.54074727904619	4.67285916403687e-14	8.17429667293235e-13
ARPP19	4195.58824447052	0.515768915415953	0.0684583720371953	7.53405171738121	4.91896298221462e-14	8.59638163483403e-13
PLEK	623.603519938218	1.31115857643979	0.174081376875225	7.53187158773208	5.00181364194272e-14	8.73261847487122e-13
KRT16	95.4442724909678	2.34633850260744	0.311676095689401	7.52813107921395	5.14717081119324e-14	8.97761180685445e-13
DNASE1	1024.9755780013	-0.907129400451583	0.120517503051125	-7.52695150070251	5.19386507943201e-14	9.05020845823295e-13
ODF3B	353.080384994268	1.07173548290555	0.142443945879658	7.52391037953269	5.31617916680627e-14	9.25430096325115e-13
MAGEA4	12.8838332467076	-6.19485926854999	0.823685586056452	-7.52090284620498	5.43992633583355e-14	9.46048787624541e-13
C17orf78	29.8845931427978	-2.899030167957	0.385487092008808	-7.52043383048156	5.45947790104434e-14	9.48524480899066e-13
IFIT5	692.128127461494	0.727986468287864	0.0968588192870089	7.51595439265802	5.64972477635659e-14	9.80622949265862e-13
FAM179A	17.171760674473	1.11448473926388	0.148287814068436	7.51568661433996	5.6613018343719e-14	9.81677440531562e-13
CRYL1	3482.33455162841	-0.887211305992293	0.118132469587265	-7.5103086314208	5.89881273195582e-14	1.02186908326493e-12
PTPRE	1264.16548418866	0.476715472268662	0.0635046413536315	7.50678158489279	6.05987075250057e-14	1.04821398703674e-12
SPRYD7	905.223713467833	-0.578117076713566	0.0770132550246866	-7.50672175235615	6.06263988467136e-14	1.04821398703674e-12
DGAT2	1273.40876885066	-0.841699093063326	0.112135789061443	-7.50607009687275	6.09288007313711e-14	1.05242264419153e-12
FAM72C	8.31949550013836	1.4415139976298	0.192197741892496	7.50016094588719	6.37395219571651e-14	1.09990743740977e-12
APOL4	342.429459643701	1.16499300500579	0.155332210656702	7.50000917440447	6.3813366923651e-14	1.10011778359295e-12
TMEM72	45.8138145736036	-1.83288596952946	0.24447831011832	-7.49713121234516	6.52296753348542e-14	1.123448935328e-12
RPE65	9.87889319622158	2.86644194636152	0.382422600526766	7.49548259546679	6.6054870048458e-14	1.13656417191382e-12
SMYD5	1632.38097849974	-0.431411488355877	0.0575845743690767	-7.49178913072852	6.79410184363334e-14	1.16789170709007e-12
RP11.872D17.8	2.31592308977451	1.79207619911018	0.239227739153554	7.49108863984996	6.83046655569711e-14	1.17301265402602e-12
RBFA	615.004165786898	0.534069530347629	0.0713364781078276	7.48662598033455	7.06667121832158e-14	1.21126150053348e-12
LEO1	1008.94721889187	0.500446440478725	0.0668454068178115	7.48662420205926	7.06676692291294e-14	1.21126150053348e-12
TRIM24	1828.48915199114	-0.53280832101437	0.0711715631428589	-7.48625290054249	7.08677784725425e-14	1.21352569221264e-12
SPATA13	2403.49981326882	-0.652746834335026	0.0872256665100876	-7.48342615713388	7.24095961125127e-14	1.23873866101205e-12
HOXD3	12.3838623776503	1.25020989548765	0.167170282487104	7.47866114052953	7.50835968315698e-14	1.28325346577174e-12
PLA2G4E	23.9874197643733	-1.20756062569412	0.161518475670362	-7.47630028504353	7.64441721768301e-14	1.30525680780017e-12
IMMP2L	402.482009341924	-0.643506627184365	0.086151032621088	-7.46951728384563	8.04895368813524e-14	1.37301606747033e-12
HS3ST3B1	120.272087892372	0.890628805736112	0.119273516203749	7.46711285189829	8.19734634487638e-14	1.39699379972903e-12
B3GNT8	865.867428105379	-0.959735162179365	0.128570752691452	-7.4646460574324	8.35238203247753e-14	1.42205679967077e-12
PRSS33	287.334510620829	-2.23448228368013	0.299396903714775	-7.46327786278259	8.43961063106447e-14	1.43553834594932e-12
N4BP3	206.619934172329	0.935423419187356	0.125344949498245	7.4627930597272	8.47073337272543e-14	1.43945995780514e-12
MFAP1	1162.0716646063	0.4211252932978	0.0564544560304003	7.45955807405226	8.6813159500004e-14	1.47384129872367e-12
SGMS2	1152.61017287927	0.804517000658562	0.107880666510641	7.45747154407144	8.81986032486547e-14	1.49593885719177e-12
PLXNB1	5319.22106689718	-0.691736144277121	0.0927828850216808	-7.45542827338771	8.95763762667627e-14	1.51786446507868e-12
ESRRG	48.9701508661191	-1.84962787363802	0.248112137568679	-7.45480608793685	9.00001004599227e-14	1.52359752609715e-12
CDK13	2181.84156054763	-0.358082332556965	0.0480555717331902	-7.45142175282144	9.23396530426223e-14	1.56172173387631e-12
KCTD16	29.7506298455795	-2.13734948328872	0.287054456461341	-7.44579794940955	9.63601897369808e-14	1.62817695594408e-12
ELF5	114.700157259439	-3.33836198652709	0.448495684329297	-7.44346512836449	9.80780010927116e-14	1.6556346012273e-12
RND1	234.446088644965	0.944474820026359	0.126929908793994	7.44091624267399	9.99893317244925e-14	1.68630401319482e-12
AQP3	1535.95613581706	1.72618143607966	0.232070143404299	7.43818834580717	1.02075456933916e-13	1.71986060252301e-12
ZNF630	125.915796477632	-0.643946162724556	0.0865986970180715	-7.43597981145347	1.03795690561854e-13	1.74719481763694e-12
ZC3H18	2539.58501115607	-0.426849365287353	0.057409464401917	-7.43517414304774	1.04430294439693e-13	1.75622030507771e-12
ROMO1	3694.38794388351	-1.05974935670824	0.142539487531244	-7.43477737336437	1.04744219352609e-13	1.75984096601564e-12
TPGS2	1816.51186148633	0.521951077497783	0.0702130368430555	7.43381999933262	1.05505519361332e-13	1.7709642351498e-12
ZNF165	198.644149935313	0.681566247348604	0.0916902924710912	7.43335231004409	1.05879398602323e-13	1.77556965156132e-12
VWA8	1448.93449009482	-0.60647434946004	0.0815936475657308	-7.43286233124303	1.06272493169898e-13	1.78048835270469e-12
RNF138	995.542318181365	0.595122191309785	0.0800941358180057	7.43028419286594	1.08364600366989e-13	1.81383636430412e-12
MT1E	1347.47990761819	1.49862707242027	0.201715357665919	7.42941484357524	1.09079144332341e-13	1.82408544734955e-12
ZNF618	565.717656862647	1.07580986992484	0.144862676860568	7.42641164197396	1.11583374754755e-13	1.86421550163773e-12
C10orf67	7.64133759388032	-2.10510720543353	0.283543544019948	-7.42428191306458	1.1339341179659e-13	1.89268348614271e-12
CLSTN2	148.223240088878	-1.73754284088475	0.234054820375953	-7.42365757771539	1.13929476513643e-13	1.89985387797471e-12
H2AFJ	3346.9008717469	-1.01415081523629	0.136618526791814	-7.42323050212432	1.14297604436192e-13	1.90421303077028e-12
CEP76	304.6153429149	0.627945429791236	0.0846052937450421	7.42205838423715	1.15313956559757e-13	1.91935347658185e-12
FAM151B	26.7341879764656	0.581105374561084	0.0783037333922885	7.4211707333269	1.16089550225015e-13	1.93046211059175e-12
REG1B	2201.07631996226	3.18244470544021	0.429316344668037	7.41281981216204	1.23641827294185e-13	2.0541351251491e-12
IGFL4	97.639504127113	-1.59173792586923	0.214747406193892	-7.41214040290701	1.24277080587526e-13	2.06276832457974e-12
GSR	4568.19973554381	0.671202669930087	0.0905849424075261	7.40964946370956	1.26633684763858e-13	2.09993014613523e-12
GTF2IRD2B	114.499114097213	-0.693085602979433	0.0935485757381141	-7.40883116082602	1.27417397704316e-13	2.11096437069463e-12
FSCN1	2644.68999760427	1.30638392400592	0.176362103578264	7.40739590592482	1.28803511209024e-13	2.13194902644027e-12
CD163	962.785890759621	1.51252110443475	0.204199545061482	7.40707382075385	1.29116598442364e-13	2.13515057090556e-12
TMEM248	6620.01470213198	-0.366687039710665	0.0495139542931389	-7.40573127203207	1.30429716238848e-13	2.15486798782386e-12
STK17B	1349.12556646218	0.617219217633922	0.0833824559113191	7.40226719023918	1.3387877705843e-13	2.20980482798665e-12
LPHN3	69.4383347066566	-1.34028803145985	0.181088809763904	-7.40127472927379	1.34883345164151e-13	2.22406420234026e-12
KRBOX4	287.137866355427	-0.580776655732398	0.0784709476606409	-7.40116785952492	1.34991959375358e-13	2.22406420234026e-12
ISYNA1	750.983711108421	1.27108492403592	0.171744436562007	7.40102532274459	1.35136956586271e-13	2.22439918484209e-12
MRFAP1	7906.78763164791	0.354133947379923	0.0478559222294576	7.40000256774774	1.36181864481856e-13	2.23953272622097e-12
MRPS31	870.517344666883	-0.574358870851146	0.0776191235554974	-7.39970827473312	1.36484000029229e-13	2.24243463399773e-12
CEP68	1050.42042273572	-0.509187163040725	0.0688384526302692	-7.39684207859182	1.39461238329075e-13	2.28924275575501e-12
CMTM2	15.4543078075369	1.11272456025651	0.150446801556145	7.39613304335524	1.40207534096543e-13	2.29937778573954e-12
PTK6	2967.47111633919	-0.818924584024793	0.110734297694062	-7.39540143458826	1.40981703203429e-13	2.30995090014581e-12
THRAP3	5019.29865725504	0.362030993927281	0.0489610992636097	7.39425787762817	1.42200206637409e-13	2.32777824498283e-12
PNMA1	837.126621946464	0.786199466921571	0.10633511567111	7.39360146419792	1.42904308866295e-13	2.33716002117443e-12
STS	871.613152443564	0.957818296091122	0.129555642288275	7.39310368250793	1.43440537586989e-13	2.34378160454639e-12
CHMP7	1574.74208235792	0.514218500485508	0.0695583053434075	7.3926254808369	1.4395753582297e-13	2.35007713786757e-12
MPP3	143.827155952663	0.813453795375719	0.110055064404753	7.39133450855162	1.45362406159369e-13	2.37084224232323e-12
PKM	48788.593528979	0.649626396275471	0.0879032411361511	7.39024395322673	1.46559667499195e-13	2.38818643578825e-12
OVOL1	1293.62749143517	-0.70569191263169	0.095531279299107	-7.38702462491032	1.50150798941071e-13	2.44447144662914e-12
MMP20	6.2331154700288	-2.38717176887652	0.323194246600782	-7.38618274917876	1.51104077107836e-13	2.4577484483456e-12
CXCR4	1405.21810843189	1.08208172714735	0.146515063163226	7.38546401841189	1.5192261870784e-13	2.46881173552276e-12
HERC6	664.479507346746	0.831039778216098	0.112534476724127	7.38475711984117	1.52731934354761e-13	2.47970509981073e-12
ACTBL2	2.99893289321868	2.38075341121135	0.322617993451194	7.37948118064753	1.58907539907732e-13	2.57762475870334e-12
RAB8B	687.603755619956	0.69712722623448	0.0944869997720199	7.37802266890178	1.60657619171381e-13	2.60364568471839e-12
FBXW10	1.91540437330102	2.12007811601575	0.287422558639538	7.37617160619108	1.629060132401e-13	2.63768783506634e-12
RDH16	29.0182167726806	1.35079434846779	0.183185211538322	7.37392684226153	1.65674126086267e-13	2.68007564075908e-12
UTP14A	1854.41772050624	-0.594840818282976	0.0806834326374659	-7.37252740541877	1.67423162312794e-13	2.70591620031447e-12
HSPA6	181.172768414185	1.33194536074679	0.180733527232444	7.3696639530183	1.71058675417235e-13	2.76217189635269e-12
EMID1	355.087825356975	-1.14649874666882	0.155590219824439	-7.36870703031645	1.72290814474239e-13	2.7795524436382e-12
HOXA3	658.560312968947	-1.08832611987973	0.147720534045409	-7.3674667297451	1.73900815457332e-13	2.80299209593963e-12
SGPP2	1663.82749515952	0.749448503728175	0.101740297258778	7.36628969956657	1.7544235248982e-13	2.82528690927424e-12
RPIA	2365.56003364892	-0.482844222249167	0.0655661569663909	-7.36422942245451	1.78173045629815e-13	2.86667416877618e-12
GPCPD1	2801.05077811275	-0.912377055279889	0.123903068122018	-7.36363569610233	1.78967692400998e-13	2.87686534730722e-12
PTGS2	610.217401748361	1.59471536546034	0.216612922959884	7.36205090476377	1.8110587742484e-13	2.90861581538382e-12
CLEC2B	161.220897895601	1.14479586099197	0.155515866085901	7.36128016905763	1.82154797970346e-13	2.9228309893749e-12
NRXN3	277.445333757148	-1.6549434319969	0.224858276186195	-7.35994004786604	1.83992844262189e-13	2.94967144669383e-12
MEGF11	32.4415693454014	-1.65480892992399	0.224937127355667	-7.35676208448876	1.88424740180126e-13	3.01800955029982e-12
GPR35	3823.38267898329	-0.782223463207787	0.106348827186702	-7.35526177298172	1.9055331307881e-13	3.04936570875803e-12
MTHFD2	3709.72808511702	0.582185073248362	0.0791741094739773	7.35322540558177	1.93480251837039e-13	3.09343022717588e-12
ZNF345	101.866015397816	-0.971594045058593	0.132136744359114	-7.35294372334503	1.93888584931038e-13	3.09718354603805e-12
KIR2DL1	1.40488814176243	2.83875609546492	0.386133492980407	7.35174789825592	1.9563152757948e-13	3.12223018479487e-12
TNFAIP2	1672.29740229352	1.0166795544149	0.138297065003956	7.3514181547224	1.96114837781193e-13	3.12714660458429e-12
TXNL1	2236.54335578851	0.529124277221351	0.0720280055930348	7.34609091095697	2.04087590626644e-13	3.25137042817072e-12
EIF4E3	739.884970051111	0.778487750920854	0.106042581502977	7.34127498488896	2.11568614392346e-13	3.36754575076059e-12
TLE6	53.9222141808269	1.20636790947772	0.164403711989216	7.33783863442726	2.17070653061418e-13	3.44929847698977e-12
IL17REL	13.4017686994511	1.96033226915218	0.267154374497683	7.3378258276253	2.170914190248e-13	3.44929847698977e-12
ZMYND12	43.2283168238581	1.0030978015361	0.136851170820373	7.32984449839114	2.30419934119198e-13	3.65781395417157e-12
APIP	1021.22388146589	-0.829149972230165	0.113157161486023	-7.3274193284937	2.34626814628885e-13	3.7212855585984e-12
HCAR1	91.6058581728345	-2.27821572508007	0.31104713551921	-7.32434240642404	2.40072998013254e-13	3.80428286283347e-12
PRKACB	1730.40724191258	-1.06963921601146	0.146057524250195	-7.32341056376652	2.41746731885656e-13	3.82740633277352e-12
NMI	1176.67193484591	0.629770200059804	0.0860018128528398	7.32275494165945	2.42931194867501e-13	3.84274938831633e-12
DPYD	331.093660887592	1.22032896466277	0.166667137992931	7.32195308180383	2.44387606473673e-13	3.86236320842315e-12
BHLHA9	7.55171153951148	-3.19469401424533	0.436360698689959	-7.32122307035541	2.45720976899306e-13	3.87999946089762e-12
SPRY3	93.7540241080191	-0.712226001592729	0.0973299703588447	-7.31764326000338	2.52363665096483e-13	3.98136593838775e-12
MYO5C	1999.03360777194	0.630969492066824	0.0862291906684743	7.31735375428392	2.52908516334116e-13	3.98643697610392e-12
IGFALS	114.889837126576	2.36480953924028	0.323200475470578	7.31685043407541	2.53858519535556e-13	3.99704076357803e-12
POLR1D	6127.20288629612	-0.662673021904217	0.0905691872964736	-7.31676016629134	2.54029267830381e-13	3.99704076357803e-12
XIRP1	28.3324400922546	1.67014387031303	0.228330508673221	7.31458918923219	2.58169986669788e-13	4.05861416048373e-12
ELP2	1858.63280110875	0.45580309191536	0.0623190610619012	7.3140237376589	2.59259313937154e-13	4.07215135438437e-12
NLRC3	142.681005871506	0.841897304085858	0.11514193456438	7.31182177258906	2.63544529809743e-13	4.13581798187796e-12
PIK3AP1	1040.68690644478	1.00419214442283	0.137424549234611	7.30722531029358	2.72715065082452e-13	4.27597091939033e-12
FGF3	6.81170380246513	-3.90130067431626	0.533975667453784	-7.30613942189402	2.74926910485444e-13	4.30686643001912e-12
ATG9B	236.692761637382	-1.2252852360118	0.167710797041927	-7.30594128477892	2.75332392418634e-13	4.30943498063657e-12
NDC80	601.024872099464	0.685155962033085	0.0937873733137207	7.30541796645935	2.7640617507409e-13	4.32244994026905e-12
FAM63A	880.989322544268	-0.55670871306404	0.0762286154745347	-7.30314606396094	2.81115717383363e-13	4.39224846346003e-12
ZHX3	1163.74078193041	-0.59569019404834	0.081592133627957	-7.30082873876742	2.8600059900173e-13	4.46466201923698e-12
CNDP2	6586.66669636449	0.55631743877768	0.0762105901606148	7.29973928302135	2.88325871616004e-13	4.49702668465416e-12
CEACAM8	16.8664978245526	-1.81787775091792	0.24907865522037	-7.29840840560814	2.91191628685459e-13	4.53775740666782e-12
DERL2	1019.32997617581	0.491124726762552	0.0672936931450903	7.29822816684544	2.91581878608358e-13	4.53987387435335e-12
FER	395.329072367956	0.772259805910008	0.105830744872357	7.29712152022965	2.93989255539951e-13	4.57336555065332e-12
ZNF385A	553.285354820936	1.00328034032005	0.137499510331006	7.29661027813722	2.95107983531478e-13	4.58676981720571e-12
RAB38	68.9693977678835	1.25464844216054	0.171955551348918	7.29635322801942	2.95672053328479e-13	4.59153737818977e-12
ITGA9	941.703259406309	-1.06677079683825	0.146237175991872	-7.29479894290036	2.99105400098827e-13	4.64081535127249e-12
PDE6A	34.1700706645946	-1.72874072759888	0.237065686921041	-7.29224355515723	3.04835436196381e-13	4.72561137102696e-12
TMEM63A	8183.17346462919	-0.673098344907045	0.0923090674822425	-7.29179010541439	3.05863425382329e-13	4.73743150963272e-12
STRA6	539.039906224132	-1.73817592518753	0.23847842135561	-7.28860881964507	3.13171889147292e-13	4.84642325937132e-12
ST6GAL1	5439.22161970385	-1.01468104471771	0.139239484600032	-7.28730824903869	3.16208878661047e-13	4.88918112820542e-12
PDCD1LG2	69.5000128079622	1.2937193763529	0.177603838584336	7.28429850765064	3.23348345812158e-13	4.99524202106176e-12
FBXO15	5.19424930872202	1.27675816747748	0.175294176564762	7.2835172993085	3.25227196986136e-13	5.0199211728578e-12
UGT8	2603.16789676841	0.696412706487019	0.0956476659304671	7.28102144168672	3.31302015304356e-13	5.1092669482071e-12
DYNC1I2	3079.03080722599	-0.358329564724891	0.0492183544899934	-7.28040521545154	3.32818956872819e-13	5.12822853841253e-12
SLC1A3	164.809568926064	1.44399216306341	0.198395997677523	7.27833313155093	3.37969932289701e-13	5.20310397053075e-12
LHFPL2	1590.98483150905	0.555191106774329	0.0762813182744595	7.27820545492876	3.38289870704652e-13	5.20353979567509e-12
CDCP1	4155.0702421382	0.556298721760096	0.0764406121728004	7.27752834452105	3.39991585618389e-13	5.22521090627814e-12
SULT1B1	1947.88437802009	-1.3144317038626	0.180781383134359	-7.27083553114367	3.57270717804756e-13	5.48604252821881e-12
FAM174B	730.544347158532	1.08329176153834	0.149059225962073	7.26752574049981	3.66131586489453e-13	5.61727076331153e-12
CSRP2BP	975.692022638804	-0.629283338775861	0.08659686902866	-7.26681398339695	3.68065089486818e-13	5.64208366985678e-12
RP4.583P15.15	48.0488892867903	-1.08245956769487	0.14901860290129	-7.26392240042603	3.76023779503218e-13	5.75703504459327e-12
PPDPF	16486.751954116	-0.890999844834342	0.122662106809047	-7.2638557090936	3.76209318051659e-13	5.75703504459327e-12
MAFF	1177.98139690996	0.599365421202234	0.0825555411774153	7.26014768547362	3.86667912699211e-13	5.91200991113284e-12
YAE1D1	908.049477830528	-0.81047838770414	0.111651435365437	-7.25900553854441	3.89946511194853e-13	5.95703390346726e-12
LTN1	969.903271261168	-0.661921250909877	0.0912063382278074	-7.25740407707835	3.94589616543696e-13	6.02280797946036e-12
MTIF3	1895.97435265016	-0.67616939826817	0.093180493363238	-7.25655524952324	3.97072585909581e-13	6.05552662426039e-12
WNT10B	27.0223484396861	1.40963697951712	0.194358906398234	7.25275216680231	4.08386945113773e-13	6.22275684172933e-12
UBE2V1	416.192711653873	-0.619136507102633	0.0854038835314853	-7.24951233481531	4.1827487030115e-13	6.36798507746025e-12
C17orf85	1559.00766399753	0.442012258139331	0.0609743002030521	7.24915672123132	4.19374412499059e-13	6.37928187742602e-12
EML5	9.09566997311221	1.54506282421341	0.213164253741553	7.24822664726278	4.22263598767628e-13	6.41773615937987e-12
ARHGAP10	294.599017746099	1.00115390243956	0.138126167465333	7.24811178657248	4.22621755717724e-13	6.41773615937987e-12
GALNT5	1908.16564107933	0.87332718035773	0.120510479412043	7.24689823340341	4.26424112384836e-13	6.4699706099342e-12
PTF1A	13.5284729757204	-4.02442956429153	0.555426389447567	-7.24565782388242	4.30345329190331e-13	6.52391818924645e-12
NT5DC3	984.070653403241	0.800386719851472	0.110510872224429	7.24260612318781	4.40143784515135e-13	6.66679588039351e-12
GLYATL2	6.57845616847024	-1.66972265278229	0.230580082189634	-7.24140019782398	4.44075890676571e-13	6.72064980266502e-12
FBXO6	576.750175323523	0.873560137212952	0.120636251209253	7.24127389948226	4.44489695975571e-13	6.72121156380687e-12
CLDN10	24.2935270506807	-3.10826758065826	0.429343914629114	-7.23957525598871	4.50092078176434e-13	6.80016337925665e-12
HS3ST1	579.94180059652	0.794843662755231	0.109806471533191	7.23858668489291	4.53384391620343e-13	6.84410972900319e-12
KRTAP5.1	42.9235359976001	-1.20644751809992	0.166727493409319	-7.23604423859521	4.61960693307532e-13	6.96767933278638e-12
ZNF514	595.186984657743	-0.654522846790356	0.0904754956672411	-7.23425544080597	4.68090013073673e-13	7.05416393857563e-12
NR6A1	399.172974831162	-0.743083420593469	0.102720958512312	-7.23400006537518	4.68971546101412e-13	7.0614846388924e-12
PGAM1	1572.33093254304	0.532118575028696	0.0735618350624467	7.23362290482531	4.70276452673643e-13	7.07492935779246e-12
RBMXL1	621.111980058923	0.471321516052839	0.0651580383928991	7.23351297365336	4.70657464983447e-13	7.07492935779246e-12
ZNF438	300.658909032611	0.421827151550381	0.0583175042461749	7.23328539180496	4.7144720828077e-13	7.08083546915302e-12
NCF2	515.187254244423	1.16041637006956	0.160435005085359	7.23293753412582	4.72656841819668e-13	7.09303282471684e-12
TPO	22.7181978799175	1.5418339811313	0.213172412946557	7.2328025930721	4.73126903145992e-13	7.0941204477596e-12
SLMO2	7516.15586659587	-0.641010697206452	0.0886879740797313	-7.22770706917013	4.91216830121953e-13	7.35917875723426e-12
AGAP2	208.044066101677	1.25002753350526	0.172954405862714	7.22749748565234	4.91975248231823e-13	7.36016230101297e-12
PHF23	1276.2811269118	0.410305273512204	0.0567703201311233	7.22746097898542	4.92107472123997e-13	7.36016230101297e-12
ACOX2	681.308921006232	-1.09702771853403	0.151797194842328	-7.22693011338919	4.94034167373398e-13	7.3827903253296e-12
WNT7B	87.4159891150561	2.06442333960243	0.285694062056562	7.22599316465217	4.97452767059881e-13	7.42765667167319e-12
GUCA2A	654.96534159539	-2.02216251404835	0.279906294409625	-7.22442672578505	5.03220103936974e-13	7.5074885573139e-12
C18orf8	733.937436403852	0.465159699343691	0.0644009759417518	7.22286723984448	5.09027041446713e-13	7.5877773605127e-12
C10orf11	159.430790625127	-1.16759534817923	0.16168790330488	-7.22129067366039	5.14964445522071e-13	7.6698752933642e-12
ANKRD26	258.857906360879	-0.654268935221234	0.0906119413649298	-7.22055973380194	5.17740210584116e-13	7.70263921676643e-12
NEIL2	695.422959838886	0.68013524069334	0.0941952389264506	7.22048426698512	5.1802763325224e-13	7.70263921676643e-12
ITGAD	7.50789553930587	1.38463127261649	0.191825999670528	7.21816268386285	5.26946553180245e-13	7.8287321801791e-12
INO80C	529.675875587344	0.522164910791493	0.0723647015336824	7.21574054372973	5.36412477672305e-13	7.96273530707732e-12
ZNF768	2266.15284297888	-0.470573672685556	0.0652288780292368	-7.2141923470558	5.42550209566989e-13	8.04715161205634e-12
RPRD1A	1768.81243435791	0.526720095630009	0.0730173866331981	7.21362568446856	5.44813902601534e-13	8.07401533564715e-12
PRSS8	10720.3105055004	-0.815369165919499	0.113044258738538	-7.21283128412018	5.48002977244365e-13	8.11453703151137e-12
DKC1	6050.73349703835	-0.455032251296153	0.0630907163533991	-7.21234878277994	5.49948890062832e-13	8.13659871093791e-12
KCNT1	38.6589885650988	-2.10886146426472	0.2924698515	-7.21052598566631	5.57361587858825e-13	8.23943894959819e-12
MOCOS	716.213700625898	0.80048554438853	0.111040617843676	7.20894353735912	5.63876349515067e-13	8.32884578178588e-12
C1orf162	183.374141186258	0.969423829327679	0.134477275236735	7.20883009877389	5.6434622456302e-13	8.32889138534157e-12
SYS1	1694.28427740147	-0.488037982826673	0.0677356269264475	-7.2050412016799	5.80263013694524e-13	8.55672144905074e-12
RBP3	7.82015563476477	2.62714509386384	0.364698435144811	7.20360945014937	5.86391703249989e-13	8.63995636753886e-12
VPS53	1690.75888372194	0.540416684927444	0.0750743983364952	7.19841513088405	6.09164427362576e-13	8.96808653253337e-12
CXorf23	530.621499716265	-0.592350514789156	0.0823038596568029	-7.19711708854464	6.14989503568135e-13	9.04637898777101e-12
AHCY	19578.7695534072	-0.737418016780565	0.102462846631565	-7.19693080002123	6.15829963838287e-13	9.05128010277311e-12
APOLD1	1800.2978877061	-1.43558009489054	0.199506943990676	-7.19563974153019	6.21685776930825e-13	9.12982659899317e-12
AVPR1A	56.4503076471958	1.39221615547087	0.193522073973573	7.19409484863721	6.28764770156463e-13	9.22619226472185e-12
TSSK6	79.3239965697854	-0.79550244643825	0.110588720889286	-7.19334159976993	6.3224493761774e-13	9.2696355151301e-12
MSANTD3	589.080664160405	0.467802243899599	0.0650382939540958	7.19272009548367	6.35130649784421e-13	9.30429900172694e-12
FCER1G	740.418376879199	1.07029531739735	0.14883694309431	7.19105952558544	6.42904432822322e-13	9.41045430258301e-12
FABP1	15247.9978948544	-1.84406930200707	0.25660851048453	-7.18631388540106	6.65639200829126e-13	9.73524611507713e-12
PLAGL1	954.879492699839	-0.938936614221121	0.130659031193822	-7.18615931590892	6.6639281110279e-13	9.73828577273308e-12
POLR3G	215.523273530246	0.885428128038958	0.12323856558524	7.1846675903294	6.73708965017687e-13	9.8371432592558e-12
ANXA2	33875.7827200921	0.616711518145529	0.0858456899372251	7.18395435573412	6.77234823227621e-13	9.87305633696583e-12
OAS3	4243.56458493495	0.833122010666755	0.11596996773578	7.18394621411724	6.77275175499982e-13	9.87305633696583e-12
CASP4	1558.5119233525	0.646114116205784	0.0899568547049103	7.18248896457376	6.84535885041768e-13	9.97075411983695e-12
ANKRD23	30.9690839444797	-0.865390477799754	0.120497382989383	-7.18181969044092	6.87896079267535e-13	1.00115250753431e-11
SATB1	1188.82035722125	-0.978578246230047	0.136269058957743	-7.18122113497169	6.90914931553285e-13	1.00472657894908e-11
BST2	3136.37555435912	1.36741125355302	0.190538136339736	7.17657514564369	7.14793713918022e-13	1.03860457959603e-11
CD96	148.671826265943	1.10137218705996	0.153505211254529	7.17481952605352	7.24026325533933e-13	1.0511636880799e-11
TMEM150B	727.098847806131	-1.17956566425122	0.164434966664962	-7.17344788748369	7.31320985432987e-13	1.06089108480332e-11
CD247	155.330122248336	0.969498035670971	0.135183067661305	7.17174164222997	7.40495901541031e-13	1.0733280561492e-11
ATOH8	211.132703585369	-1.47522894508609	0.205782756367728	-7.16886570636609	7.56216909197371e-13	1.09522551224096e-11
TXNL4A	1823.83653353997	0.521415070804459	0.0727529887424901	7.16692303391154	7.67021243884736e-13	1.10915897682596e-11
ENO1	53230.7962539847	0.556953827233069	0.0777118228064897	7.16691240945332	7.67080747297668e-13	1.10915897682596e-11
TP73	195.553679185177	1.15871713034683	0.161768218718439	7.16282307814489	7.90323221858167e-13	1.1418410726814e-11
MPLKIP	1447.42382040585	-0.528218601714218	0.0737527647331624	-7.16201763588542	7.94981913643037e-13	1.14764257970329e-11
RAD50	2734.4021438922	-0.462226224894527	0.0645717146306487	-7.15833902721135	8.16604011474972e-13	1.17703037618274e-11
CAPN14	18.3500696292448	1.87398588291062	0.261790936005378	7.15832989294983	8.16658412662798e-13	1.17703037618274e-11
CTD.2535L24.2	3.65714845856651	-2.12177512241412	0.296418922064282	-7.15802860235078	8.18454812996378e-13	1.17807007550046e-11
INPP1	1208.67201180518	0.586801951600467	0.0819786221824516	7.15798748476743	8.18700271042182e-13	1.17807007550046e-11
KCTD9	878.722429152561	0.664536562437781	0.0928506345731988	7.15704922742228	8.24321026536049e-13	1.18520226240795e-11
KIAA2012	11.320117430099	-1.37512971709743	0.192140782419631	-7.15688621530738	8.25301426739489e-13	1.18565646999297e-11
P4HB	36370.3669580991	0.471774683378946	0.0659288939383747	7.15581068021442	8.31798741184768e-13	1.19402935953015e-11
PYY	58.6717805288969	-2.61387833520931	0.365378823612827	-7.1538856832576	8.43553235330337e-13	1.20992929083595e-11
ARL11	194.318944496806	-1.42171061705434	0.198751042265202	-7.15322345408029	8.47634535484848e-13	1.21480666800451e-11
PPM1H	1804.88096460177	-0.644870454058918	0.0901546652911135	-7.15293492551496	8.494187848532e-13	1.21638678797236e-11
KRT3	1.18226424102506	2.67220422559628	0.373804148446868	7.14867461128807	8.76197468353138e-13	1.25372826205494e-11
MAPK13	6693.06357741371	-0.427162860475709	0.0597565759727961	-7.14838247543121	8.78063778787507e-13	1.25539198757256e-11
IL23R	28.8676908863586	-0.999634553540239	0.139847383866773	-7.14803899722967	8.80263080738148e-13	1.25752875497284e-11
TMEM236	312.579383533103	-1.46769320958787	0.205354149477779	-7.14713198306558	8.86096743698444e-13	1.26484993582491e-11
ADAM9	5898.49228017187	0.694544880324516	0.0971813190065009	7.14689703149692	8.87614063997656e-13	1.26600301709913e-11
AOC1	8357.87542215972	-0.990764594720289	0.138662622528403	-7.14514536545236	8.99007005988014e-13	1.28122859487573e-11
DYRK3	112.184911505778	0.749271955425506	0.104892210665552	7.14325640265655	9.11453786053134e-13	1.29763684948532e-11
LY6E	6397.38600103535	1.17335842076279	0.164262802813447	7.14317788729908	9.11974785212458e-13	1.29763684948532e-11
MGAT4B	11812.5768830209	-0.585830800264921	0.0820207532244103	-7.14247037773571	9.16682762570346e-13	1.30329645677631e-11
ZNRF3	28.7983624613334	-0.956239154120301	0.133935919617636	-7.13952729671174	9.36524201176049e-13	1.33044596509429e-11
GALNT1	3645.69814825343	0.619663351365168	0.0868409499080872	7.13561231217556	9.63572434244827e-13	1.36778225491093e-11
TCFL5	812.402749400396	-0.718615394672611	0.100741807396777	-7.13323905181002	9.80340752022108e-13	1.39047854040783e-11
TIMM17B	2522.79127248207	-0.684867840087271	0.0960472714895992	-7.13052884757309	9.99840171297034e-13	1.4170093865332e-11
UCHL3	681.614826401461	-0.71740525951384	0.100620927062403	-7.12978185014057	1.00528126311043e-12	1.42358996648249e-11
CLDN8	66.3775762809879	-3.85142499492294	0.540203588535317	-7.12958054456009	1.00675252672753e-12	1.4245428496748e-11
TARBP1	1940.75142140585	-0.570158472646419	0.0799728973694507	-7.12939622547947	1.00810149576975e-12	1.42532131450235e-11
WDR7	456.100084011372	0.523472981140967	0.0734367986304846	7.12821080035025	1.01681970964843e-12	1.43650942828638e-11
TMEM132C	32.8261075388196	-2.45238437910597	0.344092295976537	-7.1271121375911	1.02496587271289e-12	1.44687231541266e-11
TP53AIP1	6.08723987160352	1.59644883291877	0.224020587580149	7.1263487439412	1.03066382081379e-12	1.453765577453e-11
SSUH2	160.550105934094	-1.51668738847187	0.212917608538476	-7.12335348345695	1.0533221579625e-12	1.48455191662914e-11
HRCT1	265.605664379	-1.36055123643968	0.191005829263568	-7.12308750829936	1.05535765987061e-12	1.48624678177358e-11
NUPL2	973.93270519736	-0.468715861258485	0.0658272174010518	-7.12039608788014	1.07617342714183e-12	1.51436612464445e-11
PGAP3	2473.54972360936	-1.02077493997344	0.143374529592182	-7.11963933117661	1.08209849052342e-12	1.52150381137978e-11
TVP23C	55.0754238195636	0.644338841227575	0.0905164370150798	7.11847331242423	1.09129060773258e-12	1.53322033966713e-11
RAI2	294.014655062035	-1.25392135122711	0.176168868522504	-7.11772381660572	1.09723954622038e-12	1.54036547782928e-11
KL	51.9139026387921	-1.52010475675606	0.213591281698011	-7.11688578612158	1.10392889546578e-12	1.54853799385188e-11
RPL10L	10.5214693397137	-1.79208268622169	0.251838834245626	-7.11599023871678	1.11112159319945e-12	1.55740318833133e-11
INPP5J	621.84256581909	-0.880298476895492	0.123712132572426	-7.11570044579202	1.11345893384287e-12	1.55831128883644e-11
CKB	20868.4854571504	-1.60170179659223	0.22509426926017	-7.1156933575281	1.11351616503192e-12	1.55831128883644e-11
ZNF274	646.805986954041	-0.606781879588411	0.085339013864042	-7.11025183106881	1.15831405354764e-12	1.61973335873437e-11
ANKRD27	2245.78947608883	-0.447968827869314	0.0630068624783902	-7.10984185290858	1.16175998992175e-12	1.62327983556568e-11
CXCL10	1079.86656317524	1.61596279276446	0.227297678012792	7.10945578895669	1.16501411890933e-12	1.6265529674256e-11
MANSC1	2807.52756758047	-0.5454251411084	0.0767432557638906	-7.10714102078837	1.18471369768497e-12	1.65276360498772e-11
DEPDC1	594.20364992905	0.759677461081693	0.106910138217646	7.10575698195387	1.19664816857441e-12	1.66810884936509e-11
KIAA0895	276.484478006668	0.812192126493578	0.114329427987544	7.10396387692996	1.2122855500812e-12	1.68858790555027e-11
TIGIT	135.722969699817	1.20270926215371	0.169360101280172	7.10149116032983	1.23417906878461e-12	1.71774236539187e-11
PANK1	1001.60055344492	-0.654195445780949	0.0921273820985728	-7.10098811969915	1.23868026747322e-12	1.72266344602686e-11
VWA5B1	28.9609403551745	-2.96989411137941	0.418282409773457	-7.10021277965745	1.24564956229115e-12	1.73100663083808e-11
CSPG5	36.4773706342239	1.11823641238087	0.157519538462789	7.09903306785672	1.25632750271133e-12	1.74322478829692e-11
B3GAT1	18.8360599365345	1.22003900478825	0.171860066717157	7.09902555080554	1.25639582903651e-12	1.74322478829692e-11
ZNF41	487.929284768105	-0.449278362846499	0.0632938009757866	-7.09829961102151	1.26301147483558e-12	1.75104224906692e-11
PACRG	13.8481390827504	-1.5094399147585	0.212667669688957	-7.09764637458141	1.26899376942889e-12	1.75797017297512e-11
SAMD13	276.115772977124	-0.967484167807007	0.136316036720546	-7.09736133093713	1.27161288446397e-12	1.76023186171378e-11
CADPS	883.264123799772	-1.41682457982758	0.199661721921209	-7.09612521716452	1.28303238835313e-12	1.77466255080503e-11
CDHR1	3478.36033642087	-1.61993314720373	0.228294725837838	-7.09579751025173	1.28607665647403e-12	1.77749541297182e-11
HLA.E	26899.9040456679	0.576482795621222	0.0812558737307219	7.09465998152525	1.29669895122714e-12	1.79078942621872e-11
FAM212B	205.140451464573	0.754007498314956	0.106301964165931	7.09307211989043	1.31167055611285e-12	1.80979483958564e-11
E2F7	329.850665700593	0.725830490336126	0.102330740548977	7.0929858070238	1.31248922402276e-12	1.80979483958564e-11
AMMECR1L	1384.34077610128	-0.281087786862661	0.0396501467381936	-7.08919915779022	1.34890290048916e-12	1.85856945586318e-11
KIAA1328	129.672172208776	0.451888889800959	0.0637475877403466	7.08872140608003	1.3535669645125e-12	1.86355673979912e-11
HLA.DQB1	3323.69237199518	1.37451972880138	0.193905867990334	7.08859274372188	1.35482573639575e-12	1.86385162794984e-11
FAM151A	47.9849472673463	-0.842898149835058	0.118949936579183	-7.08615888394321	1.37885499832309e-12	1.89544759130037e-11
CKMT2	578.760142041778	-2.14616307586304	0.30288919228026	-7.08563768718831	1.38405482557178e-12	1.9011308893516e-11
RBBP8	1084.69335762166	0.670015557771021	0.0945655777080982	7.08519499388246	1.38848655432262e-12	1.90575119913681e-11
MMP1	4473.9806529609	1.67215913010147	0.236029984228148	7.08451994169158	1.39527120465562e-12	1.91359139928288e-11
PTAFR	517.800180432305	1.07499748340914	0.151744395049423	7.0842648458878	1.39784351895372e-12	1.91564684398549e-11
CHP2	871.0219144208	-1.85275902353242	0.261536565746124	-7.084129969539	1.39920545396344e-12	1.9160416665441e-11
IFI35	1595.24764050978	0.663896879660756	0.0937252775807584	7.0834346592221	1.40624714102762e-12	1.92420764857023e-11
SMIM18	1.06291452307744	1.54277308881178	0.217814765611269	7.08295915789815	1.41108274187287e-12	1.92934477879216e-11
NDEL1	1299.11971869647	0.403743502356804	0.057011017024474	7.08185055150801	1.42242013897943e-12	1.94335700917381e-11
TRIM38	1079.88853840235	0.481741143402733	0.0680419441665604	7.08006141364031	1.44090591124431e-12	1.96710666980354e-11
RABEP1	1355.03689767819	0.439668861226952	0.0621014514801166	7.0798483891753	1.44312256976811e-12	1.96862660645049e-11
MBD2	2307.40403110413	0.419391235330077	0.0592499351251366	7.07834083605859	1.45890554798001e-12	1.98863649294173e-11
C21orf62	5.957772239898	-1.71553786288905	0.242384594851697	-7.07775122399468	1.4651243183392e-12	1.9955887948188e-11
CXorf40A	493.767619144986	-0.515414817845094	0.0728258156659634	-7.07736416175814	1.4692208834339e-12	1.99964212228154e-11
VEPH1	27.6658624897769	1.3536953763201	0.191290198332089	7.07665833442241	1.47672012612563e-12	2.00831686055332e-11
FOXD1	87.3959413315547	2.13608966335056	0.301865161396039	7.07630404738249	1.4804984827143e-12	2.01171838790898e-11
PSMA7	12670.5177506687	-0.696921636093374	0.0984879460057389	-7.07621251490781	1.4814761876996e-12	2.01171838790898e-11
C5orf15	2061.99446447181	0.515389652260427	0.0728453427785152	7.07512151912661	1.49317855516416e-12	2.02606729732274e-11
PBLD	761.523443214134	-0.931244489273634	0.131632073561554	-7.07460168389861	1.49878632770114e-12	2.03213103686713e-11
TDRKH	453.651228914036	-0.553472704690671	0.0782467678662132	-7.07342577570746	1.51154789681649e-12	2.04721556454279e-11
TWSG1	1329.00592392968	0.739764901470467	0.104585545702607	7.07329962759882	1.5129232371892e-12	2.04721556454279e-11
PKNOX1	869.846257643913	0.305351580591338	0.0431698501187845	7.07326015149796	1.51335388086754e-12	2.04721556454279e-11
TRAFD1	1535.1459683148	0.379036848601162	0.0535917621323386	7.0726700059829	1.51980611749977e-12	2.05438640564761e-11
KIAA0355	1230.04664635101	-0.457935152428516	0.0647651983370957	-7.07069790854363	1.54156404939116e-12	2.08222008579004e-11
FCGR1B	11.3660269626188	1.31022991599321	0.185334871499942	7.06952720440209	1.55462454639141e-12	2.09827275198652e-11
C18orf54	142.508111058525	0.698356709265673	0.0988026157046535	7.06820061680595	1.56955532541551e-12	2.11682355792812e-11
FUNDC2	2205.42334546642	-0.573208339764259	0.0811155735235106	-7.06656335972425	1.58817676302738e-12	2.1403200893276e-11
SLC39A4	4520.57215236741	-1.03506267266894	0.146539374025059	-7.06337583025253	1.62505416453404e-12	2.18836539304007e-11
VWC2	6.37756096445034	-1.93137325237594	0.273447272180706	-7.06305547308442	1.62880659421873e-12	2.19176440879674e-11
CAV2	645.526282796073	0.906950232676112	0.1284387192193	7.06134597253	1.64897459935122e-12	2.21723087989629e-11
FUT10	341.241998416906	0.608862862922844	0.0862323925903319	7.06072097309646	1.65640908331257e-12	2.22555024650198e-11
AGK	1155.90469637897	-0.445475143418986	0.0631263499623916	-7.05688105972203	1.70281252699669e-12	2.28617636713332e-11
ZP2	16.2583304290936	-2.13100533015944	0.30200074268257	-7.0562916873331	1.71004678494126e-12	2.29416276569225e-11
FAM200A	296.964107471971	-0.576644719266232	0.0817314904982506	-7.0553554786643	1.72160031978368e-12	2.30792746099927e-11
GSS	4556.59057241757	-0.543676002739128	0.0771178169188355	-7.04994026622062	1.78994614086535e-12	2.39774842278231e-11
ETV7	564.872019127909	0.92627591979154	0.131540305783732	7.04176498809762	1.89819797806568e-12	2.54085120199744e-11
CYP39A1	430.196171147076	-0.96802839795799	0.137473887072405	-7.04154380568397	1.90121422711528e-12	2.54298091862204e-11
MMP25	130.198501570981	1.12697312144918	0.160052050603499	7.04129136240222	1.90466252386576e-12	2.54568489987541e-11
USP13	491.660685825025	0.70755432181036	0.100493779961561	7.0407772708022	1.91170383473021e-12	2.55318349723736e-11
LZTS3	1570.54015627615	-0.976763862092464	0.138747803016805	-7.03985101640969	1.92445488342712e-12	2.56829083657367e-11
ELF1	3897.03551219608	-0.575706996663058	0.0817850994348088	-7.03926510625516	1.93256370690683e-12	2.5771849194573e-11
ELOVL7	827.656703322516	0.884392313047524	0.125642413329972	7.03896311450863	1.93675626313792e-12	2.58084705027408e-11
EXO1	564.605820234309	0.633160353465407	0.089967998373594	7.03761742965755	1.95554714068001e-12	2.60394236053384e-11
HTATIP2	2809.56547408503	-0.465652223203194	0.0661863582370682	-7.03547129055368	1.98588605743778e-12	2.64236874890845e-11
USPL1	1057.24119335195	-0.618986674693298	0.0880140818842177	-7.03281408431407	2.02408995867793e-12	2.69119501733906e-11
LINS	351.259000009261	0.456948750887686	0.0649936539277647	7.03066720014771	2.05548243960343e-12	2.73089897020432e-11
CLCN7	2557.56571735184	-0.60295673607355	0.0857644922448147	-7.03037726093464	2.05975846754549e-12	2.73454392384035e-11
NAT16	9.39634638454971	-2.02043401496868	0.287519762661346	-7.02711353218678	2.10849800950942e-12	2.79716951551499e-11
ITIH4	5.87790132406344	1.29750671706766	0.184771941333284	7.02220644381967	2.18391518649704e-12	2.89506676617138e-11
SLC12A9	2926.46853868838	-0.590489261015112	0.0841007345349062	-7.02121407477159	2.19948546769645e-12	2.91354262807036e-11
CSNK2A2	3122.49382455092	-0.348659701845066	0.0496768332617973	-7.01855732243693	2.24170786412007e-12	2.96726954150551e-11
C6orf52	16.698633251903	1.12777990054261	0.160688359398344	7.01842936703874	2.24376133578049e-12	2.9677860277488e-11
HES7	6.83379993722111	1.98994042354553	0.283628345739959	7.0160139260904	2.2828731091117e-12	3.01728184339853e-11
APOBEC3A	27.3626342345045	1.43218572815542	0.204198107742364	7.01370714934541	2.3208492264747e-12	3.06520449652022e-11
NINL	309.311363492869	-1.43446270851102	0.204570129776252	-7.01208289831931	2.34796006393948e-12	3.09871682107042e-11
ME2	2026.05212505838	0.647223086519807	0.0923256137448651	7.01022241030923	2.37939578192548e-12	3.13788314389477e-11
CH25H	183.224064685552	-1.18244101091701	0.168691013290146	-7.00950802212107	2.39157580100429e-12	3.15161647099848e-11
ATP10D	504.517796244935	0.686186399982948	0.0979029399281626	7.00884366175771	2.40295773198165e-12	3.16427858389288e-11
CHKA	1040.69309763565	-0.607454429359825	0.0866713804470786	-7.00870836747241	2.40528211865187e-12	3.16500360199892e-11
MAPK8	1095.71521997323	0.365994715660332	0.0522329605896929	7.00696861767688	2.4353686307656e-12	3.20223157544219e-11
CLGN	46.9322100926945	-1.84817832660996	0.263942447999063	-7.00220195963524	2.51970499776944e-12	3.30875868742006e-11
SRBD1	637.903364293781	0.441490138136335	0.0630503808121473	7.00218035877869	2.52009362562566e-12	3.30875868742006e-11
SNRPD1	2320.21405628797	0.532597272493505	0.0760729119879593	7.00114217499395	2.53884138972997e-12	3.33084838233975e-11
FCGR1A	73.3271418065288	1.2711534627983	0.181566315814054	7.0010423304514	2.54065159915059e-12	3.33084838233975e-11
CEACAM3	30.2356060547531	1.22657491567439	0.175201751197728	7.00092839991147	2.54271873795775e-12	3.33111089877974e-11
GPR153	1758.06645670459	-0.917467613199615	0.131104560390414	-6.99798397910421	2.59671775012365e-12	3.39935691969599e-11
IL12RB1	176.79537982644	1.07653412209837	0.153844603257365	6.99754232065878	2.60491392165415e-12	3.40758644458028e-11
TXLNA	3171.65144657569	0.35751187039253	0.051099323817152	6.99641098328052	2.62602486694757e-12	3.43268583889711e-11
KCTD1	194.649418762838	0.984856541059107	0.140884592719259	6.99051984358312	2.7386955520253e-12	3.57734588102397e-11
GNB5	441.986940867868	0.670065029199087	0.0958560911078319	6.99032290441832	2.7425428610202e-12	3.57768505455015e-11
TSR1	1946.89140163736	0.452579733786227	0.0647439523543697	6.9903012919118	2.74296539518276e-12	3.57768505455015e-11
WRAP53	567.540809444312	0.526687511881503	0.0753676402220803	6.98824469400331	2.78346623976629e-12	3.62785888357559e-11
PARK2	62.1004544464499	-1.00534933190896	0.143866617298837	-6.98806540936922	2.78702457823154e-12	3.62984522258288e-11
DRD1	18.1759781243797	-1.76929461828753	0.253229078635875	-6.98693304820511	2.80960232038991e-12	3.6565816340421e-11
CD24	35140.4556490097	-0.89119242206181	0.127648143460818	-6.9816324617002	2.91769622893568e-12	3.79449371814136e-11
ACOX1	3546.03793353014	-0.468808861062079	0.0671605123560516	-6.98042413042784	2.94290255320397e-12	3.82448727289283e-11
SEC14L4	24.9785225650335	-2.33018357661178	0.333824386004201	-6.98026769255396	2.94618148917296e-12	3.82596188583065e-11
HS1BP3	1631.79354253	-0.434624530623207	0.0622889980392048	-6.97754891400972	3.00374256762404e-12	3.89787480975388e-11
MESDC2	2543.17231539976	0.375923469167866	0.0538859961467566	6.97627391250319	3.03111493237416e-12	3.93053660889187e-11
EIF4EBP3	199.138074256602	-0.857267301474121	0.122893828524446	-6.97567413894663	3.04407561774634e-12	3.94447648855831e-11
SEH1L	1889.41885278438	0.483741424023907	0.0693656970586211	6.97378451506219	3.08526539356944e-12	3.99494850634685e-11
PFDN4	1043.51627650638	-0.790578091712116	0.113369753575841	-6.97344809154273	3.09265580477482e-12	4.00161403369087e-11
LARP1B	1090.67784992733	0.505523739678296	0.072509523472952	6.97182543017083	3.1285462428599e-12	4.04511960951805e-11
FAM3A	2659.89832416199	-0.743881045747607	0.106746003640418	-6.96870159423887	3.19879369985668e-12	4.13295264203785e-11
MIS12	666.993585410007	0.494762433242061	0.0710403082338417	6.96453106049967	3.2949944069665e-12	4.25416680199011e-11
MAFA	2.93701145686691	1.50865519337221	0.216674242524974	6.96278051230905	3.33621400658868e-12	4.30427089801604e-11
CAMK2D	1986.23243375652	0.546250803469977	0.0784594922487591	6.96220161275153	3.34995609453029e-12	4.31887764412601e-11
TTI2	389.428130575572	0.529851884686582	0.0761183710872915	6.96089363340363	3.3812099879009e-12	4.35602381329355e-11
RSPH1	206.094005017372	0.940301296332375	0.135120348210657	6.95899106821729	3.42718238847123e-12	4.41206460010766e-11
TNFRSF19	266.806879839664	-1.77697412204918	0.255455488747808	-6.95610077027333	3.4981968292078e-12	4.5002397998237e-11
DYDC2	6.52414635411947	-3.21717904787737	0.462558862996169	-6.95517761142544	3.52118130929549e-12	4.52654453182705e-11
CTSA	11333.9980604	-0.650642124356043	0.0935570790907237	-6.9544937772705	3.53830257097581e-12	4.54527953735935e-11
WWOX	393.821950774255	-0.563871926682421	0.0810815376837188	-6.95438126595429	3.54112734308891e-12	4.54563562465723e-11
DRAM1	1138.92369656275	0.660695417296702	0.0950076754190852	6.95412675220534	3.54752546860058e-12	4.55057490555285e-11
FAM134B	1111.77743149653	-0.915204254509671	0.131667416189593	-6.95087882025295	3.63017602408909e-12	4.65324933892397e-11
IFI16	1696.84968108454	0.976815282854885	0.140540980827584	6.95039466142081	3.64265708556296e-12	4.66589593522613e-11
ZNF316	1726.7706392598	-0.631866267794358	0.0909229826487731	-6.94946700368594	3.66668868809405e-12	4.69330891403603e-11
RPA1	3029.25727483687	0.395076719298524	0.0568513826258177	6.94928955200309	3.6713033734388e-12	4.69584703170384e-11
AIM2	102.050906880477	1.69935228642805	0.244658552649704	6.94581189998755	3.76289871328976e-12	4.80955599865538e-11
LIN54	605.34357002866	0.431109334414099	0.0620746261718317	6.94501700615522	3.78414736250507e-12	4.83325278376363e-11
CDH1	24798.5878022863	-0.487452412575187	0.0701951933841243	-6.94424203531623	3.80497667975595e-12	4.85638046472714e-11
IBTK	2420.01029126754	0.513487419764871	0.0739816103867107	6.9407440184231	3.9004021301504e-12	4.97448940318013e-11
MACC1	2677.59747304303	-0.742051870872075	0.106913938379363	-6.94064667451547	3.90309094011779e-12	4.97448940318013e-11
IQCF1	1.02896173105564	1.96981363041031	0.283866710880298	6.93922025693582	3.94270014822755e-12	5.02138463560487e-11
PML	3395.75051858696	0.636127454233431	0.0916761260408078	6.93885618541812	3.95287276370513e-12	5.03074955226752e-11
PAN3	2248.78777168944	-0.690428740540756	0.0995085058268583	-6.93838918395661	3.96595905111977e-12	5.04380665353742e-11
WFDC1	385.858355788045	-0.962107918853131	0.138682171157639	-6.93750257024395	3.99092065801176e-12	5.07193712969401e-11
NFAM1	289.176759467346	0.886228896643802	0.127769164752385	6.93617195010474	4.02867206537004e-12	5.1162701539073e-11
PHOSPHO2	130.413534910638	-0.621604746245465	0.0896223817991542	-6.93582042528724	4.03870359887672e-12	5.12536190005386e-11
C1QA	2447.44698994195	1.06153041109745	0.15305546280097	6.9355930959344	4.04520397675705e-12	5.12996265510135e-11
DHX58	446.646917125827	0.669509201109174	0.0965798078246091	6.93218609758487	4.14386319945022e-12	5.24910397960773e-11
STK40	3479.98136900134	-0.523795148750077	0.0755603160365055	-6.93214608177414	4.14503587248069e-12	5.24910397960773e-11
KLHL36	2012.78762938606	-0.436609339264784	0.0629880585719589	-6.93162083676532	4.16045849946706e-12	5.26489794368728e-11
MYLIP	1154.5092148416	-0.458163093174444	0.0661018051523325	-6.9311736966729	4.17363207267347e-12	5.27766667886008e-11
SYNPR	18.79682397001	-2.482897853213	0.358226807591738	-6.93107774346888	4.17646435607826e-12	5.27766667886008e-11
EIF2S2	5928.09649557946	-0.490398712747942	0.0707597990162102	-6.9304706848531	4.19442683279973e-12	5.29661415269962e-11
MTUS1	2394.88815555474	0.675989006271303	0.0975466709296818	6.92990339730406	4.21128095417782e-12	5.31413621396004e-11
HERPUD2	1269.34702778996	-0.373385430195042	0.0539013311414419	-6.92720239534058	4.29244271697501e-12	5.41272476317916e-11
OSR2	200.186808589959	1.19508089135631	0.172554960476905	6.92579852849991	4.33523080534319e-12	5.46281943924707e-11
ANG	755.014499957705	0.845997990032136	0.12215609189099	6.9255489180768	4.34288227499224e-12	5.46859904253257e-11
ALDH1B1	6258.88890621149	-0.669588278705178	0.0967077998649643	-6.92382909796461	4.39596206854606e-12	5.5315339343489e-11
CD86	247.662551943142	1.09540474051917	0.158279707117929	6.9206897110507	4.49449974026857e-12	5.65154044155124e-11
MYEF2	350.743409648244	-1.4219842770875	0.205500781925238	-6.91960518965237	4.52904085949709e-12	5.69096310253568e-11
PSKH1	1509.48358839236	-0.492311789394999	0.071169112465867	-6.91749232690113	4.59708276702417e-12	5.77239604588405e-11
PRPF40B	240.860081297474	-0.622309341979878	0.0899641202343675	-6.91730592550325	4.60313345280677e-12	5.77592898723145e-11
TNFRSF11A	1454.45818842026	0.962513861767613	0.139173153522565	6.91594490320687	4.64755017049716e-12	5.82756413859318e-11
DNMT3A	1305.81135065422	-0.510089436473524	0.0737585780712786	-6.91566255494494	4.6568170371282e-12	5.83508331414876e-11
LY75	1482.63586439801	-0.707152857135169	0.102265274080535	-6.91488741895199	4.68235076073005e-12	5.86296032447061e-11
MRE11A	1074.63101697478	-0.52052596987135	0.0752980371610103	-6.91287568038867	4.74926139545828e-12	5.93938437281746e-11
CUL4A	5450.49424999382	-0.479857241668938	0.0694152308551403	-6.91285234893667	4.75004287396207e-12	5.93938437281746e-11
HNF1A	828.923510171768	-0.66003622769936	0.0954908467255416	-6.91203660175333	4.77744542058934e-12	5.96946489072658e-11
D4S234E	127.354477370743	-1.2353873695629	0.178738571283689	-6.91169992403109	4.78880020764886e-12	5.97946550770319e-11
MANF	3214.26077412456	0.552063636182993	0.0798797051111935	6.91118770924998	4.80612591221258e-12	5.99690242318945e-11
SPHK2	1127.78667159858	-0.7059410616706	0.102169505697743	-6.90950843746906	4.86335946106606e-12	6.06407567182402e-11
XAF1	331.337490810194	1.05959811812918	0.153425880702972	6.90625410311661	4.97618314846804e-12	6.20042150266168e-11
PRPSAP2	866.580068131677	0.450368542153926	0.0652196224521074	6.9054147390173	5.00569659310258e-12	6.23284328755962e-11
CEP97	317.524767479614	0.5115942659021	0.0740876033471186	6.90526137692908	5.01110756863969e-12	6.23522959185761e-11
SRGN	1781.86304163035	1.08626501858641	0.157346036704335	6.90366939859808	5.06761606599616e-12	6.30114797669474e-11
PLB1	164.628895559353	-0.951477119887421	0.137856203945625	-6.90195357666104	5.12921992397636e-12	6.37330578715252e-11
TMX1	2140.87896890009	0.536872500111652	0.0778113981048951	6.8996639719532	5.21256906161606e-12	6.47236393642418e-11
GREM2	149.312745288088	-1.72009127179239	0.249418450056262	-6.8964075087644	5.33340617925497e-12	6.61718502842874e-11
GCC1	1320.18788516031	-0.370364488755764	0.0537046404203912	-6.89632191662789	5.33661898554557e-12	6.61718502842874e-11
SNX30	1433.12000587413	-0.486651767820822	0.0705954431574965	-6.89352946953128	5.4424838095247e-12	6.74376657037147e-11
RRS1	1859.69926215095	-0.55789590229525	0.080952861482512	-6.89161435529701	5.51627507420473e-12	6.83045774802464e-11
PRKAB1	3298.04329324214	-0.574526778391669	0.0834127711694863	-6.88775555992845	5.66794918929471e-12	7.01339926384088e-11
NOL9	888.093469480886	0.464434752484785	0.0674780242459459	6.88275564785358	5.87056792486611e-12	7.25908132247997e-11
ST6GAL2	166.936890304649	-1.89487918689176	0.275448023364605	-6.87926224245781	6.0163318406786e-12	7.42910977046261e-11
CCDC22	1387.75091787336	-0.493391026981921	0.0717215198954387	-6.8792606138468	6.01640061554586e-12	7.42910977046261e-11
PMP22	1823.42416176933	0.891919116119382	0.129661979726488	6.87880223640589	6.03578816670747e-12	7.44789545356579e-11
HCN1	41.8065984950323	-2.09985197060916	0.305490519646633	-6.87370584539939	6.25551336716139e-12	7.71134445518895e-11
IGFL3	9.2682572636123	2.29996504769476	0.33460603876559	6.8736507451559	6.25793127339214e-12	7.71134445518895e-11
GABRA4	35.2682686866101	-2.41263898411491	0.3510049468704	-6.87351846640987	6.26373966243939e-12	7.71242430622464e-11
MTHFR	951.692829683926	0.539693425808766	0.0785187473371083	6.87343397738726	6.26745235892267e-12	7.71242430622464e-11
CTSB	34511.5994189621	0.620493989166768	0.09028478620463	6.87263065296983	6.30286071232003e-12	7.75065084010519e-11
CA8	421.471522538972	1.81579519465521	0.264218014473911	6.87233683997917	6.3158600928731e-12	7.76128730283297e-11
RBBP8NL	669.718519310165	-0.885047616958977	0.128829174694956	-6.86993159006573	6.42326995614712e-12	7.88784623727e-11
SLAMF8	415.974619742649	1.12045651402437	0.163127524693145	6.86859263102305	6.48383662483006e-12	7.95674669166731e-11
SPZ1	1.42348677744685	-2.63329670476346	0.383416498666247	-6.86797963552337	6.51175138528263e-12	7.98551065069402e-11
TMLHE	477.997251393499	-0.470486770856977	0.0685264402070499	-6.86576990480492	6.61335968888674e-12	8.10454511873669e-11
CEP135	331.360474704802	0.546784261395993	0.0796473782965448	6.86506289460269	6.64619647354932e-12	8.13919585981747e-11
ABHD3	1226.85614403697	0.677121461558653	0.0986582611649969	6.86330220665687	6.72866686083344e-12	8.23454065828883e-11
TMEM150A	622.730958730151	-0.578312186628454	0.0842741922877883	-6.86226911144486	6.77752288392192e-12	8.28864570375729e-11
TYW1	897.725171847522	-0.360763271077191	0.0525804372936907	-6.86116908960132	6.82992608175748e-12	8.34701171758896e-11
ZFP41	485.425001166625	-0.728898370115338	0.10624053059176	-6.86083141768372	6.84609170926108e-12	8.36104136675875e-11
ZNF43	223.806626732091	-1.40770163306626	0.205235369453298	-6.85896216045057	6.93626070508022e-12	8.46536934068033e-11
FOXD4L1	3.62043065065427	1.33266321591167	0.194412664255164	6.85481689692071	7.14039173061132e-12	8.70854474704701e-11
HEATR9	2.09895771032501	1.54342487238008	0.225190397661591	6.85386627674727	7.18802786061131e-12	8.76065444787484e-11
KCNK5	1819.12295806065	-0.73044087090089	0.10659024376394	-6.85279294902974	7.24218730756052e-12	8.82063809752917e-11
PSMB9	3432.62735267023	0.935879407061254	0.136573363022513	6.85257642009577	7.25316159535918e-12	8.82797833192318e-11
C12orf57	1769.58155489742	0.900576500893748	0.131440751781122	6.85157752592139	7.30399968217599e-12	8.88379456912517e-11
FERMT1	10913.7557682522	-0.750629823378536	0.10959267023123	-6.84927031885234	7.42276194743526e-12	9.02209410273074e-11
RFC5	934.176855482224	0.46147965743399	0.0673927825589148	6.84761245806351	7.50926575094855e-12	9.12102306291184e-11
AGPAT9	292.150931313516	0.937326622361835	0.136898339158308	6.84688089077485	7.54775085277317e-12	9.16153186843753e-11
PLA2G12B	166.542822458092	-2.27939950624628	0.332923244113317	-6.84662169599201	7.5614324657421e-12	9.17189935324516e-11
CAPS	645.048422270217	-1.15385112130068	0.168547472819396	-6.84585239991741	7.60218306987513e-12	9.21506470895258e-11
GRID2IP	55.7867237265327	-0.765699573390014	0.11185867646674	-6.84524077680898	7.6347350242575e-12	9.24824012476758e-11
CSNK1G1	704.56114662936	0.419927895065073	0.0613754258568799	6.84195488996352	7.81196909887139e-12	9.45651049058088e-11
KISS1R	13.2966560269769	1.84081925423653	0.269069934433052	6.84141562718724	7.84143841021235e-12	9.48035362872407e-11
GALNT13	10.6540365276419	2.07840393956009	0.303798042714161	6.84140003336239	7.84229219077326e-12	9.48035362872407e-11
WNT11	872.61174538387	-1.74404497795311	0.254941129004113	-6.84097142256311	7.86579483727772e-12	9.49643029111865e-11
TNFRSF9	116.704584200706	1.0310055764019	0.150710582168233	6.8409633986486	7.86623548185471e-12	9.49643029111865e-11
FOXP1	2526.15993994449	0.580254964876248	0.0848432541005477	6.83914084894231	7.96695262553932e-12	9.61151695047316e-11
DUSP5	1000.48845440733	0.994747275986292	0.145474749181816	6.83793772858167	8.03413031591451e-12	9.68072817785878e-11
TMEM107	271.639531943668	0.549405137595208	0.080346831594983	6.83791913991931	8.03517257827095e-12	9.68072817785878e-11
MAGEA11	59.2748453027837	-3.95672048055456	0.578936732996014	-6.83446092646154	8.23139671906592e-12	9.91044613078901e-11
ZNF251	679.613658041914	-0.619575085404685	0.090660056158663	-6.83404700654911	8.25519548381741e-12	9.93239737139272e-11
TAB3	1297.2539419539	-0.53820957757982	0.0787571731590904	-6.83378486036606	8.27030271357477e-12	9.94386868721796e-11
PPP1R14A	222.861751025312	-1.07292864783958	0.157008004316629	-6.83359203570197	8.28143229940353e-12	9.95054522008466e-11
KAT8	1501.40923269566	-0.376244925778186	0.05507164486668	-6.83191734492437	8.37871248352971e-12	1.00606572573096e-10
CAMK1D	1447.33476065151	-0.952468930888497	0.139416751414888	-6.83181125095981	8.38491288952182e-12	1.00613315862635e-10
CALML3	31.2650872578446	-1.94413945636242	0.284624242897244	-6.83054766021566	8.45910693438009e-12	1.01435379724559e-10
BAG3	2108.27366483171	0.615866635159247	0.0901658430712092	6.83037627311776	8.46921965329047e-12	1.01488439404743e-10
F11	5.31301166924549	-2.64451480038988	0.387420175875418	-6.82596045601991	8.73389874405772e-12	1.04589902879344e-10
CBLN2	11.2674811584535	-1.49146623167505	0.218540983876398	-6.82465231564343	8.81385150340087e-12	1.05476560949149e-10
C11orf95	929.420543315553	-0.724960969738453	0.106229810496095	-6.82445884401819	8.82573708442078e-12	1.0554800723681e-10
C19orf38	50.188066545779	1.1146012485046	0.163384393207543	6.8219566546283	8.98087674651508e-12	1.07331402403261e-10
HOMER2	73.8625971226301	1.54980019010374	0.227205375512521	6.82114226658488	9.03194403703841e-12	1.0785298691276e-10
MMP12	2487.36086532443	1.39024846469018	0.203816828236694	6.82106809686823	9.03660905871075e-12	1.0785298691276e-10
CD2	324.380317486649	1.02507483250491	0.150334177739519	6.8186412958006	9.19055566786962e-12	1.09572182531487e-10
KIR2DL3	1.75718258514803	2.07706014069332	0.304616621607896	6.81860408578399	9.19293601130054e-12	1.09572182531487e-10
TBC1D16	3315.79416299318	-0.597779017309271	0.0876801604533304	-6.81772266632029	9.24949780194947e-12	1.10172756528828e-10
TPD52L2	6688.05261278453	-0.474976716110311	0.0696738243115272	-6.81714719701024	9.28661021463404e-12	1.10541018051845e-10
GTF3A	7756.09261231053	-0.797215825921766	0.116981227831516	-6.81490390124789	9.43267982024567e-12	1.12152717337655e-10
PPP3CA	1970.81722562832	0.456293785041218	0.0669555626231785	6.81487492845381	9.43458099668334e-12	1.12152717337655e-10
DTX3L	3605.69415670179	0.466652424078862	0.0685016081026643	6.81228422228401	9.6061078172716e-12	1.1411420687854e-10
PFKFB4	598.617664146271	0.836749277308626	0.12283116441026	6.81219038609659	9.6123775675865e-12	1.1411420687854e-10
FAM57A	1549.63702119106	0.651551182868264	0.0956580785919295	6.81125099373712	9.67536530196438e-12	1.14785600454089e-10
CCR5	199.401371526905	1.0632836005039	0.156121185599889	6.81062980926181	9.71723861640532e-12	1.15205773177754e-10
MPHOSPH9	509.466359950922	0.534287554656329	0.0784588679451234	6.80977904282314	9.77487599702955e-12	1.15812159638113e-10
XCL2	7.55774738190316	1.42751899976395	0.209778744355515	6.80487913181859	1.01134110060051e-11	1.19743591625845e-10
FAM71E1	132.641633746567	-0.824065183293823	0.121127384623925	-6.80329378738235	1.02253820078301e-11	1.20989052497157e-10
MAVS	5248.20661719913	-0.580069903561937	0.0853235834525261	-6.79847095128965	1.05735326529319e-11	1.25025542164522e-10
CDC42EP1	5684.35206505967	0.754824400676266	0.111072599741218	6.79577503754201	1.07731775254242e-11	1.27301858666321e-10
PTPRU	720.4170222925	1.37621603588661	0.202550018986562	6.79445029317872	1.08726294648361e-11	1.28392010285289e-10
CAMKMT	408.124916381271	-0.495625653115706	0.0729508363230068	-6.79396807627	1.09090535315598e-11	1.28736932647898e-10
FGD4	915.881030162386	0.581557129970904	0.0856151481976579	6.79268963744915	1.10061994363592e-11	1.29797499367454e-10
TNFSF13B	204.966552837479	1.09969511972178	0.161929497079996	6.79119703051082	1.11206921335369e-11	1.3106110286572e-10
ORAI2	1157.13715122255	-0.655155348547063	0.0965753463416517	-6.78387780489381	1.16992293044124e-11	1.37788348830779e-10
EIF5A	20058.4285182427	0.541295205774537	0.0798169412804616	6.78170820744093	1.18763160592658e-11	1.39781733143456e-10
IL2RA	159.635328056669	1.10391080480241	0.162891879466437	6.77695418837539	1.22735783461422e-11	1.44362200679114e-10
TC2N	2334.23617683246	0.761299147575521	0.11234125997591	6.7766655611551	1.22981117242271e-11	1.44555472658355e-10
TGM3	76.6980113412049	-1.46695645995529	0.216549909340906	-6.77421876748939	1.25080285036583e-11	1.46831183405517e-10
DDX60	1251.05554282126	0.861279203075601	0.127140774545956	6.77421705311607	1.25081768075091e-11	1.46831183405517e-10
CFAP57	6.95908295144028	1.26734414982356	0.187128771285948	6.77257773411528	1.26507790986549e-11	1.48362382885418e-10
GLT1D1	15.6042622960738	1.32172725430619	0.195160139850575	6.77252668151488	1.26552455725834e-11	1.48362382885418e-10
PDE4D	587.566642097183	0.712926644582657	0.105286405650335	6.77130765533347	1.27623553002147e-11	1.49443070284746e-10
TRIM4	1575.65729141847	-0.437758460814923	0.0646492256802282	-6.77128699081703	1.27641786198483e-11	1.49443070284746e-10
TNFRSF10A	838.973130868945	0.617182941074015	0.0911553342863265	6.77067278515366	1.28184892891751e-11	1.49980527466722e-10
ROBO2	228.54470323951	-1.38683380832348	0.204872836751363	-6.76924198597671	1.29458859126478e-11	1.51371849501556e-10
PLAU	2804.52627288058	0.927748031253064	0.137128734063884	6.76552611373816	1.32825634251011e-11	1.55206797114655e-10
APMAP	6078.49618742812	-0.580569023449863	0.0858159372388222	-6.76528209246452	1.33049706548801e-11	1.55366879185226e-10
STMN2	100.103524993721	-1.59711891050707	0.236087786664812	-6.76493660713841	1.33367581386572e-11	1.55636216787483e-10
AGPAT4	262.407969304299	0.954381363286303	0.141087763584248	6.76445170751051	1.33814983785733e-11	1.56056258541753e-10
CHODL	17.4713645778772	-1.67417191218328	0.247505385100409	-6.76418378333101	1.34062819592845e-11	1.56243167210655e-10
BHLHB9	177.32350413122	-0.698892110623208	0.103395396221421	-6.75941227718238	1.38552617585377e-11	1.61370388745162e-10
BTN3A2	1831.85573825129	0.59822404484493	0.0885103558620093	6.75880284311117	1.39136572359601e-11	1.61944804997545e-10
SLC20A2	2243.57771877203	-0.541672846710179	0.0801468232306436	-6.75850676141427	1.39421144784919e-11	1.62170240312732e-10
ZNF830	601.581905971878	-0.428272284776226	0.0634150342031943	-6.75348188576161	1.4433853330997e-11	1.67780043241225e-10
MREG	418.509347382264	0.586608919604042	0.0868614279462468	6.75338793609354	1.44432072195551e-11	1.67780043241225e-10
BLOC1S2	874.476542591366	0.522163821721898	0.0773211699155948	6.75318056221732	1.44638749551778e-11	1.67910813809523e-10
ZMYM2	2957.11390990878	-0.574868738945506	0.0851272571334443	-6.75305135280407	1.44767671412144e-11	1.67951206827496e-10
HS3ST5	8.6090171746178	-2.22940167074162	0.330137173572321	-6.75295558696978	1.44863296733023e-11	1.6795294370418e-10
ZNF517	416.115565445828	-0.654289973349928	0.0968993754421639	-6.75226202815366	1.45557686664673e-11	1.68648428776478e-10
ZMIZ2	6655.269604475	-0.549102651479768	0.0813357868314321	-6.7510584561969	1.46770445776509e-11	1.69943222841678e-10
GJA3	25.4533437274123	1.7685526347579	0.261990458081119	6.75044674417228	1.4739061449124e-11	1.70550631281919e-10
SNTB1	2584.7963165163	-0.793859509780775	0.117605000024565	-6.75021903503213	1.47622126495586e-11	1.70707816141332e-10
SLA	426.00434366186	0.97762799860938	0.144837099383841	6.74984518999867	1.48002987480416e-11	1.71037390259914e-10
SEMA4B	4673.54718024749	0.730742367990122	0.108288415815976	6.74811209014212	1.49781220952787e-11	1.72980344690005e-10
NHLRC1	91.4015446095454	-1.19490048984445	0.177139843274325	-6.74552075782284	1.52479133265569e-11	1.75982223470734e-10
CAND1	4342.25615218709	0.376255402761686	0.0557807740963231	6.7452524432874	1.52761187520936e-11	1.76118367847162e-10
APOB	26.8570493796076	-2.65209214498254	0.39318092480027	-6.74522078183159	1.52794503966489e-11	1.76118367847162e-10
DNAAF5	2740.04885149267	-0.478329713547929	0.070923813805091	-6.7442751296828	1.5379287355384e-11	1.77154696114988e-10
C20orf196	363.545642633909	-0.803314955942226	0.119114684392504	-6.74404637882563	1.54035334581314e-11	1.77319514511896e-10
TNFRSF18	109.988992681684	1.04777301700489	0.155375576822503	6.74348593538503	1.54630951375274e-11	1.77890397510575e-10
RBBP4	5456.44740961001	0.390969322694644	0.0579784244429074	6.74335886929181	1.54766305451151e-11	1.77931390990005e-10
ADM	925.3355647793	0.846098745484794	0.125474406735265	6.74319781618854	1.54938030108727e-11	1.78014119203478e-10
SLFN12L	20.6185987128245	1.14704386986819	0.17015279172938	6.74125800822891	1.57021087920143e-11	1.80291330229029e-10
THRB	251.731491507934	-1.31034177968523	0.194380668344601	-6.74111160767402	1.57179408141789e-11	1.80357053342376e-10
SAA2	155.254506964551	1.94171419918755	0.288056161994524	6.74074869894456	1.57572538604877e-11	1.80691954134115e-10
RRAGB	386.20688135707	-0.548790875173195	0.0814438791891169	-6.73827033580847	1.60283152110073e-11	1.83603793283951e-10
POLR3E	2051.40578588511	-0.42122733491779	0.0625129694734937	-6.73823909607103	1.60317609110797e-11	1.83603793283951e-10
PIK3CD	366.84070724092	0.878882405181996	0.130447323382869	6.73745066123306	1.61189647707659e-11	1.84484084929298e-10
CLNK	12.2322288345802	1.08991401060737	0.161880853871535	6.73281604674694	1.66410400754469e-11	1.90337229529615e-10
BMS1	2382.87617271725	0.389238620325878	0.0578337146749414	6.73030640541804	1.69306175766695e-11	1.93525310327043e-10
TSGA10	176.153146329166	-0.535754863366733	0.0796306278461018	-6.72799999018167	1.72010933879102e-11	1.96491107119387e-10
FAM127B	1180.51768559591	-1.07879943925919	0.160350910671228	-6.72774126909129	1.7231696558374e-11	1.9671475476076e-10
SLC1A1	668.7626123069	0.998222850776551	0.148382148779873	6.7273783199988	1.72747183563105e-11	1.97079795160901e-10
MYBL2	4671.53020537834	-0.81509599396788	0.121194107836341	-6.72554143530291	1.74940699246468e-11	1.99454753779855e-10
MANBA	1273.84196785654	0.454523746722016	0.0675828446952306	6.72543082156015	1.75073655759596e-11	1.99478878653797e-10
SMAP2	1566.14962517031	0.422376965466239	0.0628052904648165	6.72518130782079	1.75373931996721e-11	1.99693495125557e-10
SP100	1840.30636712752	0.48858670573391	0.0726684202319786	6.72350801316721	1.77400722904434e-11	2.01790780731934e-10
USP14	2596.88690549884	0.483499404332686	0.0719121385947658	6.7234741419285	1.77441985634929e-11	2.01790780731934e-10
TRIM16	862.432755893543	0.632699112612996	0.0941171412734681	6.72246419782998	1.78676650053674e-11	2.03065443752083e-10
HSPBAP1	302.454255926776	-0.408102482895701	0.0607124987043129	-6.72188579954971	1.79387530690014e-11	2.03743584347672e-10
KAZN	338.908955326477	-0.595347446340058	0.0886008626288204	-6.71943171517612	1.8243465202959e-11	2.07072614259794e-10
PRMT3	997.730640578393	-0.523634032257629	0.077943609460183	-6.71811372201237	1.84092001463066e-11	2.08820952454259e-10
FBXL12	832.433005191388	-0.4713105609148	0.0701685691917088	-6.71683299722307	1.85716606258943e-11	2.1052994952213e-10
BBS7	422.427599664488	0.373269540429794	0.0555761774267507	6.71635865783974	1.86321863342779e-11	2.11081968738109e-10
USP2	94.2048173100929	-1.11272997810679	0.165682706303904	-6.71602971082424	1.86742733472663e-11	2.11424530035071e-10
RSPO4	21.6041438930144	-2.54076515865039	0.378387602244468	-6.71471566081822	1.88433296407182e-11	2.13203253506236e-10
HLA.DQA1	2408.59185086753	1.26120992965059	0.187848682766338	6.71396738628927	1.89402659728497e-11	2.14164236852697e-10
PHF8	1888.93678022558	-0.429180877453998	0.0639254630690896	-6.71377033264735	1.89658746951989e-11	2.14189464791717e-10
ZNF775	989.34885043771	-0.627409491419351	0.0934512075179523	-6.71376548343501	1.89665053169822e-11	2.14189464791717e-10
VWA3B	23.2027933611369	1.14161709438262	0.170062220977894	6.71293769902615	1.90744569941636e-11	2.1527231887847e-10
IKZF3	315.361906119852	1.04668632694961	0.155940421332575	6.71209118203766	1.91854737355321e-11	2.16388374123324e-10
CSF3R	345.122933272565	1.29471725175765	0.192937459547969	6.71055405617462	1.93886802552118e-11	2.18542148953724e-10
C2CD4A	1055.30370369688	1.22720679694678	0.183045069379963	6.7043969067495	2.02239874013342e-11	2.27813514647732e-10
NPY4R	13.2682017712568	-1.47019703015985	0.219435883850335	-6.69989340103824	2.08571632500663e-11	2.3479770591226e-10
NPHP1	109.957858468648	-0.77474647917477	0.115643273382207	-6.69945130845782	2.09203559842628e-11	2.35360600143254e-10
ZNF596	72.5657318706289	0.687791727426869	0.102702355227184	6.69694210912134	2.12825881720202e-11	2.39284953215725e-10
NTSR1	167.281228027472	2.14185032798742	0.319898028437376	6.6954158437607	2.15059183704608e-11	2.41643640733081e-10
MBD1	1693.11865190106	0.376712920148951	0.0562665289896883	6.69515121890652	2.15448721969332e-11	2.41928983391994e-10
RELT	390.085494032531	0.612344400366397	0.091492217507689	6.69285778667389	2.18853809085145e-11	2.4559801984316e-10
GCM1	5.33014853804923	-2.33607326071806	0.349158551082416	-6.69058012033808	2.22287614669460e-11	2.49294651700012e-10
ZNF66	38.1597317059104	-1.07173996191779	0.160231653528118	-6.68869064457175	2.25176164907988e-11	2.52375522013394e-10
SWSAP1	169.657700549336	-0.459058506360011	0.068635109701316	-6.68839182100424	2.25636346488888e-11	2.52732538003844e-10
DZANK1	113.703075438043	-0.757784205339251	0.113309734844633	-6.68772375452383	2.26668486487522e-11	2.53729347829163e-10
WASF1	223.676575356678	0.916538947805905	0.137068509668394	6.68672147981516	2.28225641376252e-11	2.55312233170938e-10
CCDC160	2.14390713755845	2.45697276259129	0.367483211202326	6.68594560973985	2.29438235945476e-11	2.56507922554832e-10
FUK	1734.55563769964	-0.564132575295512	0.084377999055462	-6.68577806549673	2.29700914964533e-11	2.56640790589365e-10
FPR1	252.411547954244	1.40504506064361	0.210186572973401	6.68475174587586	2.31316435608473e-11	2.58236020381717e-10
GRAMD1A	3440.7529572458	-0.579657695209745	0.0867142565491022	-6.68468736604473	2.31418145261652e-11	2.58236020381717e-10
SPERT	33.883612344555	-1.57730722771395	0.236163419567103	-6.67888037277418	2.40774595685267e-11	2.68508819425764e-10
NIPAL2	1635.6512198119	-0.592185273438389	0.0886991161122788	-6.67633793203506	2.44986706326615e-11	2.7303546539574e-10
H3F3A	1164.4112257294	-0.83697728985198	0.125378696322262	-6.67559413523246	2.4623254874736e-11	2.74252644650384e-10
PLOD1	5263.22467742743	0.512366811672096	0.0767621967029129	6.67472836473234	2.47690506510436e-11	2.75704410958559e-10
ABCC10	1606.14740023393	-0.515642061306973	0.0772669966420361	-6.6735098258814	2.49756852654796e-11	2.77831142264309e-10
VNN3	14.9366914080225	1.49380895342925	0.223948133648444	6.6703344613456	2.55221107454429e-11	2.83732724006815e-10
RHOU	1176.95462197109	-0.626785036625936	0.0939742602339956	-6.66975228179763	2.56235555355817e-11	2.84683126663377e-10
TMEM64	810.606568034174	0.830944173491482	0.124662668737126	6.66554135178736	2.63691548638134e-11	2.92784586331688e-10
BEX2	184.985314541134	-1.76433052009714	0.26474868600005	-6.66417101725222	2.66163391303072e-11	2.95345360138104e-10
PIK3C3	820.912548344127	0.454717833311151	0.0682433696469684	6.66317967098436	2.67965730573135e-11	2.97160505321097e-10
B2M	87969.8057791708	0.665190577673936	0.0998372967484348	6.66274628158304	2.68757411736546e-11	2.97853322833241e-10
LILRB2	245.180503418901	1.06477398649345	0.159817045691489	6.66245569667763	2.69289510738916e-11	2.98257774060489e-10
SPCS3	5065.92464402771	0.446359825338978	0.0670123081298551	6.6608633219144	2.72223716816785e-11	3.01320581833865e-10
TMC7	810.596914090153	-0.742045317843294	0.111414671541557	-6.66021186955182	2.73433122184647e-11	3.02471618049637e-10
KHDC1	28.2125347005818	1.34449555447758	0.201881673734099	6.65981973306021	2.74163648014968e-11	3.03091819797465e-10
HOXB2	197.469929642232	1.07563235711845	0.16156298965729	6.65766559160671	2.78210880383995e-11	3.07375649454589e-10
RAP1GAP	2008.62021481389	1.16571323682403	0.175125561368197	6.65644254166385	2.80534730972475e-11	3.0975131217462e-10
FCGR3B	122.306278821318	1.72856427847631	0.259713525085554	6.65565752845138	2.82036291508132e-11	3.11216669720445e-10
AC068533.7	6.29715018590073	-1.12708090942771	0.169409618283813	-6.65299243836026	2.87192954976926e-11	3.16710994786977e-10
DCAF4	631.693307806472	-0.431949671938789	0.0649346972122341	-6.65206261803292	2.89013682157241e-11	3.18357668933076e-10
RNF6	2259.09552901415	-0.521395729407341	0.0783812373965638	-6.65204769311538	2.89042999311542e-11	3.18357668933076e-10
AMN1	103.489684322617	0.559961449732902	0.08418311555566	6.65170736479417	2.8971229989255e-11	3.18845044710883e-10
FMO1	30.7033498083676	1.1830112775692	0.177852543166663	6.65164105334505	2.89842886577959e-11	3.18845044710883e-10
GNS	5305.22022713377	0.446379009891853	0.067115028662568	6.650954619063	2.91198066441212e-11	3.20138453451051e-10
SGPP1	613.942816142611	0.616571108736919	0.0927335965838527	6.64884282989494	2.95406231168159e-11	3.24409109918265e-10
FOXH1	34.5624338736858	-1.42413419498751	0.214193432787531	-6.64882287217543	2.95446283482139e-11	3.24409109918265e-10
NCBP2	3942.20109278951	-0.443740468762606	0.0667520817626642	-6.64758996341593	2.97930889863524e-11	3.26936092732771e-10
IGDCC3	6.03447349791894	-2.43817655554935	0.366789000620505	-6.64735461375514	2.98407494879811e-11	3.27257832276611e-10
SAMSN1	208.795570557203	1.02041431992679	0.153542690912255	6.64580198421773	3.0157046766819e-11	3.30523455442476e-10
POLR2J	1635.64623868204	-0.578044639921681	0.0870038827414674	-6.64389475167843	3.05500762564941e-11	3.34625543673803e-10
STK4	2555.49139828298	-0.49011631281398	0.0737730012370532	-6.64357291414917	3.06168908752236e-11	3.35151646556205e-10
FHOD3	212.998477832063	-1.13586550265666	0.171028564262741	-6.64137892727495	3.10761963967159e-11	3.39970921095402e-10
EIF3B	12894.3170534794	-0.444349876191329	0.0669110119325151	-6.64090802631248	3.11756537899787e-11	3.40849994224626e-10
TAP2	1696.44066277765	0.649798515613595	0.097854005325304	6.64048971172327	3.12642658370005e-11	3.41609488872994e-10
TMC2	13.0114938244339	-1.7096166420759	0.257511412577141	-6.63899368562454	3.15831925044511e-11	3.44883050096035e-10
ZNF570	124.423711762583	-0.941678199377458	0.141865126081346	-6.63784134543042	3.18310201227688e-11	3.47376692385666e-10
C7orf50	2848.3612433542	-0.61364753228631	0.0924597307036417	-6.63691671624283	3.20312505015191e-11	3.49348167908683e-10
PSAPL1	12.3792073600209	3.51040695832751	0.528946069751471	6.63660656364627	3.20986903824034e-11	3.49869842695922e-10
ADAM28	273.105161738582	1.0804007193902	0.162798817240237	6.63641626951064	3.21401368897206e-11	3.50107730478196e-10
LRIT2	33.1399299337494	-1.67814068173897	0.252879773477238	-6.6361206302252	3.22046317317843e-11	3.50596244045288e-10
ZNF141	202.2355482563	-0.848893526697695	0.127924877635404	-6.6358752291881	3.22582630980899e-11	3.50965968572694e-10
ID3	3044.67981388309	-0.869334473779812	0.131025780895118	-6.63483528081919	3.2486511173798e-11	3.53233893280974e-10
MAB21L3	67.9014948889812	-1.07659179855716	0.162281875446059	-6.63408526428451	3.26521052038716e-11	3.54818217510768e-10
ISG20	827.87874517109	0.862131813127532	0.129975159645199	6.63305061891014	3.28818981336496e-11	3.57097813997997e-10
PIP5KL1	23.4364211568516	1.15869883515135	0.174695417219069	6.6326802018987	3.29645512379172e-11	3.57777668940485e-10
RILPL2	571.205137948886	0.583691502628356	0.0880072378641982	6.63231248694609	3.30468025136403e-11	3.58452338754337e-10
UGT1A8	32.5620412539279	-1.78548757396351	0.269270410221312	-6.63083467840384	3.33793923002754e-11	3.61839913009608e-10
GZF1	839.789403534866	-0.527960625042285	0.079626865098412	-6.63043338940658	3.34702689224158e-11	3.62604740973081e-10
CLEC2D	138.986682389632	0.773880575973794	0.116733798703515	6.6294473800114	3.36945920071288e-11	3.64813474018931e-10
AIPL1	0.596652722808127	2.62795623207362	0.396447846461638	6.62875648216671	3.38526514381462e-11	3.66302522505059e-10
CC2D1A	3599.95091059315	-0.543106988916534	0.081983941062566	-6.62455331955879	3.48299781580946e-11	3.76649272893867e-10
DHRS11	1387.58361019277	-0.85964873182693	0.129770678865031	-6.62436799549314	3.48736997049191e-11	3.76893654654677e-10
TXNDC9	1035.3102878774	-0.590046838978333	0.0890890854610681	-6.62311029375403	3.51718383111302e-11	3.79885660402843e-10
TNFSF11	139.58512184719	-1.12666496679631	0.170116741650016	-6.62289293733487	3.52236148878285e-11	3.8021473711042e-10
KANK1	2452.78298222067	-0.613834794714812	0.0927158321995183	-6.62060384027919	3.57734512424471e-11	3.85916378790196e-10
NAIP	20.5363979368241	1.04125516497763	0.157278086711169	6.62047197261392	3.58053801666519e-11	3.86027431005178e-10
CKAP4	5494.40275672925	0.622339742568296	0.0940091872857209	6.61998854087343	3.59226714805059e-11	3.87058108228663e-10
C19orf45	171.474919240182	-0.984734957118453	0.148779621001143	-6.61874892873192	3.62251498661773e-11	3.90059081314864e-10
PITPNC1	866.303449291882	0.599454110763609	0.0905701999380996	6.61866829457489	3.62449115518715e-11	3.90059081314864e-10
USP7	6716.03410080629	-0.364070595903926	0.0550241257541321	-6.61656302420371	3.67646174440098e-11	3.95413543733253e-10
DDB2	930.795668234773	0.606146905883302	0.0916192487475246	6.61593403318185	3.69212996950232e-11	3.9685948822789e-10
RADIL	30.9031653594244	1.44066821171247	0.21777623448598	6.61536009708724	3.70648377343894e-11	3.98162492290614e-10
TRAF5	2121.57824176728	-0.643846670050351	0.0973368081951106	-6.61462690208381	3.72490000729556e-11	3.99900065163506e-10
FOXF1	631.921946631984	-0.858720155450698	0.129840316360302	-6.61366345617783	3.7492358229949e-11	4.02137954800176e-10
GPC2	70.4642901661423	-0.915384159949299	0.138408874083611	-6.61362333889317	3.75025251800422e-11	4.02137954800176e-10
MAP2K4	921.1135074444	0.428358255444837	0.0647713215794954	6.61339378291212	3.75607536122567e-11	4.02520436458556e-10
TMED7	3506.64379799019	0.615786502461938	0.0931310301377918	6.61204435890866	3.79048370181864e-11	4.05963989745198e-10
GPR19	42.7749809392121	-0.739066337869838	0.111817578418118	-6.60957202190745	3.85432670143512e-11	4.125539972028e-10
PLAUR	2846.30767348538	0.682396242497598	0.103254384891411	6.60888390565934	3.8722822806014e-11	4.14227414465053e-10
UBA2	4524.32897314044	-0.465812022588011	0.0705088190422964	-6.60643631413799	3.936815088469e-11	4.20878320093184e-10
PDIA3	20706.7016207536	0.47014636073941	0.0712077106195315	6.60246420856639	4.04378925651332e-11	4.31987745904994e-10
AHR	3038.50746765312	0.601474407805731	0.0910993746580098	6.60239886457714	4.04557262459925e-11	4.31987745904994e-10
LIN7A	168.796236345351	-1.54630054735415	0.234216429219124	-6.60201571900617	4.05604492891099e-11	4.328469477665e-10
CNTROB	1233.16412737531	0.434967622951732	0.065885503535169	6.60187142258919	4.0599957744137e-11	4.32948551931666e-10
FZD8	469.574605092662	-0.870604561978581	0.131873741579399	-6.60180375222315	4.06184989034136e-11	4.32948551931666e-10
DECR2	1304.98978605763	-0.707412051930102	0.107165893000603	-6.6010932407956	4.08136744290444e-11	4.34769189753695e-10
CCDC177	0.786324738119776	2.12729903239545	0.322287110413848	6.60063329763265	4.09405085163424e-11	4.3586007962834e-10
CCDC13	11.8891736038243	0.755637018892073	0.114531041246889	6.59766130356908	4.17694138907675e-11	4.44419589775172e-10
CYB5B	7154.29666502808	-0.570339084926909	0.0864483272463654	-6.59745657427846	4.18271146975171e-11	4.4476830008808e-10
SCFD2	706.936652095622	-0.384223539124474	0.0582525414164339	-6.59582448734295	4.22898988999888e-11	4.4942148068642e-10
CALR	39520.3822750043	0.38130387312322	0.0578252083110282	6.59407694776085	4.27909742717837e-11	4.5447580591157e-10
NLRC4	52.2141633986064	0.753966814982477	0.114387276668175	6.59135208865624	4.35838902510425e-11	4.62621864217342e-10
XKR9	104.49592978545	1.60754238888484	0.243951467181686	6.58959918321624	4.41015536928268e-11	4.67838301154048e-10
CX3CL1	1073.53741054149	1.02637378437282	0.155846703191556	6.58579080181935	4.52470542594231e-11	4.7970480638793e-10
GPR84	51.5455546515758	1.14424459498753	0.173790248804755	6.58405522091764	4.57786969972075e-11	4.84962420255888e-10
PRKAR2B	244.945267825203	1.02871644146643	0.156245027240816	6.58399476535594	4.57973254571076e-11	4.84962420255888e-10
ZXDA	148.842353470011	-0.587654838815153	0.089316405733124	-6.57947253913303	4.7212009209652e-11	4.9964642961318e-10
ZNF71	296.368638650451	-0.699219016012354	0.106279255826379	-6.57907331563006	4.73389321402406e-11	5.00692688902378e-10
TPRN	3436.34546108139	-0.697302603020164	0.105992232280639	-6.57880854111928	4.74232944976074e-11	5.01287822109484e-10
GLYATL1	91.8490449415534	-1.47651111427146	0.224451280044338	-6.57831451876682	4.75810931355225e-11	5.02658049033231e-10
POLD3	1045.78857668609	0.446162812926107	0.0678323746267386	6.57743172609257	4.78643513288084e-11	5.05351254887532e-10
CHD6	1791.82162926809	-0.570120327088541	0.0866897832203621	-6.57655730479008	4.81465495402431e-11	5.08030090743085e-10
PTGER1	27.9224283096446	-1.59048829405393	0.241849198398862	-6.57636371996927	4.82092440500973e-11	5.08390982024755e-10
CCDC134	154.057121086002	0.58112325602597	0.0883705179645487	6.57598562745889	4.83319237592508e-11	5.09383647747379e-10
PDLIM5	3704.69933119634	0.433816908468709	0.0659748364974633	6.57549046726912	4.84930504263728e-11	5.10780105524067e-10
LRFN2	21.6173484773817	-2.29287868718299	0.348770744136019	-6.57417150301109	4.89248140876926e-11	5.15023868888908e-10
TLDC2	857.960048402304	-0.729987086385765	0.111045426654348	-6.57376992803138	4.90570150952188e-11	5.16111037938673e-10
PAQR8	3114.66585536498	-0.71480693455142	0.108771247053816	-6.57165339106355	4.97595883041422e-11	5.23194068421219e-10
ZNF623	1389.20540378834	-0.496668340351596	0.0755898629437486	-6.57056807631997	5.01236610603644e-11	5.26711710424077e-10
IZUMO2	18.6804303223649	-2.29698369712733	0.349607889549513	-6.57017122836416	5.02574347249065e-11	5.27806596701888e-10
PABPC1L	1076.47610594005	-1.09078190012423	0.16602850852109	-6.56984700904952	5.03669851496147e-11	5.28645950602691e-10
RMDN2	175.987640044735	-0.650447732998302	0.0990132988127954	-6.56929665809948	5.05534782314788e-11	5.30291423917858e-10
AP1S3	369.638285442878	0.658413652794204	0.100237547104047	6.568533167624	5.081331525234e-11	5.32672011966248e-10
WNK2	4945.91204758205	-0.858049885302607	0.130631927636481	-6.56845459473249	5.08401298200146e-11	5.32672011966248e-10
TLR8	81.5415098383517	1.36529415097979	0.207893906550097	6.56726391665928	5.12481707978828e-11	5.36632107715155e-10
HLA.DRB5	3190.04313651405	1.3750131773763	0.20939727956346	6.56652837249298	5.15018380899557e-11	5.389720217238e-10
ID4	354.578290939344	-1.06769429498164	0.162611151494242	-6.56593527055522	5.17072754603619e-11	5.40662252836078e-10
CLEC4E	65.1282422996466	1.46209571809567	0.222680601624358	6.56588722785153	5.1723951442649e-11	5.40662252836078e-10
BARX2	247.708729249219	1.46317118031344	0.222859596124964	6.56543943251605	5.18796378291785e-11	5.41972118141705e-10
LRRC74A	4.76073495379594	-1.78253154887216	0.271526890460271	-6.56484352562856	5.20875297249927e-11	5.43825507830921e-10
CARS2	2949.21322041391	-0.529469992793883	0.0806547647942124	-6.5646461699418	5.21565599679048e-11	5.44227777489664e-10
ABHD10	1191.97837625523	0.414756575217634	0.0631976386900497	6.56284924270338	5.27892126368744e-11	5.5050725954398e-10
GDF7	22.1503092520413	-1.21683059538598	0.185446996837133	-6.56160852502049	5.32304127253207e-11	5.547840270198e-10
EVX1	292.332238342868	-1.73810879556104	0.264899561413164	-6.56138797017527	5.33092188988499e-11	5.55281023241202e-10
KIF6	13.2915804994465	-1.55333594503989	0.236756955172111	-6.5608883333995	5.34881658472431e-11	5.56819920193908e-10
RAET1E	24.8047736275103	1.16821619266502	0.178099962674342	6.55932867768824	5.40505512137807e-11	5.6234634711807e-10
CSE1L	7205.89589032137	-0.514067857305522	0.0783875009908565	-6.55803349778283	5.4521963712087e-11	5.66920395404877e-10
SYNE3	212.987451853974	0.774993815844421	0.118203179469714	6.55645490519984	5.51019717980447e-11	5.72617637036989e-10
MBOAT4	4.1227956241977	0.92404983086611	0.140949195016426	6.55590711786913	5.53046475478038e-11	5.74389305119594e-10
ITGA8	162.968837373261	-0.841115144145702	0.128314794843179	-6.55509090104283	5.5607992937454e-11	5.77203849902846e-10
NDUFC2	1393.70935072715	-0.558791149002056	0.0852992528462066	-6.55095010046043	5.71721620328114e-11	5.93094701832241e-10
TIGD4	36.6676624578526	-0.731503411813673	0.11167553087153	-6.55025685667153	5.74382040037704e-11	5.95508352143681e-10
KLHDC10	1945.72167126717	-0.320632735163215	0.0489503050750154	-6.55016827110375	5.74722870858465e-11	5.95515690170011e-10
TMEM9	3676.63310619235	-0.574159411738724	0.0876696111827903	-6.54912693226855	5.7874425776195e-11	5.99334520675942e-10
TIPARP	1059.89435842468	0.559731111868796	0.085485438738969	6.54767782824328	5.84386163056979e-11	6.04826119920283e-10
EPG5	861.623702020028	0.486729194689862	0.0743389071856938	6.54743542939155	5.85335150240342e-11	6.05457106419618e-10
PALD1	1859.40074430529	-0.82511396957179	0.126038676563475	-6.54651407067298	5.88956026433336e-11	6.08849500559097e-10
SHOX	4.15408817324212	-1.85105059330249	0.282777775300683	-6.54595500418741	5.91163789766410e-11	6.1077796762027e-10
GIT2	740.932080787772	0.336291216154279	0.0513865613431435	6.5443416987689	5.97580244689713e-11	6.17050017708249e-10
ZNF696	371.340339447429	-0.565756688030455	0.0864554103153037	-6.54391305260289	5.99296482979016e-11	6.18464265228143e-10
RGS2	734.211786818279	0.977872222690003	0.149436298897514	6.54373957267666	5.99992441539104e-11	6.18824574241748e-10
CLEC5A	119.977703871891	1.35550662715615	0.207232968257977	6.54097964503758	6.11171504837389e-11	6.29990361687668e-10
IL31RA	4.15864413781845	1.56365747261005	0.239071968159073	6.54053038777691	6.13010395050567e-11	6.31521043815662e-10
TRMT61A	1585.16746643651	-0.641313905933158	0.0980626945910383	-6.53983564909877	6.15864744499233e-11	6.3409547813617e-10
SIRPG	69.6840773867913	1.04407034449069	0.159662576833741	6.53923020156372	6.18362836916213e-11	6.3630035173564e-10
TRERF1	427.216783133014	0.860669741744624	0.131689580431806	6.53559483538877	6.33572199291934e-11	6.51575144205532e-10
COPS3	1919.84309532666	0.506420546101567	0.0775183797528324	6.53290932700464	6.45041993956327e-11	6.62988726852692e-10
ETS2	21649.4127660584	-0.609308264850617	0.0933026418096151	-6.53045029629403	6.55722462946947e-11	6.7357834809225e-10
TMEM192	1148.13486274298	-0.45502549194691	0.0696976416581348	-6.52856368051589	6.64033792800184e-11	6.81723530778693e-10
PPAPDC2	754.703839503487	-0.43758859204783	0.067030525901732	-6.52819869993773	6.65653536923981e-11	6.82993447920334e-10
BTN3A3	795.18117544598	0.704427895416265	0.107935159164025	6.52639882010804	6.73697891442807e-11	6.90850084885863e-10
GET4	259.357437892701	-0.595177810789812	0.0912403736835366	-6.52318471265978	6.88300108530055e-11	7.05418658041457e-10
GFOD2	1074.72211147751	-0.33869081192664	0.0519484885917905	-6.51974332858962	7.04278021365866e-11	7.21379605926013e-10
SLC9A5	57.0092232099776	0.752571308732774	0.115453017389984	6.51842044275634	7.10516047918686e-11	7.27351568732823e-10
PAPSS1	1948.30260800087	0.367003434273901	0.0563049641985207	6.51813635792248	7.11862671878755e-11	7.28312250821824e-10
ZNF12	1170.13554676377	-0.426253792879825	0.0653974457098116	-6.51789665870503	7.13000839561022e-11	7.29058680818758e-10
TSEN2	665.820448568316	-0.571828843818421	0.0877674865158193	-6.51526968036568	7.25591781516268e-11	7.41508256448727e-10
NDUFA4L2	812.017656891471	1.30691099740794	0.200605851772111	6.51481991109909	7.27769189155335e-11	7.43307707046288e-10
RTP4	256.328933604439	0.789208775377589	0.121251441445026	6.50886097494688	7.57227610548251e-11	7.72798953860017e-10
GEMIN4	1724.62336968621	0.519361908279225	0.0797937431231951	6.50880492568661	7.57510155411741e-11	7.72798953860017e-10
C15orf65	51.5396549409575	0.712749951172543	0.109523703372744	6.50772325280881	7.62983115772611e-11	7.77937584841754e-10
DHRSX	1279.4310995248	-0.579422227242306	0.0890538605198755	-6.50642458237942	7.69605119436905e-11	7.8424124192534e-10
SLC16A7	132.134783622812	1.38196323725106	0.212420838863321	6.50577996323735	7.72912912725066e-11	7.87162391652588e-10
C1QB	3201.05579923458	1.07459207525185	0.165209594071187	6.50441689717377	7.79953183299019e-11	7.93879329697912e-10
HHIP	128.745245766606	-1.27330230573831	0.19576453199269	-6.50425433441568	7.8079699794116e-11	7.94285110277316e-10
C9orf50	10.5027236278255	-1.12275689277186	0.172634807600151	-6.50365304876603	7.8392585637853e-11	7.97013621388155e-10
SARAF	6947.74269766534	0.514374110613981	0.0791190226027208	6.50126977928936	7.96448523871432e-11	8.09284226163893e-10
SMG5	4933.54148916654	-0.408901382770511	0.0628978988945733	-6.50103405609611	7.97697687802088e-11	8.10092193708176e-10
ATF6B	4953.60248709785	-0.397718462994884	0.0611833440278428	-6.50043683153201	8.00871131864677e-11	8.12264070324213e-10
HOXD1	19.0875610681435	1.38903652052831	0.213683586087373	6.50043621020262	8.00874439813105e-11	8.12264070324213e-10
GPR113	29.4301052166566	-0.954640663574314	0.146859328666341	-6.50037469354926	8.01202019711155e-11	8.12264070324213e-10
HARBI1	156.413865235425	-0.375046566266326	0.0577084613182261	-6.4989874569377	8.08624027141335e-11	8.19323027614017e-10
JARID2	1015.88493828366	-0.443445981798926	0.0682412296887853	-6.49821206067454	8.12801807641321e-11	8.2308868636459e-10
PCTP	1304.37169642451	-0.508929993222416	0.0783223574750611	-6.49788910381645	8.14548095900643e-11	8.243892044898e-10
TRIM68	683.840547000501	-0.406782090397869	0.0626052909572285	-6.49756728510023	8.1629187913502e-11	8.2568571425205e-10
TPBG	749.326769143801	0.843368878629352	0.129818474622956	6.49652432813453	8.21968290627333e-11	8.30956385816629e-10
GSG2	220.823724253044	0.618382077045733	0.0951897920495442	6.49630662838173	8.2315800609928e-11	8.31687899367466e-10
COL9A3	1132.59511034192	-1.61941723862879	0.249301508820736	-6.49581804092993	8.25834239227895e-11	8.33919656510658e-10
SETD7	2714.09687290131	0.461184701613558	0.0709995327871816	6.49560192171886	8.27020742383258e-11	8.34645424566995e-10
TAZ	1215.87670807106	-0.533938250297498	0.0822093238658819	-6.49486244612079	8.31093115720211e-11	8.38038335383488e-10
CLUAP1	612.856866952376	0.441697884973105	0.0680077073305235	6.49482098883901	8.31322005060121e-11	8.38038335383488e-10
BCL6	630.092532375469	0.623683699783917	0.0960296002541901	6.4947026555669	8.3197567269661e-11	8.3822371134532e-10
CATSPERB	68.0529536447576	1.01991721173089	0.157056992461462	6.49393061554491	8.36252739422161e-11	8.42057428301898e-10
ZNF785	370.109870442104	-0.553793090662172	0.0852934389358932	-6.49279824534223	8.42564937244891e-11	8.47934922462526e-10
SERPINB1	10289.3945229014	0.64636733807204	0.0995752345147942	6.49124595308894	8.51293676564784e-11	8.56236362511017e-10
COX19	925.140070775321	-0.425814948573706	0.0656189239570896	-6.48920955869621	8.62878771015273e-11	8.67399769646508e-10
ITCH	2861.59158685	-0.466926178979087	0.0719554378152746	-6.48910204921258	8.63494660251876e-11	8.67530136423098e-10
MOSPD3	691.657437527632	-0.602392714785087	0.0928365415951853	-6.48874575069617	8.65538860701277e-11	8.69094535255649e-10
CXorf56	1013.48025595205	-0.421996295655418	0.0650379991119021	-6.48845753894344	8.67195886404934e-11	8.70268627734715e-10
PHLPP1	879.147647746515	0.495305295520522	0.0763423396313839	6.48795017171448	8.70120449685794e-11	8.72712714094639e-10
NHLRC3	1516.13989760389	-0.575341397982702	0.0886901847230436	-6.48709211486416	8.75088416292246e-11	8.7720239392711e-10
DOCK4	312.430963172494	0.811470627654195	0.125111090941492	6.48600073380925	8.81447366330556e-11	8.83080592781365e-10
SLC6A9	712.513772270528	-0.800062673267413	0.123354132514033	-6.48590085278574	8.82031576303297e-11	8.8317000089673e-10
CITED2	974.339320807388	0.544253440287753	0.0839146947447797	6.48579419782267	8.82655825421071e-11	8.8329937706047e-10
MUC5B	13841.5496377665	1.84614050270033	0.284652811853684	6.48558674224258	8.8387129584292e-11	8.84019928908364e-10
MED11	447.857267172182	0.484060931692663	0.0746508164679741	6.4843353977291	8.91237634556196e-11	8.90549002940324e-10
OSM	228.169375515979	1.40177168054614	0.216179059259838	6.48430835690367	8.9139747758304e-11	8.90549002940324e-10
ZNF704	1250.38764422538	-0.762895119664177	0.11765578682344	-6.48412747270151	8.92467436690463e-11	8.91118996802906e-10
S100A9	1375.9393901823	1.30301769333026	0.200988365584245	6.48305034742965	8.98864856092996e-11	8.97004788997054e-10
BRE	1243.46742718708	-0.31804274258692	0.049059339033763	-6.48281751957645	9.00253583163451e-11	8.97888467545302e-10
HELLS	995.796951599298	0.585902358002308	0.0903912599132412	6.48184745477235	9.06062252688245e-11	9.03177026520467e-10
CRK	2852.69576617603	0.390753222027161	0.0602891935191081	6.4813144648106	9.09269334738357e-11	9.05867824664238e-10
SYCE3	8.17771011377895	1.18684389843426	0.183191674698873	6.47869997577768	9.25162563339169e-11	9.2084866663461e-10
HOXA2	86.9585277959743	-1.21748236710477	0.187922579890588	-6.47863799982743	9.25542585689501e-11	9.2084866663461e-10
PRSS12	558.47450411612	0.837515212800797	0.129274361407579	6.47858712030502	9.25854681355428e-11	9.2084866663461e-10
METAP1D	383.508726174271	-0.465511209524248	0.0718664169578007	-6.47745121059246	9.32849218695735e-11	9.27288501904624e-10
NLRC5	2944.33495716145	0.725564719996552	0.112015729458043	6.47734673966768	9.33495102524064e-11	9.27413870508735e-10
LPIN3	1418.57893384686	-0.742070181871255	0.114636721955309	-6.47323274090607	9.59280164232707e-11	9.52500610484373e-10
EREG	2220.81415128522	-1.58598985790123	0.245080533008324	-6.47130083500903	9.71627672413487e-11	9.64224280248824e-10
C18orf65	8.08732933718372	0.836836487673235	0.129363726822485	6.46886502289438	9.874174594902e-11	9.79349067797867e-10
RFWD2	2119.56462701562	-0.33089845657029	0.051166619205235	-6.46707681121199	9.99168680917138e-11	9.90453709644694e-10
CD200	372.054129115181	0.999318832517701	0.154556792335948	6.46570634272454	1.00826714303319e-10	9.98917858586405e-10
TMEM120A	1583.40679810542	-0.551000231897717	0.085244380726024	-6.46377188976989	1.02124785541649e-10	1.01121673053254e-09
XPO7	2752.75794981599	0.435639279233474	0.0674117033262216	6.46236866505672	1.03076597371367e-10	1.02007527836788e-09
MTMR11	2846.72497085279	-0.792505672956282	0.122636509882711	-6.46223276994941	1.0316923473473e-10	1.02042608390897e-09
SERPINB5	2790.55339014162	1.38624057671294	0.21452128487508	6.46201880396238	1.03315256659792e-10	1.02130422414442e-09
ERO1L	5497.21344303453	0.577102279026681	0.0893235488533981	6.46080777616491	1.04145543157647e-10	1.02894181980171e-09
DMXL2	847.696696629977	0.596155003712944	0.0922765222092789	6.46052743904774	1.04338671415867e-10	1.03027942118058e-09
ANGPTL4	332.152841068187	1.0642435918815	0.164736195514827	6.46028997182781	1.04502539846234e-10	1.03132678013073e-09
LSM8	1318.71914232933	-0.425521786042949	0.0658716187038887	-6.45986533222735	1.04796197300197e-10	1.03365315004279e-09
GPR115	283.661778228148	-1.10774471905634	0.171492368805721	-6.4594403049577	1.05090930592417e-10	1.0359875550058e-09
HOXC9	14.8615495617093	1.83959063734591	0.284803501642178	6.45915737250007	1.05287577953541e-10	1.03735298366926e-09
SEC24A	1431.74160329079	0.473486006453186	0.0733267600195057	6.45720615948712	1.06653563688008e-10	1.05023153249731e-09
ISLR2	59.7766416321138	-1.22801158634535	0.190193119618198	-6.45665620717782	1.07041688282566e-10	1.05347205958402e-09
C4orf27	482.647032090283	0.512037966121504	0.0793284165157712	6.45466011564351	1.08462049367271e-10	1.06686237423385e-09
TMED2	13142.954900111	0.485496495139044	0.0752271122849998	6.45374360908244	1.09120364863051e-10	1.07274637479417e-09
SAMD10	665.536806609664	-0.708970416295933	0.109857659246574	-6.45353652315363	1.09269652266098e-10	1.0736224699251e-09
TEX35	1.04592652559966	1.93049463354358	0.299233895044648	6.45145708929643	1.10779818843407e-10	1.08786147915405e-09
ZDHHC4	1729.12503239519	-0.401174623404369	0.0621893411959998	-6.45085822890457	1.11218505776511e-10	1.09156864607827e-09
TRAPPC9	2097.45897889346	-0.462284222620246	0.071682853665738	-6.44902091615811	1.12575027667316e-10	1.10427499651893e-09
GUCY2C	3410.45730534903	-0.842961643233357	0.130732963330607	-6.4479655456261	1.13361526385479e-10	1.11137896444841e-09
ANXA5	7014.05999652864	0.536432493234056	0.0832061945408823	6.44702592389906	1.14066283149776e-10	1.1176741846466e-09
GRTP1	1542.94431724725	-0.597321536946638	0.0926568141223167	-6.4466012845867	1.14386184317402e-10	1.12019357122689e-09
TREM1	166.539372583479	1.38004318981925	0.214092412015406	6.4460163572726	1.14828274522486e-10	1.12390614498338e-09
ANXA9	331.793769071962	-0.672421321203358	0.104351321089901	-6.44382183359282	1.16501840332812e-10	1.1396613690013e-09
SOSTDC1	239.281168665692	-1.60872568331378	0.249758306860228	-6.44112984083479	1.18587366079185e-10	1.15941107594166e-09
CHAF1B	662.63107851818	0.518859101036243	0.0805550643952549	6.44104880222535	1.18650710344083e-10	1.15941107594166e-09
FAM3D	8758.44628209183	-1.13174009611308	0.175729308011443	-6.44024670056395	1.19279463789014e-10	1.16491706206206e-09
LRRC31	464.312349889856	-0.991152427937553	0.153903022304232	-6.440110227194	1.19386766583829e-10	1.16532717513964e-09
KLRC4.KLRK1	2.86650743867011	1.44083152978493	0.223826498416634	6.43726967082757	1.21641707773528e-10	1.18668834981031e-09
MLPH	2441.42074892324	1.20756584122609	0.187616207806368	6.43636205712236	1.22370942374312e-10	1.19315012283325e-09
FOXD4	13.5394140785677	1.18135452552509	0.183600295222426	6.43438249428692	1.23976303849965e-10	1.20814264860455e-09
REG4	21636.6260042812	2.21582598654225	0.344385323040425	6.43414756174773	1.24168187607176e-10	1.20935205866531e-09
FRRS1L	7.06983333624628	-1.86534110283274	0.289988794791524	-6.43245924096396	1.25555706759426e-10	1.2221988410848e-09
MLXIPL	1796.85603158401	-1.07609924027713	0.167334081349798	-6.43084320657686	1.2689800786433e-10	1.23400174313158e-09
CFAP53	20.3515433457668	0.754135050159238	0.117268641563484	6.43083300108822	1.26906529095245e-10	1.23400174313158e-09
UBXN8	371.255859628669	0.706932927031296	0.109936194732032	6.43039290885443	1.27274523468808e-10	1.23690594894005e-09
DDHD1	558.469679131361	0.425992161619675	0.0662478671875602	6.43027737653214	1.27371301480881e-10	1.23717263599529e-09
RNF213	8658.55344321132	0.629400705291133	0.0978912003637414	6.42959431442687	1.27944953839409e-10	1.24206845013959e-09
ADAP2	239.250240243009	0.691772316672962	0.107643670170432	6.42650251127337	1.30573265826867e-10	1.26689438942294e-09
SLC11A1	360.789157667177	1.12515750356591	0.175180318995664	6.42285337768882	1.33743302800373e-10	1.29694660427557e-09
SNRNP48	767.746547887059	0.457536921312037	0.0712430531191767	6.42219699016353	1.34321440278638e-10	1.3018454420922e-09
CD68	46.1932501066681	1.00442704235001	0.156444297198248	6.42034935333682	1.35961959951679e-10	1.31702999534083e-09
GHDC	1964.44948618544	-0.47848432881083	0.0745548482061906	-6.41788348207112	1.38181948590237e-10	1.3378081978815e-09
RAB27A	947.958434374098	0.602535906915702	0.0938851443124586	6.41779816528167	1.38259388737201e-10	1.33783203537846e-09
ACTR5	679.752713265243	-0.469743877974777	0.0732096106303112	-6.41642366255514	1.39512855870955e-10	1.34922920721163e-09
PPFIBP2	1606.78283233666	-0.413414110308967	0.06443805502667	-6.41568262943164	1.40193236059396e-10	1.35507470802156e-09
ARHGAP9	259.661850887598	0.879442171506271	0.137126586961599	6.41336002734868	1.42346812059626e-10	1.37514573231181e-09
MICU1	1939.62274955926	0.345957791773299	0.0539569298826273	6.41173974364112	1.43868289888098e-10	1.38909193532106e-09
FOSL1	676.445469803455	1.07511442295354	0.167731335741816	6.40974101946239	1.45767036717793e-10	1.4066637296677e-09
CORT	7.19229171103796	0.854447690730977	0.133309434687114	6.40950651944796	1.45991405667227e-10	1.40806737909208e-09
BLVRA	598.668214817003	0.813361387747746	0.126912217962563	6.40885015489742	1.46621209299979e-10	1.41337776204188e-09
STOML3	17.8090501252719	-1.62323293305957	0.253313450720256	-6.40800134554313	1.4743960830342e-10	1.42049942276346e-09
SP110	189.112007560115	0.600160366346271	0.0937401036371404	6.40238641797793	1.52966919193344e-10	1.47295668600477e-09
FNTB	407.070682207086	0.377653961984922	0.0590244997806726	6.39825773006522	1.57159855186698e-10	1.51251526218783e-09
CDH17	21775.6365360693	-0.742733513922377	0.116142209029344	-6.3950351911657	1.60510384415866e-10	1.54392818821148e-09
ARSJ	392.915419360304	1.09469850361542	0.17119347676726	6.39451061037613	1.61062365712656e-10	1.54840290485503e-09
HIBADH	2487.41185071643	-0.448048618079364	0.0700725566665924	-6.39406694137327	1.61530656354226e-10	1.552068659843e-09
CATSPER3	19.5669060057215	0.65908535329025	0.103090382386752	6.39327683175757	1.62367910040896e-10	1.55927374534968e-09
RFX5	1627.28962438942	0.379110466830717	0.0593022230149831	6.39285422293414	1.62817474095836e-10	1.56274996788166e-09
ITFG3	3229.759270384	-0.647424123756786	0.101299242740401	-6.39120398378435	1.64584647272528e-10	1.57812152531943e-09
ALPK3	790.229249652038	-1.46974009075076	0.229963320272348	-6.39119355647731	1.64595872813958e-10	1.57812152531943e-09
ELP5	1026.04813146715	0.479874161390358	0.0750945221100507	6.39026852966857	1.65594695220726e-10	1.58684540645726e-09
CPNE6	26.5591316722567	-1.78341325068417	0.279147424342246	-6.38878633713501	1.67207492564435e-10	1.60144030586539e-09
BRCC3	1910.30507226436	-0.448897318021361	0.0702740858437956	-6.38780729242305	1.68281213376717e-10	1.6108592759017e-09
GALNT7	3348.03040785562	0.625061412730322	0.0978835535975774	6.38576543001389	1.70542250747925e-10	1.63162754964892e-09
MT1X	681.377239729534	0.795598872170526	0.124600747022459	6.38518541166631	1.7118992417812e-10	1.63694631142026e-09
SAMD11	120.804387942898	-0.95536229089284	0.149647887221702	-6.38406801879854	1.72444434834925e-10	1.64805894523812e-09
PFKP	5292.14886595158	0.642522242029018	0.100680213713305	6.38181245680162	1.75004208989329e-10	1.67059730463283e-09
CCDC88B	2343.93265989825	-1.20387233973693	0.188642351632058	-6.38177126886678	1.75051295481374e-10	1.67059730463283e-09
TTC30B	272.659602602249	-0.456473555828023	0.0715280379640394	-6.38174300345711	1.75083615964994e-10	1.67059730463283e-09
MEST	2932.92584706407	-0.470907700012439	0.0738410620587884	-6.37731482840167	1.8021974593668e-10	1.71868569040523e-09
OGFRL1	576.480012537856	0.790154904061925	0.123902802358247	6.37721576124896	1.80336318753014e-10	1.71887870486647e-09
ZBTB25	413.575544102634	0.458961837065589	0.0719870697757608	6.37561493328248	1.8223026640016e-10	1.73600354691834e-09
HELB	311.016326810855	0.503876080691042	0.0790638295126317	6.37302902979851	1.85330787275021e-10	1.76459831235230e-09
IFI6	4591.17596165697	1.1864231833358	0.186168025699714	6.37286225105849	1.85532516128491e-10	1.76557689881635e-09
KRT39	7.92555593586614	-2.56472308548684	0.402452945408801	-6.37272783003653	1.85695262506996e-10	1.76618367212811e-09
RGS5	2582.71805459593	-0.880549762900481	0.1381774784053	-6.37259973957311	1.8585047411738e-10	1.76671817244348e-09
ZNF114	25.3247205048237	1.40854515419715	0.221076082183218	6.3713140756213	1.87415394696516e-10	1.78064584002659e-09
PCID2	2231.60709459729	-0.469776625482	0.0737620188588737	-6.36881463861242	1.90494657871588e-10	1.80893889324255e-09
RAC2	1535.51464475572	0.721024875932681	0.113309980953957	6.3632953589999	1.9747043596815e-10	1.87418350477644e-09
PSMD9	779.033022148801	0.357478403413808	0.0561990343518046	6.36093497934506	2.00529323849078e-10	1.90220346913296e-09
TOP1MT	2769.6611374974	-0.627440008824028	0.0986913027058667	-6.35760185164452	2.04927792576231e-10	1.94289405044511e-09
CDR2L	761.449117955397	0.750303860608332	0.118027315147071	6.35703573934047	2.05684151743574e-10	1.94800621028986e-09
SYTL3	112.031876300745	0.600611150102592	0.0944797637315087	6.35703484409001	2.05685350007627e-10	1.94800621028986e-09
ELN	2147.44244130963	-1.11127951411492	0.174882825644031	-6.3544233690328	2.09209906668865e-10	1.98033547198544e-09
TMEM261	2436.90927413897	-0.644859245417127	0.101483264940209	-6.35434074570875	2.09322376030571e-10	1.98034949921181e-09
ZNF783	746.297054600783	-0.527122183938286	0.0829794100856162	-6.3524455451589	2.11918456535294e-10	2.0038479173075e-09
VPS36	2861.3858537019	-0.502319464082151	0.0790794076122526	-6.35208936497296	2.12409857550028e-10	2.00743066115738e-09
CXCR6	173.043555285418	1.00290825067877	0.157949962347013	6.34953143246342	2.15971736376564e-10	2.04001254217418e-09
ZSCAN21	182.794944014467	-0.371207711279186	0.0584822994295846	-6.34735150464009	2.19053245629752e-10	2.06802490040829e-09
TREH	69.3757343262539	-1.30737546813388	0.20598714612018	-6.34687888423441	2.19726977184957e-10	2.07328844733538e-09
USP15	1546.2593198256	0.382613385249266	0.0603256322688605	6.34246788403356	2.2611335719452e-10	2.13242105307707e-09
ANKRD45	11.9905233480688	1.80441425052308	0.284546309066635	6.34137289090796	2.27726601791104e-10	2.14650066336961e-09
PRSS27	24.8867587139143	1.08074644147473	0.170441686173274	6.34085748468851	2.28489831748113e-10	2.15255758599872e-09
COL4A6	40.8525440981587	-1.42898593854414	0.225388708104181	-6.34009552015189	2.29622752494661e-10	2.16208906214366e-09
PTPN2	1112.37769491148	0.426953245746373	0.0673432919701265	6.33995210593164	2.2983659945725e-10	2.16296120470238e-09
MUC16	57.3913804535543	2.39695800524487	0.378198120854551	6.33783689836655	2.33013299644533e-10	2.19170074093696e-09
CC2D2A	262.443293016522	-0.781693496325756	0.123387394647664	-6.3352784014761	2.3691309341088e-10	2.22720775855128e-09
FAM150B	18.7978292780025	-1.30662018409208	0.206262267554581	-6.33475138028495	2.37724288729584e-10	2.23365691616743e-09
ZNF610	46.9983488977906	-1.17348461691869	0.185255771564668	-6.33440246966373	2.38262826731087e-10	2.23753874598041e-09
ING2	297.7166829377	0.400480605196369	0.0632324592907674	6.3334655916956	2.39714785500759e-10	2.24998996196215e-09
TSR2	1990.8547251657	-0.46337253469557	0.0731646583728209	-6.33328365089043	2.39997754933214e-10	2.25043218373391e-09
ADRB1	39.9433158511504	1.38764491804015	0.219105487597286	6.33322758483636	2.40085019252157e-10	2.25043218373391e-09
NFATC2	712.746305016811	-0.781095808024899	0.123333667477626	-6.33319209587761	2.40140272254069e-10	2.25043218373391e-09
YWHAH	6477.60010659647	0.311446932465183	0.0491811243603449	6.33265173409301	2.40983101056576e-10	2.25714512973883e-09
FAM69C	11.0491458046118	1.80283083494221	0.284692224646818	6.33256084594077	2.41125147339405e-10	2.25729066315687e-09
GALNT11	1356.19064376942	-0.409459535264902	0.0646773260296312	-6.33080494201805	2.43885501943251e-10	2.28193445787804e-09
DENND6B	245.299357841124	0.661867552308877	0.104649023090814	6.32464148026027	2.53821202154429e-10	2.37365393608044e-09
MAGEB17	98.9538489065437	-2.39268278526031	0.378509647343833	-6.32132576289879	2.59328672414724e-10	2.4238876384997e-09
CARD17	3.63208113300955	1.58866405566665	0.25134456548788	6.32066204647364	2.60445054232984e-10	2.43304769773777e-09
GLOD5	67.568976369818	-0.966646515322626	0.15297477825887	-6.31899275373899	2.63273620167922e-10	2.45818482713565e-09
BIN1	2986.96985463159	-0.616596770823659	0.0975948799997835	-6.31792129694741	2.65104956553227e-10	2.47398940365023e-09
SMAD6	758.292450235694	-0.685048552653161	0.108439061811579	-6.31735964152367	2.66069903365836e-10	2.48168698208082e-09
AMER1	580.894481877998	-0.62075577572836	0.0982633339248836	-6.31726760057714	2.66228360221718e-10	2.48168698208082e-09
COA5	865.60977424428	-0.408472806861047	0.0646604336823966	-6.31719868857376	2.6634705882894e-10	2.48168698208082e-09
UBR7	1372.90054996186	0.344247654922162	0.0545038942931223	6.31601942185628	2.68386334291897e-10	2.49938275718701e-09
SCO1	1553.85190612516	0.408429764314471	0.0647174505099371	6.31096807887632	2.77295390184903e-10	2.58100242413626e-09
PARD3B	751.139561891393	-0.576493421108878	0.0913666936125787	-6.30966710422266	2.79636293497764e-10	2.60143398586059e-09
WBSCR17	54.8143958598042	-1.15852150140371	0.183657444725073	-6.30805630089193	2.82561437485286e-10	2.62718007612395e-09
HID1	2780.75726073238	0.820622534176251	0.130092733428644	6.30798133414855	2.82698298837526e-10	2.62718007612395e-09
NGEF	1068.29069822968	-0.624825341550694	0.0990660270191243	-6.30716059129002	2.84200910081958e-10	2.6397693069195e-09
LEPROTL1	1722.09013559207	0.502987820547506	0.0797990168536238	6.30318317668176	2.915939262906e-10	2.70702935837835e-09
GZMK	49.0830328220225	1.36840372878785	0.21711661143483	6.3026210649874	2.92653781938177e-10	2.7154557624144e-09
CCL8	57.7160298196351	1.47967440159939	0.234781559003014	6.30234507293818	2.93175538043769e-10	2.71888312126558e-09
CD72	98.3868525506764	0.812289419029443	0.128890645715685	6.30215959055121	2.93526698142738e-10	2.72072564933033e-09
CLCA2	16.7834019679742	2.17626292296094	0.345368398286201	6.30127983266583	2.95197880762362e-10	2.73479532006378e-09
ATR	1215.46667534728	-0.40303488680733	0.0639667943631139	-6.30068914379954	2.96325159389211e-10	2.74381412505537e-09
UAP1	2789.64527255039	0.442791235957799	0.0702845627126936	6.29997852825554	2.9768687904611e-10	2.75499324835048e-09
LAMP3	343.279559751867	0.800905349876447	0.127138992565109	6.29944703601689	2.98709345383891e-10	2.76302273182206e-09
KLRK1	9.45552736609542	1.23183486925959	0.195554752963093	6.29918143432737	2.99221584971424e-10	2.76632680862441e-09
SIPA1L2	1368.00924926568	0.678259366334146	0.107675895190579	6.29908267893827	2.99412263352877e-10	2.76665614448751e-09
ASTE1	349.284055742935	-0.391497539962175	0.0621695242482258	-6.29725809705464	3.02956616186097e-10	2.7979580241245e-09
SLC17A5	1395.64343336541	0.502348763347576	0.0798094642880362	6.29435077442163	3.08689071529099e-10	2.84942529916902e-09
ZNF543	104.586333074441	0.958081515365833	0.152221051634069	6.29401456027913	3.09358788523689e-10	2.85413074644684e-09
EMR1	32.5734644750723	1.21420934378269	0.192922008599546	6.29378344439209	3.09819979168926e-10	2.85690846941145e-09
ZPLD1	1.72816530072111	2.02473562810792	0.321771414731297	6.29246581707307	3.12462150628057e-10	2.87978417027708e-09
TMEM185A	338.24824908882	-0.430747290181132	0.0684668461391644	-6.29132659777557	3.14764294551818e-10	2.89950403081471e-09
RIOK3	2662.52697138858	0.536159519202897	0.0852231610408409	6.2912418719831	3.14936169283058e-10	2.89959033463241e-09
SCARF1	279.518543511969	0.746274458143384	0.11863899897167	6.29029631581421	3.16860553518383e-10	2.91580343291826e-09
ZNF81	209.442874579132	-0.454136606140328	0.0722020629310058	-6.2898009794303	3.17873233941797e-10	2.92361449135231e-09
BCAT1	419.569563069541	1.07097532053027	0.17027649688875	6.28962505160056	3.18233666001584e-10	2.92542158808154e-09
COG5	1819.3705017162	-0.377727358298749	0.0600684031189751	-6.28828699758505	3.20988093872765e-10	2.94922273891439e-09
BRI3BP	3296.6865560176	0.485152813653866	0.0771736081592831	6.28651199840923	3.24677934539726e-10	2.9815894935627e-09
SLC15A3	886.52566359817	0.854251260274591	0.135896487969324	6.28604368692311	3.25658337745822e-10	2.98905438292114e-09
SETDB2	678.533742044305	-0.534511161354033	0.0850343606357534	-6.28582560458851	3.26115875794777e-10	2.99171494694406e-09
MTMR8	72.4396209620394	-0.8297679752221	0.13202414565899	-6.28497136702052	3.27914123423663e-10	3.00666582952129e-09
NOTCH1	5701.37529391239	-0.653373768629201	0.103967817482383	-6.28438476877627	3.29154569076061e-10	3.01648945866675e-09
FAM78A	201.323942466619	0.791014327802821	0.125881351218182	6.28380868292242	3.30377243498539e-10	3.02614022368811e-09
ZNF407	389.008532206202	0.430566636683621	0.0685231064842617	6.28352476667872	3.30981452482175e-10	3.03011906446355e-09
CTC1	816.44463788064	0.463596441547241	0.0738013938265167	6.28167596179833	3.34942409688061e-10	3.06480893131491e-09
KNOP1	969.608049227665	-0.374940754619792	0.0596953871689306	-6.2808999556156	3.36618713818499e-10	3.07856879070399e-09
HACE1	255.035894630813	0.495194053645694	0.0788452990664666	6.28057803710333	3.37316513397998e-10	3.08337015807402e-09
CXCR1	51.0598760748025	1.60551209484395	0.255657396874423	6.27993601778152	3.38712392084371e-10	3.09337319286936e-09
MTMR9	334.023581313718	0.515589016600784	0.0821012694028507	6.27991528451181	3.38757564247421e-10	3.09337319286936e-09
MYZAP	138.822801691254	-0.700247790110458	0.111511537227766	-6.27959947032367	3.39446365183998e-10	3.09807749052587e-09
MBOAT1	527.282008652919	0.604913896193799	0.0964273661221257	6.27325955815979	3.53566756908408e-10	3.22530247623554e-09
TEF	622.725726992082	-0.515295413639371	0.0821599700441694	-6.27185493571074	3.56771907179132e-10	3.25287743474566e-09
PGBD4	100.728048509499	-0.622179298936392	0.0992082320098488	-6.2714483095982	3.57705053326744e-10	3.25971974796175e-09
ULBP3	62.7660309965355	0.7085560733454	0.113002862131991	6.27024891208318	3.60471392896268e-10	3.28325220186223e-09
CD226	54.4578467803396	1.01590787316794	0.162040458048262	6.26947051004607	3.62277895878111e-10	3.29802270211894e-09
CASC5	825.378528020458	0.619504909305728	0.0988245688492347	6.26873374222189	3.63995915340454e-10	3.31197303285044e-09
RPN2	21425.3919062153	-0.418789909703515	0.0668234223209391	-6.26711256559345	3.67804282555724e-10	3.34491937494484e-09
UCKL1	2629.82031784816	-0.690704346651641	0.110213610839507	-6.26696050869293	3.6816347411538e-10	3.34503633073587e-09
AURKC	18.6849700087274	0.806721811634982	0.128726416701353	6.26694840350125	3.68192083930126e-10	3.34503633073587e-09
RP11.322E11.6	0.857907652971483	1.46185633127502	0.233281939038919	6.26647882514012	3.69303577848759e-10	3.3534268394684e-09
ZNF513	725.290040654273	-0.483730247836409	0.0772237138148988	-6.26401171272188	3.7519727470909e-10	3.4052110745851e-09
GRPR	32.4411444500578	-1.88277553929213	0.300782057379465	-6.25960057490007	3.85964749939675e-10	3.50115355016453e-09
POMK	80.1429877222279	0.837368707568001	0.133777755292904	6.25940169002384	3.86457264231698e-10	3.50383992158851e-09
ARSE	2887.07263259803	-1.11311051498097	0.177858870939461	-6.25839188735122	3.88967399236841e-10	3.52480716332298e-09
ABCA3	461.310986189627	1.31131264569369	0.209586106068343	6.25667736422419	3.93265805610767e-10	3.56195013680859e-09
ARHGAP32	3343.90722505082	0.550118555854661	0.0879408858075177	6.25554940461645	3.96118915277145e-10	3.58597148923902e-09
SLC36A4	326.641880523629	0.762287862852997	0.121869753479573	6.25493890886361	3.97671547041936e-10	3.59697413875975e-09
ADCY5	171.206361394067	-1.18515579783376	0.189475983375789	-6.25491303287355	3.9773748673278e-10	3.59697413875975e-09
PAEP	12.5652572631289	1.65651645294133	0.264856194815755	6.25439950193981	3.99048325720702e-10	3.60700064631939e-09
FMN2	21.0789742591979	-2.02411139790697	0.323638217244576	-6.25424097048876	3.99453844311318e-10	3.60883794635284e-09
CALB2	138.787308030732	1.75645621986196	0.280859484638433	6.25386115097074	4.00427048160013e-10	3.61579950421007e-09
CYP4F22	5.14708271146838	1.09639452811352	0.175340562132932	6.25294292875772	4.02789361650227e-10	3.63529113805007e-09
NRGN	176.558981102561	0.739729077447614	0.11831086169316	6.25241898217346	4.04143411264187e-10	3.64566778927547e-09
SFTA2	102.695081579951	-1.60323398139704	0.256459750568834	-6.25140583596851	4.06774327782193e-10	3.66754640253546e-09
SMTN	4257.61274354584	-0.574591655781145	0.0919297002860077	-6.25033752958511	4.09566591046384e-10	3.69085691113163e-09
PQLC1	1647.23473769865	0.559547479524543	0.089538538435633	6.24923624285858	4.12464639587477e-10	3.71509670073668e-09
PTGER2	239.343525360967	1.14486960551174	0.183239210715775	6.24795097642918	4.15872150505119e-10	3.74389847702464e-09
USP12	2241.14609531276	-0.621838964688046	0.0995413149173372	-6.24704390538184	4.18293509985869e-10	3.76379783090159e-09
TRMT12	473.647687646722	-0.703919843854673	0.112719932864465	-6.24485684090202	4.24188449378293e-10	3.81491658379883e-09
SHMT2	7150.92304192015	0.551603842176072	0.0883432045740942	6.24387404594812	4.26863775653686e-10	3.83704299697165e-09
XG	23.0848703285997	-1.52166999830269	0.243711531884556	-6.24373408404608	4.2724611179455e-10	3.83854600843411e-09
TRIM16L	161.350383966175	0.60549796120428	0.0969872314440316	6.24306882657739	4.29067981302907e-10	3.85297432832802e-09
JUP	23260.8029844673	-0.498187055490519	0.0798697464432588	-6.23749389068665	4.44636466912386e-10	3.9907688526749e-09
GPR150	19.2791235063118	-1.28826184939036	0.206578908062466	-6.2361731963498	4.48404633341741e-10	4.02256604963132e-09
PCDHA1	2.35814945111774	1.97202266710124	0.316228906460575	6.23606073579201	4.48726938779277e-10	4.02343455710484e-09
RRM2	4514.55069561011	0.547863668649276	0.0878865629047061	6.2337591839075	4.55372940093794e-10	4.08097406835437e-09
IGFN1	44.9254935379269	-1.72981297159872	0.277496658163258	-6.23363532753258	4.55733301126685e-10	4.08215325903787e-09
CYTH4	347.650299817036	0.89074645460135	0.142959095943215	6.23077845256636	4.6412308156615e-10	4.15521733285741e-09
ZGPAT	408.811898486871	-0.603947508216515	0.096955773448715	-6.22910309241125	4.69113032377467e-10	4.1977852741781e-09
RDH12	12.6922502302728	-1.10185447372068	0.17692306419971	-6.22787356020986	4.72808389583005e-10	4.22873187735818e-09
MYLPF	16.2296579004941	-1.22902869832014	0.197382009040473	-6.22665005941919	4.76513815712472e-10	4.25875143579884e-09
FAM26F	163.27177616904	1.13735992195671	0.182661273834233	6.22660675731889	4.76645475991155e-10	4.25875143579884e-09
CACNA1D	653.775610821529	-0.803052142072265	0.128972673980424	-6.2265293669429	4.76880870297937e-10	4.25875143579884e-09
ZNF703	9845.14396140159	-0.64135710127752	0.103007977166385	-6.22628575883555	4.77622581405742e-10	4.2632414807517e-09
[truncated: 17,532 more rows]
